# Supplementary material for: Measuring the impact of rare diseases in Tasmania, Australia
Source: Orphanet J Rare Dis. 2024 Oct 28;19:399. doi: 10.1186/s13023-024-03343-2 (PMC11514960; doi:10.1186/s13023-024-03343-2)
Supplement: Supplementary file 4 — Supplementary Material 4. [file 13023_2024_3343_MOESM4_ESM.xlsx]

## Sheet: Stringent RDs Resource Set
ICD-10-AM Code	ICD-10-AM Chapter	ICD-10-AM Text	ORPHAcode	Orphanet Text	Orphanet Classification
C15	C00-D48 Neoplasms	Malignant neoplasm of oesophagus	70482	Esophageal carcinoma	Rare neoplastic disease
C15.0	C00-D48 Neoplasms	Malignant neoplasm cervical oesophagus	70482	Esophageal carcinoma	Rare neoplastic disease
C15.1	C00-D48 Neoplasms	Malignant neoplasm thoracic oesophagus	70482	Esophageal carcinoma	Rare neoplastic disease
C15.2	C00-D48 Neoplasms	Malignant neoplasm abdominal oesophagus	70482	Esophageal carcinoma	Rare neoplastic disease
C15.3	C00-D48 Neoplasms	Malignant neoplasm upper third oesophagus	70482	Esophageal carcinoma	Rare neoplastic disease
C15.4	C00-D48 Neoplasms	Malignant neoplasm middle third oesophagus	70482	Esophageal carcinoma	Rare neoplastic disease
C15.5	C00-D48 Neoplasms	Malignant neoplasm lower third oesophagus	70482	Esophageal carcinoma	Rare neoplastic disease
C15.8	C00-D48 Neoplasms	Overlapping malignant lesion oesophagus	70482	Esophageal carcinoma	Rare neoplastic disease
C15.9	C00-D48 Neoplasms	Malignant neoplasm oesophagus unsp	70482	Esophageal carcinoma	Rare neoplastic disease
C22.0	C00-D48 Neoplasms	Liver cell carcinoma	88673	Hepatocellular carcinoma	Rare neoplastic disease
C22.1	C00-D48 Neoplasms	Intrahepatic bile duct carcinoma	70567	Cholangiocarcinoma	Rare neoplastic disease
C22.2	C00-D48 Neoplasms	Hepatoblastoma	449	Hepatoblastoma	Rare neoplastic disease
C46	C00-D48 Neoplasms	Kaposi sarcoma	33276	Kaposi's sarcoma	Rare neoplastic disease
C46.0	C00-D48 Neoplasms	Kaposi sarcoma of skin	33276	Kaposi's sarcoma	Rare neoplastic disease
C46.1	C00-D48 Neoplasms	Kaposi sarcoma of soft tissue	33276	Kaposi's sarcoma	Rare neoplastic disease
C46.2	C00-D48 Neoplasms	Kaposi sarcoma of palate	33276	Kaposi's sarcoma	Rare neoplastic disease
C46.3	C00-D48 Neoplasms	Kaposi sarcoma of lymph nodes	33276	Kaposi's sarcoma	Rare neoplastic disease
C46.7	C00-D48 Neoplasms	Kaposi sarcoma of other sites	33276	Kaposi's sarcoma	Rare neoplastic disease
C46.8	C00-D48 Neoplasms	Kaposi sarcoma of multiple organs	33276	Kaposi's sarcoma	Rare neoplastic disease
C46.9	C00-D48 Neoplasms	Kaposi sarcoma unspecified	33276	Kaposi's sarcoma	Rare neoplastic disease
C57.0	C00-D48 Neoplasms	Malignant neoplasm of fallopian tube	180242	Malignant tumour of fallopian tube	Rare neoplastic disease
C69.2	C00-D48 Neoplasms	Malignant neoplasm of retina	790	Retinoblastoma	Rare neoplastic disease
C74.0	C00-D48 Neoplasms	Malignant neoplasm cortex adrenal gland	1501	Adrenocortical carcinoma	Rare neoplastic disease
C81	C00-D48 Neoplasms	Hodgkin lymphoma (3 characters)	98293	Hodgkin lymphoma	Rare neoplastic disease
C81.0	C00-D48 Neoplasms	Nodular lymphocyte predominant Hodgkin lymphoma	98845	Lymphocyte-rich classical Hodgkin lymphoma	Rare neoplastic disease
C81.1	C00-D48 Neoplasms	Nodular sclerosis classical Hodgkin lymphoma	98843	Nodular sclerosis classical Hodgkin lymphoma	Rare neoplastic disease
C81.2	C00-D48 Neoplasms	Mixed cellularity classical Hodgkin lymphoma	98844	Mixed cellularity classical Hodgkin lymphoma	Rare neoplastic disease
C81.3	C00-D48 Neoplasms	Lymphocyte depletion classical Hodgkin lymphoma	98846	Lymphocyte-depleted classical Hodgkin lymphoma	Rare neoplastic disease
C81.4	C00-D48 Neoplasms	Lymphocyte-rich classical Hodgkin lymph	98293	Hodgkin lymphoma	Rare neoplastic disease
C81.7	C00-D48 Neoplasms	Other classical Hodgkin lymphoma	98293	Hodgkin lymphoma	Rare neoplastic disease
C81.9	C00-D48 Neoplasms	Hodgkin lymphoma unspecified	98293	Hodgkin lymphoma	Rare neoplastic disease
C82	C00-D48 Neoplasms	Follicular lymphoma (3 characters)	545	Follicular lymphoma	Rare neoplastic disease
C82.0	C00-D48 Neoplasms	Follicular lymphoma grade 1	545	Follicular lymphoma	Rare neoplastic disease
C82.1	C00-D48 Neoplasms	Follicular lymphoma grade 2	545	Follicular lymphoma	Rare neoplastic disease
C82.2	C00-D48 Neoplasms	Follicular lymphoma grade 3 unspecified	545	Follicular lymphoma	Rare neoplastic disease
C82.3	C00-D48 Neoplasms	Follicular lymphoma grade 3a	545	Follicular lymphoma	Rare neoplastic disease
C82.4	C00-D48 Neoplasms	Follicular lymphoma grade 3b	545	Follicular lymphoma	Rare neoplastic disease
C82.5	C00-D48 Neoplasms	Diffuse follicle centre lymphoma	545	Follicular lymphoma	Rare neoplastic disease
C82.6	C00-D48 Neoplasms	Cutaneous follicle centre lymphoma	545	Follicular lymphoma	Rare neoplastic disease
C82.7	C00-D48 Neoplasms	Other types of follicular lymphoma	545	Follicular lymphoma	Rare neoplastic disease
C82.9	C00-D48 Neoplasms	Follicular lymphoma unspecified	545	Follicular lymphoma	Rare neoplastic disease
C83.3	C00-D48 Neoplasms	Diffuse large B-cell lymphoma	544	Diffuse large B-cell lymphoma	Rare neoplastic disease
C84	C00-D48 Neoplasms	Peripheral and cutaneous T-cell lymphomas	171918	T-cell non-Hodgkin lymphoma	Rare neoplastic disease
C84.0	C00-D48 Neoplasms	Mycosis fungoides	171918	T-cell non-Hodgkin lymphoma	Rare neoplastic disease
C84.1	C00-D48 Neoplasms	Sezary disease	171918	T-cell non-Hodgkin lymphoma	Rare neoplastic disease
C84.2	C00-D48 Neoplasms	T-zone lymphoma	171918	T-cell non-Hodgkin lymphoma	Rare neoplastic disease
C84.3	C00-D48 Neoplasms	Lymphoepithelioid lymphoma	171918	T-cell non-Hodgkin lymphoma	Rare neoplastic disease
C84.4	C00-D48 Neoplasms	Peripheral T-cell lymphoma, not elsewhere classified	86886	Angioimmunoblastic T-cell lymphoma	Rare neoplastic disease
C84.5	C00-D48 Neoplasms	Other mature T/NK-cell lymphomas	171918	T-cell non-Hodgkin lymphoma	Rare neoplastic disease
C84.6	C00-D48 Neoplasms	Anaplastic large cell lymph ALK-positive	171918	T-cell non-Hodgkin lymphoma	Rare neoplastic disease
C84.7	C00-D48 Neoplasms	Anplst large cell lymph ALK-negative	171918	T-cell non-Hodgkin lymphoma	Rare neoplastic disease
C84.8	C00-D48 Neoplasms	Cutaneous T-cell lymphoma unspecified	171918	T-cell non-Hodgkin lymphoma	Rare neoplastic disease
C84.9	C00-D48 Neoplasms	Mature T/NK-cell lymphoma unspecified	171918	T-cell non-Hodgkin lymphoma	Rare neoplastic disease
C86.4	C00-D48 Neoplasms	Blastic NK-cell lymphoma	86870	Blastic NK-cell lymphoma	Rare neoplastic disease
C86.6	C00-D48 Neoplasms	Primary cutan CD30-positive T-cl prolf	541	Primary cutaneous CD30+ T-cell lymphoproliferative disease	Rare skin disease
C88.0	C00-D48 Neoplasms	Waldenstrom macroglobulinaemia	33226	Waldenstr”m macroglobulinemia	Rare neoplastic disease
C88.00	C00-D48 Neoplasms	Waldenstrom macroglobulinaemia wo rem	33226	Waldenstr”m macroglobulinemia	Rare neoplastic disease
C88.01	C00-D48 Neoplasms	Waldenstrom macroglobulinaemia in rem	33226	Waldenstr”m macroglobulinemia	Rare neoplastic disease
C88.2	C00-D48 Neoplasms	Gamma heavy chain disease	86864	Heavy-chain disease	Rare neoplastic disease
C88.20	C00-D48 Neoplasms	Other heavy chain disease, without mention of remission	86864	Heavy-chain disease	Rare neoplastic disease
C88.21	C00-D48 Neoplasms	Other heavy chain disease, in remission	86864	Heavy-chain disease	Rare neoplastic disease
C88.3	C00-D48 Neoplasms	Immunoproliferative small intestinal disease	103915	Immunoproliferative small intestinal disease	Rare neoplastic disease
C88.30	C00-D48 Neoplasms	Immunoproliferative small intestinal disease, without mention of remission	103915	Immunoproliferative small intestinal disease	Rare neoplastic disease
C88.31	C00-D48 Neoplasms	Immunoproliferative small intestinal disease, in remission	103915	Immunoproliferative small intestinal disease	Rare neoplastic disease
C88.4	C00-D48 Neoplasms	MALT-lymphoma	52417	MALT lymphoma	Rare neoplastic disease
C88.40	C00-D48 Neoplasms	MALT-lymphoma without remission	52417	MALT lymphoma	Rare neoplastic disease
C88.41	C00-D48 Neoplasms	MALT-lymphoma in remission	52417	MALT lymphoma	Rare neoplastic disease
C91.0	C00-D48 Neoplasms	Acute lymphoblastic leukemia	513	Acute lymphoblastic leukemia	Rare neoplastic disease
C91.00	C00-D48 Neoplasms	ALL without mention of remission	513	Acute lymphoblastic leukemia	Rare neoplastic disease
C91.01	C00-D48 Neoplasms	ALL in remission	513	Acute lymphoblastic leukemia	Rare neoplastic disease
C92.0	C00-D48 Neoplasms	Acute myeloid leukemia	519	Acute myeloid leukemia	Rare neoplastic disease
C92.00	C00-D48 Neoplasms	Acute myeloblastic leukaemia AML without remission	519	Acute myeloid leukemia	Rare neoplastic disease
C92.01	C00-D48 Neoplasms	Acute myeloblastic leukaemia AML in remission	519	Acute myeloid leukemia	Rare neoplastic disease
C92.1	C00-D48 Neoplasms	Chronic myeloid leukaemia	521	Chronic myeloid leukemia	Rare neoplastic disease
C92.10	C00-D48 Neoplasms	CML BCR/ABL-positive without remission	521	Chronic myeloid leukemia	Rare neoplastic disease
C92.11	C00-D48 Neoplasms	CML BCR/ABL-positive in remission	521	Chronic myeloid leukemia	Rare neoplastic disease
C92.2	C00-D48 Neoplasms	Atypical chronic myeloid leukaemia	98824	Atypical chronic myeloid leukemia	Rare neoplastic disease
C92.20	C00-D48 Neoplasms	Atypical CML BCR/ABL-neg without remission	98824	Atypical chronic myeloid leukemia	Rare neoplastic disease
C92.21	C00-D48 Neoplasms	Atypical CML BCR/ABL-negative in remission	98824	Atypical chronic myeloid leukemia	Rare neoplastic disease
C92.4	C00-D48 Neoplasms	Acute promyelocytic leukemia	520	Acute promyelocytic leukemia	Rare neoplastic disease
C92.40	C00-D48 Neoplasms	Acute PML without mention of remission	520	Acute promyelocytic leukemia	Rare neoplastic disease
C92.41	C00-D48 Neoplasms	Acute PML in remission	520	Acute promyelocytic leukemia	Rare neoplastic disease
C93.1	C00-D48 Neoplasms	Chronic myelomonocytic leukaemia	98823	Chronic myelomonocytic leukemia	Rare neoplastic disease
C93.10	C00-D48 Neoplasms	Chronic myelomonocytic leuk without remission	98823	Chronic myelomonocytic leukemia	Rare neoplastic disease
C93.11	C00-D48 Neoplasms	Chronic myelomonocytic leuk in remission	98823	Chronic myelomonocytic leukemia	Rare neoplastic disease
C93.3	C00-D48 Neoplasms	Juvenile myelomonocytic leukaemia	86834	Juvenile myelomonocytic leukemia	Rare neoplastic disease
C93.30	C00-D48 Neoplasms	Juvenile myelomonocytic leukaemia, without mention of remission	86834	Juvenile myelomonocytic leukemia	Rare neoplastic disease
C93.31	C00-D48 Neoplasms	Juvenile myelomonocytic leukaemia, in remission	86834	Juvenile myelomonocytic leukemia	Rare neoplastic disease
C94.3	C00-D48 Neoplasms	Mast cell leukaemia	98851	Mast cell leukemia	Rare neoplastic disease
C94.30	C00-D48 Neoplasms	Mast cell leukaemia without remission	98851	Mast cell leukemia	Rare neoplastic disease
C94.31	C00-D48 Neoplasms	Mast cell leukaemia in remission	98851	Mast cell leukemia	Rare neoplastic disease
C96.0	C00-D48 Neoplasms	Multifocal and multisystemic (disseminated) Langerhans-cell histiocytosis [Letterer-Siwe disease]	99870	Letterer-Siwe disease	Rare systemic or rheumatologic disease
D18.1	C00-D48 Neoplasms	Lymphangioma any site	2415	Lymphatic malformation	Rare developmental defect during embryogenesis
D44.4	C00-D48 Neoplasms	Neoplasm uncertain / unknown behavious cranopharngl dct	54595	Craniopharyngioma	Rare endocrine disease
D44.8	C00-D48 Neoplasms	Neoplasm of uncertain or unknown behaviour of pluriglandular involvement	100094	Multiple polyglandular tumour	Rare neoplastic disease
D45	C00-D48 Neoplasms	Polycythaemia vera	729	Polycythemia vera	Rare hematologic disease
D47.3	C00-D48 Neoplasms	Essential thrombocythaemia	3318	Essential thrombocythemia	Rare hematologic disease
D47.5	C00-D48 Neoplasms	Chronic oesinophilic leukaemia [hyperoesinophilic syndrome]	168956	Hypereosinophilic syndromes	Rare hematologic disease
D55	D50-D89 Diseases of the blood and blood-forming organs and certain disorders involving the immune mechanism	Anaemia due to enzyme disorders	98369	Rare constitutional hemolytic anemia due to an enzyme disorder	Rare hematologic disease
D55.0	D50-D89 Diseases of the blood and blood-forming organs and certain disorders involving the immune mechanism	Anaemia due to G6PD deficiency	98369	Rare constitutional hemolytic anemia due to an enzyme disorder	Rare hematologic disease
D55.1	D50-D89 Diseases of the blood and blood-forming organs and certain disorders involving the immune mechanism	Anaemia due to other disorders glutathione metabolism	98370	Hemolytic anemia due to hexose monophosphate shunt and glutathione metabolism anomalies	Rare hematologic disease
D55.2	D50-D89 Diseases of the blood and blood-forming organs and certain disorders involving the immune mechanism	Anaemia due to disorders glycolytic enzymes	98372	Hemolytic anemia due to a disorder of glycolytic enzymes	Rare hematologic disease
D55.3	D50-D89 Diseases of the blood and blood-forming organs and certain disorders involving the immune mechanism	Anaemia due to disorders nucleotide metabolism	98374	Hemolytic anemia due to an erythrocyte nucleotide metabolism disorder	Rare hematologic disease
D55.8	D50-D89 Diseases of the blood and blood-forming organs and certain disorders involving the immune mechanism	Other anaemias due to enzyme disorders	98369	Rare constitutional hemolytic anemia due to an enzyme disorder	Rare hematologic disease
D55.9	D50-D89 Diseases of the blood and blood-forming organs and certain disorders involving the immune mechanism	Anaemia due to enzyme disorder unspecified	98369	Rare constitutional hemolytic anemia due to an enzyme disorder	Rare hematologic disease
D56.0	D50-D89 Diseases of the blood and blood-forming organs and certain disorders involving the immune mechanism	Alpha-thalassemia	846	Alpha-thalassemia	Rare hematologic disease
D56.1	D50-D89 Diseases of the blood and blood-forming organs and certain disorders involving the immune mechanism	Beta-thalassemia	848	Beta-thalassemia	Rare hematologic disease
D56.2	D50-D89 Diseases of the blood and blood-forming organs and certain disorders involving the immune mechanism	Deltabeta thalassaemia	231237	Delta-beta thalassemia	Rare hematologic disease
D56.4	D50-D89 Diseases of the blood and blood-forming organs and certain disorders involving the immune mechanism	Hereditary persistence fetal haemoglobin	46532	Hereditary persistence of fetal hemoglobin - beta-thalassemia	Rare hematologic disease
D57	D50-D89 Diseases of the blood and blood-forming organs and certain disorders involving the immune mechanism	Sickle-cell disorders	232	Sickle cell anemia	Rare hematologic disease
D57.0	D50-D89 Diseases of the blood and blood-forming organs and certain disorders involving the immune mechanism	Sickle-cell anaemia with crisis	232	Sickle cell anemia	Rare hematologic disease
D57.1	D50-D89 Diseases of the blood and blood-forming organs and certain disorders involving the immune mechanism	Sickle-cell anaemia without crisis	232	Sickle cell anemia	Rare hematologic disease
D57.2	D50-D89 Diseases of the blood and blood-forming organs and certain disorders involving the immune mechanism	Double heterozygous sickling disorders	251355	Sickle cell disease associated with an other hemoglobin anomaly	Rare hematologic disease
D57.3	D50-D89 Diseases of the blood and blood-forming organs and certain disorders involving the immune mechanism	Sickle-cell trait	232	Sickle cell anemia	Rare hematologic disease
D57.8	D50-D89 Diseases of the blood and blood-forming organs and certain disorders involving the immune mechanism	Other sickle-cell disorders	232	Sickle cell anemia	Rare hematologic disease
D58.0	D50-D89 Diseases of the blood and blood-forming organs and certain disorders involving the immune mechanism	Hereditary spherocytosis	822	Hereditary spherocytosis	Rare hematologic disease
D58.1	D50-D89 Diseases of the blood and blood-forming organs and certain disorders involving the immune mechanism	Hereditary elliptocytosis	288	Hereditary elliptocytosis	Rare hematologic disease
D58.8	D50-D89 Diseases of the blood and blood-forming organs and certain disorders involving the immune mechanism	Oth spec hereditary haemolytic anaemias	98365	Stomatocytosis	Rare hematologic disease
D59.0	D50-D89 Diseases of the blood and blood-forming organs and certain disorders involving the immune mechanism	Drug-induced autoimmune haemolytic anaemia	98375	Autoimmune hemolytic anemia	Rare hematologic disease
D59.1	D50-D89 Diseases of the blood and blood-forming organs and certain disorders involving the immune mechanism	Other autoimmune haemolytic anaemias	98375	Autoimmune hemolytic anemia	Rare hematologic disease
D59.3	D50-D89 Diseases of the blood and blood-forming organs and certain disorders involving the immune mechanism	Haemolytic-uraemic syndrome	90038	Typical hemolytic uremic syndrome	Rare hematologic disease
D59.5	D50-D89 Diseases of the blood and blood-forming organs and certain disorders involving the immune mechanism	Paroxysmal nocturnal haemoglobinuria	447	Paroxysmal nocturnal hemoglobinuria	Rare hematologic disease
D60.1	D50-D89 Diseases of the blood and blood-forming organs and certain disorders involving the immune mechanism	Transient acquired pure red cell aplasia	98871	Transient erythroblastopenia of childhood	Rare hematologic disease
D64.0	D50-D89 Diseases of the blood and blood-forming organs and certain disorders involving the immune mechanism	Hereditary sideroblastic anaemia	98362	Constitutional sideroblastic anemia	Rare hematologic disease
D64.1	D50-D89 Diseases of the blood and blood-forming organs and certain disorders involving the immune mechanism	Secondary sideroblastic anaemia due to disease0	1047	Sideroblastic anemia	Rare hematologic disease
D64.2	D50-D89 Diseases of the blood and blood-forming organs and certain disorders involving the immune mechanism	Secondary sideroblastic anaemia dt drugs toxin	1047	Sideroblastic anemia	Rare hematologic disease
D64.3	D50-D89 Diseases of the blood and blood-forming organs and certain disorders involving the immune mechanism	Other sideroblastic anaemias	1047	Sideroblastic anemia	Rare hematologic disease
D64.4	D50-D89 Diseases of the blood and blood-forming organs and certain disorders involving the immune mechanism	Congenital dyserythropoietic anaemia	85	Congenital dyserythropoietic anemia	Rare hematologic disease
D66	D50-D89 Diseases of the blood and blood-forming organs and certain disorders involving the immune mechanism	Hereditary factor VIII deficiency	98878	Hemophilia A	Rare hematologic disease
D67	D50-D89 Diseases of the blood and blood-forming organs and certain disorders involving the immune mechanism	Hereditary factor IX deficiency	98879	Hemophilia B	Rare hematologic disease
D68.1	D50-D89 Diseases of the blood and blood-forming organs and certain disorders involving the immune mechanism	Hereditary factor XI deficiency	329	Congenital factor XI deficiency	Rare hematologic disease
D71	D50-D89 Diseases of the blood and blood-forming organs and certain disorders involving the immune mechanism	Fn disrd polymorphonuclear neutrophils	183681	Functional neutrophil defect	Rare hematologic disease
D80	D50-D89 Diseases of the blood and blood-forming organs and certain disorders involving the immune mechanism	Immunodeficiency with predominately antibody defects	101977	Immunodeficiency predominantly affecting antibody production	Rare hematologic disease
D80.0	D50-D89 Diseases of the blood and blood-forming organs and certain disorders involving the immune mechanism	Hereditary hypogammaglobulinaemia	101977	Immunodeficiency predominantly affecting antibody production	Rare hematologic disease
D80.1	D50-D89 Diseases of the blood and blood-forming organs and certain disorders involving the immune mechanism	Nonfamilial hypogammaglobulinaemia	101977	Immunodeficiency predominantly affecting antibody production	Rare hematologic disease
D80.2	D50-D89 Diseases of the blood and blood-forming organs and certain disorders involving the immune mechanism	Selective deficiency of immunoglobulin A	101977	Immunodeficiency predominantly affecting antibody production	Rare hematologic disease
D80.3	D50-D89 Diseases of the blood and blood-forming organs and certain disorders involving the immune mechanism	Selective deficiency of IgG subclasses	101977	Immunodeficiency predominantly affecting antibody production	Rare hematologic disease
D80.4	D50-D89 Diseases of the blood and blood-forming organs and certain disorders involving the immune mechanism	Selective deficiency of immunoglobulin M	101977	Immunodeficiency predominantly affecting antibody production	Rare hematologic disease
D80.5	D50-D89 Diseases of the blood and blood-forming organs and certain disorders involving the immune mechanism	Immunodeficiency with increased IgM	101977	Immunodeficiency predominantly affecting antibody production	Rare hematologic disease
D80.6	D50-D89 Diseases of the blood and blood-forming organs and certain disorders involving the immune mechanism	Antibody deficiency with near-normal immunoglobulins or with hyperimmunoglobulinaemia	169443	Specific antibody deficiency with normal immunoglobulin concentrations and normal numbers of B cells	Rare hematologic disease
D80.7	D50-D89 Diseases of the blood and blood-forming organs and certain disorders involving the immune mechanism	Transient hypogammaglobulinaemia of infancy	169139	Transient hypogammaglobulinemia of infancy	Rare immune disease
D80.8	D50-D89 Diseases of the blood and blood-forming organs and certain disorders involving the immune mechanism	other immunodef w predom antibody defects	101977	Immunodeficiency predominantly affecting antibody production	Rare hematologic disease
D80.9	D50-D89 Diseases of the blood and blood-forming organs and certain disorders involving the immune mechanism	Immunodef with predom antibody defects unsp	101977	Immunodeficiency predominantly affecting antibody production	Rare hematologic disease
D81	D50-D89 Diseases of the blood and blood-forming organs and certain disorders involving the immune mechanism	Combined immunodeficiency	101972	Combined T and B cell immunodeficiency	Rare hematologic disease
D81.0	D50-D89 Diseases of the blood and blood-forming organs and certain disorders involving the immune mechanism	Sev cmb immunodef with reticlr dysgenesis	33355	Reticular dysgenesis	Rare immune disease
D81.1	D50-D89 Diseases of the blood and blood-forming organs and certain disorders involving the immune mechanism	Sev cmb immunodef with low T & B cell no	183660	Severe combined immunodeficiency	Rare hematologic disease
D81.2	D50-D89 Diseases of the blood and blood-forming organs and certain disorders involving the immune mechanism	Sev cmb immunodef with norm-low B cell no	183660	Severe combined immunodeficiency	Rare hematologic disease
D81.3	D50-D89 Diseases of the blood and blood-forming organs and certain disorders involving the immune mechanism	Adenosine deaminase [ADA] deficiency	277	Severe combined immunodeficiency due to adenosine deaminase deficiency	Rare immune disease
D81.4	D50-D89 Diseases of the blood and blood-forming organs and certain disorders involving the immune mechanism	Nezelof's syndrome	83471	Immunodeficiency due to absence of thymus	Rare immune disease
D81.5	D50-D89 Diseases of the blood and blood-forming organs and certain disorders involving the immune mechanism	Purine nucleoside phosphorylase [PNP] deficiency	760	Purine nucleoside phosphorylase deficiency	Rare immune disease
D81.6	D50-D89 Diseases of the blood and blood-forming organs and certain disorders involving the immune mechanism	Major histocompat complex class I def	34592	Immunodeficiency by defective expression of HLA class 1	Rare immune disease
D81.7	D50-D89 Diseases of the blood and blood-forming organs and certain disorders involving the immune mechanism	Major histocompat complex class II def	572	Immunodeficiency by defective expression of HLA class 2	Rare immune disease
D81.8	D50-D89 Diseases of the blood and blood-forming organs and certain disorders involving the immune mechanism	Other combined immunodeficiencies	101972	Combined T and B cell immunodeficiency	Rare hematologic disease
D81.9	D50-D89 Diseases of the blood and blood-forming organs and certain disorders involving the immune mechanism	Combined immunodeficiency unspecified	101972	Combined T and B cell immunodeficiency	Rare hematologic disease
D82.0	D50-D89 Diseases of the blood and blood-forming organs and certain disorders involving the immune mechanism	Wiskott-Aldrich syndrome	906	Wiskott-Aldrich syndrome	Rare immune disease
D82.1	D50-D89 Diseases of the blood and blood-forming organs and certain disorders involving the immune mechanism	Di George's syndrome	567	Monosomy 22q11	Rare developmental defect during embryogenesis
D82.2	D50-D89 Diseases of the blood and blood-forming organs and certain disorders involving the immune mechanism	Immunodeficiency w short limbed stature	935	Achondroplasia - severe combined immunodeficiency	Rare immune disease
D82.3	D50-D89 Diseases of the blood and blood-forming organs and certain disorders involving the immune mechanism	Immunodef fol hered dfct respn to EBV	2442	X-linked lymphoproliferative disease	Rare immune disease
D83	D50-D89 Diseases of the blood and blood-forming organs and certain disorders involving the immune mechanism	Common variable immunodeficiency	1572	Common variable immunodeficiency	Rare immune disease
D83.0	D50-D89 Diseases of the blood and blood-forming organs and certain disorders involving the immune mechanism	Common variable immunodeficiency with predominant abnormalities of B-cell numbers and function	77303	Common variable immunodeficiency due to an intrinsic B cell defect	Rare immune disease
D83.1	D50-D89 Diseases of the blood and blood-forming organs and certain disorders involving the immune mechanism	Common variable immunodeficiency predom I/r Tcell disrd	99831	Common variable immunodeficiency due to an intrinsic T cell defect	Rare Immune disease
D83.2	D50-D89 Diseases of the blood and blood-forming organs and certain disorders involving the immune mechanism	Common variable immunodeficiency with auto- Ab B or T cell	1572	Common variable immunodeficiency	Rare immune disease
D83.8	D50-D89 Diseases of the blood and blood-forming organs and certain disorders involving the immune mechanism	Other common variable immunodeficiencies	1572	Common variable immunodeficiency	Rare immune disease
D83.9	D50-D89 Diseases of the blood and blood-forming organs and certain disorders involving the immune mechanism	Common variable immunodeficiency unsp	1572	Common variable immunodeficiency	Rare immune disease
D84.1	D50-D89 Diseases of the blood and blood-forming organs and certain disorders involving the immune mechanism	Defects in the complement system	101992	Immunodeficiency due to a complement cascade protein anomaly	Rare hematologic disease
E00	E00-E89 Endocrine, nutritional and metabolic diseases	Congenital iodine-deficiency syndrome	442	Congenital hypothyroidism	Rare endocrine disease
E00.0	E00-E89 Endocrine, nutritional and metabolic diseases	Congenital iodine-deficiency syndrome neurological	442	Congenital hypothyroidism	Rare endocrine disease
E00.1	E00-E89 Endocrine, nutritional and metabolic diseases	Congenital iodine-deficiency syndrome myxoedematous	442	Congenital hypothyroidism	Rare endocrine disease
E00.2	E00-E89 Endocrine, nutritional and metabolic diseases	Congenital iodine-deficiency syndrome mixed type	442	Congenital hypothyroidism	Rare endocrine disease
E00.9	E00-E89 Endocrine, nutritional and metabolic diseases	Congenital iodine-deficiency syndrome unsp	442	Congenital hypothyroidism	Rare endocrine disease
E03.0	E00-E89 Endocrine, nutritional and metabolic diseases	Congenital hypothyroidism with diffuse goitre	442	Congenital hypothyroidism	Rare endocrine disease
E03.1	E00-E89 Endocrine, nutritional and metabolic diseases	Congenital hypothyroidism without goitre	442	Congenital hypothyroidism	Rare endocrine disease
E20.1	E00-E89 Endocrine, nutritional and metabolic diseases	Pseudohypoparathyroidism	97593	Pseudohypoparathyroidism	Rare developmental defect during embryogenesis
E22.0	E00-E89 Endocrine, nutritional and metabolic diseases	Acromegaly and pituitary gigantism	963	Acromegaly	Rare endocrine disease
E23.2	E00-E89 Endocrine, nutritional and metabolic diseases	Diabetes insipidus	30925	Hereditary central diabetes insipidus	Rare endocrine disease
E24	E00-E89 Endocrine, nutritional and metabolic diseases	Cushing syndrome	553	Cushing syndrome	Rare endocrine disease
E24.0	E00-E89 Endocrine, nutritional and metabolic diseases	Pituitary-dependent Cushing's disease	96253	Cushing disease	Rare endocrine disease
E24.1	E00-E89 Endocrine, nutritional and metabolic diseases	Nelson's syndrome	199244	Nelson syndrome	Rare endocrine disease
E24.2	E00-E89 Endocrine, nutritional and metabolic diseases	Drug-induced Cushing's syndrome	553	Cushing syndrome	Rare endocrine disease
E24.3	E00-E89 Endocrine, nutritional and metabolic diseases	Ectopic ACTH syndrome	553	Cushing syndrome	Rare endocrine disease
E24.4	E00-E89 Endocrine, nutritional and metabolic diseases	Alcohol-induced pseudo-Cushings syndr	553	Cushing syndrome	Rare endocrine disease
E24.8	E00-E89 Endocrine, nutritional and metabolic diseases	Other Cushing's syndrome	1501	Adrenocortical carcinoma	Rare neoplastic disease
E24.9	E00-E89 Endocrine, nutritional and metabolic diseases	Cushing's syndrome unspecified	553	Cushing syndrome	Rare endocrine disease
E25	E00-E89 Endocrine, nutritional and metabolic diseases	Adrenogenital disorders	181412	Adrenogenital syndrome	Rare endocrine disease
E25.0	E00-E89 Endocrine, nutritional and metabolic diseases	Congenital adrenogenital disorder with enzyme deficiency	418	Congenital adrenal hyperplasia	Rare endocrine disease
E25.8	E00-E89 Endocrine, nutritional and metabolic diseases	Other adrenogenital disorders	181412	Adrenogenital syndrome	Rare endocrine disease
E25.9	E00-E89 Endocrine, nutritional and metabolic diseases	Adrenogenital disorder unspecified	181412	Adrenogenital syndrome	Rare endocrine disease
E26	E00-E89 Endocrine, nutritional and metabolic diseases	Hyperaldosteronism	181415	Rare primary hyperaldosteronism	Rare endocrine disease
E26.0	E00-E89 Endocrine, nutritional and metabolic diseases	Primary hyperaldosteronism	181415	Rare primary hyperaldosteronism	Rare endocrine disease
E26.1	E00-E89 Endocrine, nutritional and metabolic diseases	Secondary hyperaldosteronism	181415	Rare primary hyperaldosteronism	Rare endocrine disease
E26.8	E00-E89 Endocrine, nutritional and metabolic diseases	Other hyperaldosteronism	181415	Rare primary hyperaldosteronism	Rare endocrine disease
E26.9	E00-E89 Endocrine, nutritional and metabolic diseases	Hyperaldosteronism unspecified	181415	Rare primary hyperaldosteronism	Rare endocrine disease
E30.1	E00-E89 Endocrine, nutritional and metabolic diseases	Precocious puberty	178040	Peripheral precocious puberty	Rare endocrine disease
E31.0	E00-E89 Endocrine, nutritional and metabolic diseases	Autoimmune polyglandular failure	3143	Autoimmune polyendocrinopathy type 2	Rare endocrine disease
E34.0	E00-E89 Endocrine, nutritional and metabolic diseases	Carcinoid syndrome	100093	Carcinoid tumour and carcinoid syndrome	Rare neoplastic disease
E34.5	E00-E89 Endocrine, nutritional and metabolic diseases	Androgen resistance syndrome	754	Androgen insensitivity syndrome	Rare developmental defect during embryogenesis
E52	E00-E89 Endocrine, nutritional and metabolic diseases	Niacin deficiency [pellagra]	97352	Pellagra	Rare skin disease
E70.0	E00-E89 Endocrine, nutritional and metabolic diseases	Classical phenylketonuria	716	Phenylketonuria	Rare inborn errors of metabolism
E70.1	E00-E89 Endocrine, nutritional and metabolic diseases	Other hyperphenylalaninaemias	716	Phenylketonuria	Rare inborn errors of metabolism
E70.2	E00-E89 Endocrine, nutritional and metabolic diseases	Disorders of tyrosine metabolism	284818	Disorder of tyrosine metabolism	Rare inborn errors of metabolism
E70.3	E00-E89 Endocrine, nutritional and metabolic diseases	Albinism	98706	Oculocutaneous or ocular albinism	Rare eye disease
E71.0	E00-E89 Endocrine, nutritional and metabolic diseases	Maple syrup urine disease	511	Maple syrup urine disease	Rare inborn errors of metabolism
E71.1	E00-E89 Endocrine, nutritional and metabolic diseases	Other disorders of branched-chain amino-acid metabolism	79197	Disorder of branched-chain amino acid metabolism	Rare inborn errors of metabolism
E72.0	E00-E89 Endocrine, nutritional and metabolic diseases	Disorders of amino-acid transport	79166	Disorder of amino acid absorption and transport	Rare inborn errors of metabolism
E72.3	E00-E89 Endocrine, nutritional and metabolic diseases	Disorders of lysine & hydroxylysine metabolism	289832	Disorder of lysine and hydroxylysine metabolism	Rare inborn errors of metabolism
E72.4	E00-E89 Endocrine, nutritional and metabolic diseases	Disorders of ornithine metabolism	289869	Disorder of ornithine metabolism	Rare inborn errors of metabolism
E73.0	E00-E89 Endocrine, nutritional and metabolic diseases	Congenital lactase deficiency	53690	Congenital lactase deficiency	Rare gastroenterologic disease
E74.0	E00-E89 Endocrine, nutritional and metabolic diseases	Glycogen storage disease	79201	Glycogen storage disease	Rare inborn errors of metabolism
E74.1	E00-E89 Endocrine, nutritional and metabolic diseases	Disorders of fructose metabolism	308463	Disorder of fructose metabolism	Rare inborn errors of metabolism
E74.2	E00-E89 Endocrine, nutritional and metabolic diseases	Disorders of galactose metabolism	308467	Disorder of galactose metabolism	Rare inborn errors of metabolism
E75.0	E00-E89 Endocrine, nutritional and metabolic diseases	GM2 gangliosidosis	309152	GM2 gangliosidosis	Rare neurologic disease
E75.1	E00-E89 Endocrine, nutritional and metabolic diseases	Other gangliosidosis	79225	Sphingolipidosis	Rare inborn errors of metabolism
E75.2	E00-E89 Endocrine, nutritional and metabolic diseases	Other sphingolipidosis	79225	Sphingolipidosis	Rare inborn errors of metabolism
E75.3	E00-E89 Endocrine, nutritional and metabolic diseases	Sphingolipidosis unspecified	79225	Sphingolipidosis	Rare inborn errors of metabolism
E75.4	E00-E89 Endocrine, nutritional and metabolic diseases	Neuronal ceroid lipofuscinosis	216	Neuronal ceroid lipofuscinosis	Rare inborn errors of metabolism
E76.0	E00-E89 Endocrine, nutritional and metabolic diseases	Mucopolysaccharidosis type I	579	Mucopolysaccharidosis type 1	Rare inborn errors of metabolism
E76.1	E00-E89 Endocrine, nutritional and metabolic diseases	Mucopolysaccharidosis type II	580	Mucopolysaccharidosis type 2	Rare inborn errors of metabolism
E77	E00-E89 Endocrine, nutritional and metabolic diseases	Disorders of glycoprotein metabolism	309279	Glycoproteinosis	Rare inborn errors of metabolism
E77.0	E00-E89 Endocrine, nutritional and metabolic diseases	Defect postransl modif lysosomal enzyme	309279	Glycoproteinosis	Rare inborn errors of metabolism
E77.1	E00-E89 Endocrine, nutritional and metabolic diseases	Defects in glycoprotein degradation	309279	Glycoproteinosis	Rare inborn errors of metabolism
E77.8	E00-E89 Endocrine, nutritional and metabolic diseases	Other disorders glycoprotein metabolism	309279	Glycoproteinosis	Rare inborn errors of metabolism
E77.9	E00-E89 Endocrine, nutritional and metabolic diseases	Disorder of glycoprotein metabolism unsp	309279	Glycoproteinosis	Rare inborn errors of metabolism
E78.2	E00-E89 Endocrine, nutritional and metabolic diseases	Mixed hyperlipidaemia	79211	Mixed hyperlipidemia	Rare inborn errors of metabolism
E79	E00-E89 Endocrine, nutritional and metabolic diseases	Disorder of purine or pyrimidine metabolism	79224	Disorder of purine or pyrimidine metabolism	Rare inborn errors of metabolism
E79.0	E00-E89 Endocrine, nutritional and metabolic diseases	Hyperuricemia wo inf arthritis toph dis	79224	Disorder of purine or pyrimidine metabolism	Rare inborn errors of metabolism
E79.1	E00-E89 Endocrine, nutritional and metabolic diseases	Lesch-Nyhan syndrome	510	Lesch-Nyhan syndrome	Rare inborn errors of metabolism
E79.8	E00-E89 Endocrine, nutritional and metabolic diseases	Other disorder purine & pyrimidine metabolism	79224	Disorder of purine or pyrimidine metabolism	Rare inborn errors of metabolism
E79.9	E00-E89 Endocrine, nutritional and metabolic diseases	Disorder of purine & pyrimidine metabolism unsp	79224	Disorder of purine or pyrimidine metabolism	Rare inborn errors of metabolism
E80	E00-E89 Endocrine, nutritional and metabolic diseases	Disorder of porphyrin and billirubin metabolism	309813	Disorder of porphyrin and haem metabolism	Rare inborn errors of metabolism
E80.0	E00-E89 Endocrine, nutritional and metabolic diseases	Hereditary erythropoietic porphyria	309813	Disorder of porphyrin and haem metabolism	Rare inborn errors of metabolism
E80.1	E00-E89 Endocrine, nutritional and metabolic diseases	Porphyria cutanea tarda	309813	Disorder of porphyrin and haem metabolism	Rare inborn errors of metabolism
E80.2	E00-E89 Endocrine, nutritional and metabolic diseases	Other porphyria	309813	Disorder of porphyrin and haem metabolism	Rare inborn errors of metabolism
E80.3	E00-E89 Endocrine, nutritional and metabolic diseases	Defects of catalase and peroxidase	926	Acatalasemia	Rare inborn errors of metabolism
E80.4	E00-E89 Endocrine, nutritional and metabolic diseases	Gilbert's syndrome	309813	Disorder of porphyrin and haem metabolism	Rare inborn errors of metabolism
E80.5	E00-E89 Endocrine, nutritional and metabolic diseases	Crigler-Najjar syndrome	205	Crigler-Najjar syndrome	Rare hepatic disease
E80.6	E00-E89 Endocrine, nutritional and metabolic diseases	Other disorders of bilirubin metabolism	309813	Disorder of porphyrin and haem metabolism	Rare inborn errors of metabolism
E80.7	E00-E89 Endocrine, nutritional and metabolic diseases	Disorder bilirubin metabolism unsp	309813	Disorder of porphyrin and haem metabolism	Rare inborn errors of metabolism
E83.0	E00-E89 Endocrine, nutritional and metabolic diseases	Disorders of copper metabolism	309839	Disorder of copper metabolism	Rare inborn errors of metabolism
E83.2	E00-E89 Endocrine, nutritional and metabolic diseases	Disorders of zinc metabolism	309845	Disorder of zinc metabolism	Rare inborn errors of metabolism
E84	E00-E89 Endocrine, nutritional and metabolic diseases	Cystic fibrosis	586	Cystic fibrosis	Rare respiratory disease
E84.0	E00-E89 Endocrine, nutritional and metabolic diseases	Cystic fibrosis with pulmonary manif	586	Cystic fibrosis	Rare respiratory disease
E84.1	E00-E89 Endocrine, nutritional and metabolic diseases	Cystic fibrosis with intestinal manif	586	Cystic fibrosis	Rare respiratory disease
E84.8	E00-E89 Endocrine, nutritional and metabolic diseases	Cystic fibrosis with other manifestations	586	Cystic fibrosis	Rare respiratory disease
E84.9	E00-E89 Endocrine, nutritional and metabolic diseases	Cystic fibrosis unspecified	586	Cystic fibrosis	Rare respiratory disease
E85	E00-E89 Endocrine, nutritional and metabolic diseases	Amyloidosis	69	Amyloidosis	Rare systemic or rheumatologic disease
E85.0	E00-E89 Endocrine, nutritional and metabolic diseases	Non-neuropathic heredofamilial amyloid	314701	Primary systemic amyloidosis	Rare systemic or rheumatologic disease
E85.1	E00-E89 Endocrine, nutritional and metabolic diseases	Neuropathic heredofamilial amyloidosis	314701	Primary systemic amyloidosis	Rare systemic or rheumatologic disease
E85.2	E00-E89 Endocrine, nutritional and metabolic diseases	Heredofamilial amyloidosis unspecified	314701	Primary systemic amyloidosis	Rare systemic or rheumatologic disease
E85.3	E00-E89 Endocrine, nutritional and metabolic diseases	Secondary systemic amyloidosis	85445	Secondary amyloidosis	Rare systemic or rheumatologic disease
E85.4	E00-E89 Endocrine, nutritional and metabolic diseases	Organ-limited amyloidosis	314709	Primary localized amyloidosis	Rare systemic or rheumatologic disease
E85.8	E00-E89 Endocrine, nutritional and metabolic diseases	Other amyloidosis	69	Amyloidosis	Rare systemic or rheumatologic disease
E85.9	E00-E89 Endocrine, nutritional and metabolic diseases	Amyloidosis, unspecified	69	Amyloidosis	Rare systemic or rheumatologic disease
F51.1	F00-F99 Mental and behavioural disorders	Nonorganic hypersomnia	33208	Idiopathic hypersomnia	Rare neurologic disease
F84	F00-F99 Mental and behavioural disorders	Pervasive developmental disorder	168778	Pervasive developmental disorder	Rare neurologic disease
F84.1	F00-F99 Mental and behavioural disorders	Atypical autism	199627	Atypical autism	Rare neurologic disease
F84.2	F00-F99 Mental and behavioural disorders	Rett's syndrome	778	Rett syndrome	Rare neurologic disease
F84.3	F00-F99 Mental and behavioural disorders	Other childhood disintegrative disorder	168782	Childhood disintegrative disorder	Rare neurologic disease
F84.4	F00-F99 Mental and behavioural disorders	Overact disorder mental retard stereo move	168778	Pervasive developmental disorder	Rare neurologic disease
F84.5	F00-F99 Mental and behavioural disorders	Asperger's syndrome	168778	Pervasive developmental disorder	Rare neurologic disease
F84.8	F00-F99 Mental and behavioural disorders	Other pervasive developmental disorders	168778	Pervasive developmental disorder	Rare neurologic disease
F84.9	F00-F99 Mental and behavioural disorders	Pervasive developmental disorder unsp	168778	Pervasive developmental disorder	Rare neurologic disease
G10	G00-G99 Diseases of the nervous system	Huntington disease	399	Huntington disease	Rare neurologic disease
G11.3	G00-G99 Diseases of the nervous system	Cerebellar ataxia with defective DNA repair	98097	Autosomal recessive cerebellar ataxia due to a DNA repair defect	Rare neurologic disease
G11.4	G00-G99 Diseases of the nervous system	Hereditary spastic paraplegia	685	Hereditary spastic paraplegia	Rare neurologic disease
G12.0	G00-G99 Diseases of the nervous system	Infantile spinal muscular atrophy, type I [Werdnig-Hoffman]	83330	Proximal spinal muscular atrophy type 1	Rare neurologic disease
G12.2	G00-G99 Diseases of the nervous system	Motor neuron disease	98503	Motor neuron disease	Rare neurologic disease
G14	G00-G99 Diseases of the nervous system	Postpolio syndrome	2942	Post-poliomyelitic syndrome	Rare neurologic disease
G21.0	G00-G99 Diseases of the nervous system	Malignant neuroleptic syndrome	94093	Neuroleptic malignant syndrome	Rare neurologic disease
G23.0	G00-G99 Diseases of the nervous system	Hallervorden-Spatz disease	157850	Pantothenate-kinase-associated neurodegeneration	Rare neurologic disease
G23.1	G00-G99 Diseases of the nervous system	Progress supranuclear ophthalmoplegia	240071	Classical progressive supranuclear palsy	Rare neurologic disease
G23.2	G00-G99 Diseases of the nervous system	Striatonigral degeneration	98933	Multiple system atrophy, parkinsonian type	Rare neurologic disease
G24.1	G00-G99 Diseases of the nervous system	Idiopathic familial dystonia	256	Early onset torsion dystonia	Rare neurologic disease
G24.3	G00-G99 Diseases of the nervous system	Spasmodic torticollis	93962	Cervical dystonia	Rare neurologic disease
G24.4	G00-G99 Diseases of the nervous system	Idiopathic orofacial dystonia	93958	Oromandibular dystonia	Rare neurologic disease
G24.5	G00-G99 Diseases of the nervous system	Blepharospasm	93955	Benign essential blepharospasm	Rare neurologic disease
G36.0	G00-G99 Diseases of the nervous system	Neuromyelitis optica [Devic]	71211	Neuromyelitis optica	Rare neurologic disease
G37.0	G00-G99 Diseases of the nervous system	Diffuse sclerosis	59298	Schilder disease	Rare neurologic disease
G37.1	G00-G99 Diseases of the nervous system	Central demyelination of corpus callosum	221074	Marchiafava-Bignami disease	Rare neurologic disease
G37.5	G00-G99 Diseases of the nervous system	Concentric sclerosis [Balo]	228165	Bal? concentric sclerosis	Rare neurologic disease
G40.4	G00-G99 Diseases of the nervous system	Other genl epilepsy & epileptic syndromes	166463	Epileptic syndrome	Rare neurologic disease
G40.40	G00-G99 Diseases of the nervous system	Other genl epil & epil synd wo IE	166463	Epileptic syndrome	Rare neurologic disease
G40.41	G00-G99 Diseases of the nervous system	Other genl epil & epil synd w IE	166463	Epileptic syndrome	Rare neurologic disease
G40.8	G00-G99 Diseases of the nervous system	Other epilepsy	3006	Pyridoxine-dependent epilepsy	Rare neurologic disease
G40.80	G00-G99 Diseases of the nervous system	Other epil wo IE	3006	Pyridoxine-dependent epilepsy	Rare neurologic disease
G40.81	G00-G99 Diseases of the nervous system	Other epil w IE	3006	Pyridoxine-dependent epilepsy	Rare neurologic disease
G47.4	G00-G99 Diseases of the nervous system	Narcolepsy and cataplexy	2073	Narcolepsy-cataplexy	Rare neurologic disease
G51.2	G00-G99 Diseases of the nervous system	Melkersson's syndrome	2483	Melkersson-Rosenthal syndrome	Rare skin disease
G51.3	G00-G99 Diseases of the nervous system	Clonic hemifacial spasm	221083	Clonic hemifacial spasm	Rare neurologic disease
G51.4	G00-G99 Diseases of the nervous system	Facial myokymia	221106	Isolated facial myokymia	Rare neurologic disease
G56.4	G00-G99 Diseases of the nervous system	Causalgia of upper limb	99994	Complex regional pain syndrome type 2	Rare neurologic disease
G57.7	G00-G99 Diseases of the nervous system	Causalgia of lower limb	99994	Complex regional pain syndrome type 2	Rare neurologic disease
G60.0	G00-G99 Diseases of the nervous system	Hereditary motor and sensory neuropathy	140450	Hereditary motor and sensory neuropathy	Rare neurologic disease
G60.1	G00-G99 Diseases of the nervous system	Refsum's disease	773	Refsum disease	Rare neurologic disease
G60.2	G00-G99 Diseases of the nervous system	Neuropathy ass with hereditary ataxia	207028	Cerebellar ataxia with peripheral neuropathy	Rare neurologic disease
G61.0	G00-G99 Diseases of the nervous system	Guillain-Barre syndrome	2103	Guillain-Barré syndrome	Rare neurologic disease
G70.0	G00-G99 Diseases of the nervous system	Myasthenia gravis	589	Myasthenia gravis	Rare neurologic disease
G70.2	G00-G99 Diseases of the nervous system	Congenital myasthenic syndromes	590	Congenital myasthenic syndromes	Rare neurologic disease
G71.0	G00-G99 Diseases of the nervous system	Muscular dystrophy	98473	Muscular dystrophy	Rare neurologic disease
G71.1	G00-G99 Diseases of the nervous system	Myotonic disorders	206970	Myotonic syndrome	Rare neurologic disease
G71.2	G00-G99 Diseases of the nervous system	Congenital myopathies	97245	Congenital myopathy	Rare neurologic disease
G72.3	G00-G99 Diseases of the nervous system	Mitochondrial myopathy NEC	206976	Periodic paralysis	Rare neurologic disease
G73.1	G00-G99 Diseases of the nervous system	Lambert-Eaton syndrome	43393	Lambert-Eaton myasthenic syndrome	Rare neurologic disease
G73.5	G00-G99 Diseases of the nervous system	Myopathy in endocrine diseases	207003	Endocrine myopathy	Rare neurologic disease
G90.1	G00-G99 Diseases of the nervous system	Familial dysautonomia [Riley-Day]	1764	Familial dysautonomia	Rare neurologic disease
G90.3	G00-G99 Diseases of the nervous system	Multi-system degeneration	102	Multiple system atrophy	Rare neurologic disease
G95.0	G00-G99 Diseases of the nervous system	Syringomyelia and syringobulbia	3280	Syringomyelia	Rare neurologic disease
H18.5	H00-H59 Diseases of the eye and adnexa	Hereditary corneal dystrophies	34533	Corneal dystrophy	Rare eye disease
H18.6	H00-H59 Diseases of the eye and adnexa	Keratoconus	156071	Keratoconus	Rare eye disease
H35.1	H00-H59 Diseases of the eye and adnexa	Retinopathy of prematurity	90050	Retinopathy of prematurity	Rare eye disease
H49.4	H00-H59 Diseases of the eye and adnexa	Progressive external ophthalmoplegia	663	Maternally-inherited progressive external ophthalmoplegia	Rare inborn errors of metabolism
H90.5	H60-H95 Diseases of the ear and mastoid process	Sensorineural hearing loss, unspecified	87884	Nonsyndromic genetic deafness	Rare otorhinolaryngologic disease
I00	I00-I99 Diseases of the circulatory system	Rheumatic fever wo mention heart inv	3099	Rheumatic fever	Rare systemic or rheumatologic disease
I01	I00-I99 Diseases of the circulatory system	Rheumatic fever with heart involvement	3099	Rheumatic fever	Rare systemic or rheumatologic disease
I01.0	I00-I99 Diseases of the circulatory system	Acute rheumatic pericarditis	3099	Rheumatic fever	Rare systemic or rheumatologic disease
I01.1	I00-I99 Diseases of the circulatory system	Acute rheumatic endocarditis	3099	Rheumatic fever	Rare systemic or rheumatologic disease
I01.2	I00-I99 Diseases of the circulatory system	Acute rheumatic myocarditis	3099	Rheumatic fever	Rare systemic or rheumatologic disease
I01.8	I00-I99 Diseases of the circulatory system	Other acute rheumatic heart disease	3099	Rheumatic fever	Rare systemic or rheumatologic disease
I01.9	I00-I99 Diseases of the circulatory system	Acute rheumatic heart disease unsp	3099	Rheumatic fever	Rare systemic or rheumatologic disease
I27.0	I00-I99 Diseases of the circulatory system	Primary pulmonary hypertension	422	Idiopathic and/or familial pulmonary arterial hypertension	Rare respiratory disease
I42.4	I00-I99 Diseases of the circulatory system	Endomyocardial fibroelastosis	2022	Endomyocardial fibroelastosis	Rare cardiac disease
I42.5	I00-I99 Diseases of the circulatory system	Other restrictive cardiomyopathy	75249	Familial isolated restrictive cardiomyopathy	Rare cardiac disease
I67.5	I00-I99 Diseases of the circulatory system	Moyamoya disease	2573	Moyamoya disease	Rare neurologic disease
I73.1	I00-I99 Diseases of the circulatory system	Thromboangiitis obliterans [Buerger]	36258	Buerger's disease	Rare systemic or rheumatologic disease
I77.3	I00-I99 Diseases of the circulatory system	Arterial fibromuscular dysplasia	336	Fibromuscular dysplasia of arteries	Rare circulatory system disease
I77.4	I00-I99 Diseases of the circulatory system	Coeliac artery compression syndrome	293208	Celiac trunk compression syndrome	Rare abdominal surgical disease
I78.0	I00-I99 Diseases of the circulatory system	Hereditary haemorrhagic telangiectasia	774	Rendu-Osler-Weber disease	Rare developmental defect during embryogenesis
I81	I00-I99 Diseases of the circulatory system	Portal vein thrombosis	854	Portal vein thrombosis	Rare hepatic disease
I82.0	I00-I99 Diseases of the circulatory system	Budd-Chiari syndrome	131	Budd-Chiari syndrome	Rare hepatic disease
J63.2	J00-J99 Diseases of the respiratory system	Berylliosis	133	Chronic berylliosis	Rare respiratory disease
J67	J00-J99 Diseases of the respiratory system	Hypersensitivity pneumonitis due to organic dust	31740	Hypersensitivity pneumonitis	Rare respiratory disease
J67.0	J00-J99 Diseases of the respiratory system	Farmer's lung	99906	Farmer's lung disease	Rare respiratory disease
J67.1	J00-J99 Diseases of the respiratory system	Bagassosis	31740	Hypersensitivity pneumonitis	Rare respiratory disease
J67.2	J00-J99 Diseases of the respiratory system	Bird fancier's lung	31740	Hypersensitivity pneumonitis	Rare respiratory disease
J67.3	J00-J99 Diseases of the respiratory system	Suberosis	31740	Hypersensitivity pneumonitis	Rare respiratory disease
J67.4	J00-J99 Diseases of the respiratory system	Maltworker's lung	31740	Hypersensitivity pneumonitis	Rare respiratory disease
J67.5	J00-J99 Diseases of the respiratory system	Mushroom-worker's lung	31740	Hypersensitivity pneumonitis	Rare respiratory disease
J67.6	J00-J99 Diseases of the respiratory system	Maple-bark-stripper's lung	31740	Hypersensitivity pneumonitis	Rare respiratory disease
J67.7	J00-J99 Diseases of the respiratory system	Air-conditioner and humidifier lung	31740	Hypersensitivity pneumonitis	Rare respiratory disease
J67.8	J00-J99 Diseases of the respiratory system	Hypersens pneumonitis dt oth orgnc dust	31740	Hypersensitivity pneumonitis	Rare respiratory disease
J67.9	J00-J99 Diseases of the respiratory system	Hypersens pneumonitis dt unsp orgnc dust	31740	Hypersensitivity pneumonitis	Rare respiratory disease
K00.0	K00-K93 Diseases of the digestive system	Anodontia	99797	Anodontia	Rare odontologic disease
K03.5	K00-K93 Diseases of the digestive system	Ankylosis of teeth	1077	Dental ankylosis	Rare odontologic disease
K22.0	K00-K93 Diseases of the digestive system	Achalasia of cardia	930	Idiopathic achalasia	Rare gastroenterologic disease
K52.3	K00-K93 Diseases of the digestive system	Indeterminate colitis	103920	Undetermined colitis	Rare gastroenterologic disease
K74.3	K00-K93 Diseases of the digestive system	Primary biliary cirrhosis	186	Primary biliary cirrhosis	Rare hepatic disease
K75.4	K00-K93 Diseases of the digestive system	Autoimmune hepatitis	2137	Chronic autoimmune hepatitis	Rare hepatic disease
K76.5	K00-K93 Diseases of the digestive system	Hepatic veno-occlusive disease	890	Hepatic veno-occlusive disease	Rare hepatic disease
L10.0	L00-L99 Diseases of the skin and subcutaneous tissue	Pemphigus vulgaris	704	Pemphigus vulgaris	Rare skin disease
L10.1	L00-L99 Diseases of the skin and subcutaneous tissue	Pemphigus vegetans	79479	Pemphigus vegetans	Rare skin disease
L12.0	L00-L99 Diseases of the skin and subcutaneous tissue	Bullous pemphigoid	703	Bullous pemphigoid	Rare skin disease
L12.3	L00-L99 Diseases of the skin and subcutaneous tissue	Acquired epidermolysis bullosa	46487	Acquired epidermolysis bullosa	Rare skin disease
L13.0	L00-L99 Diseases of the skin and subcutaneous tissue	Dermatitis herpetiformis	1656	Dermatitis herpetiformis	Rare skin disease
L13.1	L00-L99 Diseases of the skin and subcutaneous tissue	Subcorneal pustular dermatitis	48377	Subcorneal pustular dermatosis	Rare skin disease
L43.1	L00-L99 Diseases of the skin and subcutaneous tissue	Bullous lichen planus	33408	Bullous lichen planus	Rare skin disease
L44.0	L00-L99 Diseases of the skin and subcutaneous tissue	Pityriasis rubra pilaris	2897	Pityriasis rubra pilaris	Rare skin disease
L51.2	L00-L99 Diseases of the skin and subcutaneous tissue	Toxic epidermal necrolysis [Lyell]	95455	Toxic epidermal necrolysis	Rare skin disease
L56.3	L00-L99 Diseases of the skin and subcutaneous tissue	Solar urticaria	97230	Solar urticaria	Rare skin disease
L63.0	L00-L99 Diseases of the skin and subcutaneous tissue	Alopecia (capitis) totalis	700	Alopecia totalis	Rare skin disease
L63.1	L00-L99 Diseases of the skin and subcutaneous tissue	Alopecia universalis	701	Alopecia universalis	Rare skin disease
L66.1	L00-L99 Diseases of the skin and subcutaneous tissue	Lichen planopilaris	525	Lichen planopilaris	Rare skin disease
L68.1	L00-L99 Diseases of the skin and subcutaneous tissue	Acquired hypertrichosis lanuginosa	2221	Acquired hypertrichosis lanuginosa	Rare skin disease
L72.2	L00-L99 Diseases of the skin and subcutaneous tissue	Steatocystoma multiplex	841	Sebocystomatosis	Rare skin disease
L81.3	L00-L99 Diseases of the skin and subcutaneous tissue	Cafe au lait spots	2678	Neurofibromatosis type 6	Rare skin disease
L83	L00-L99 Diseases of the skin and subcutaneous tissue	Acanthosis nigricans	924	Acanthosis nigricans	Rare skin disease
L85.0	L00-L99 Diseases of the skin and subcutaneous tissue	Acquired ichthyosis	454	Acquired ichthyosis	Rare skin disease
L88	L00-L99 Diseases of the skin and subcutaneous tissue	Pyoderma gangrenosum	48104	Pyoderma gangrenosum	Rare skin disease
L93.0	L00-L99 Diseases of the skin and subcutaneous tissue	Discoid lupus erythematosus	535	Cutaneous lupus erythematosus	Rare skin disease
L93.1	L00-L99 Diseases of the skin and subcutaneous tissue	Subacute cutaneous lupus erythematosus	535	Cutaneous lupus erythematosus	Rare skin disease
L93.2	L00-L99 Diseases of the skin and subcutaneous tissue	Other local lupus erythematosus	535	Cutaneous lupus erythematosus	Rare skin disease
L98.3	L00-L99 Diseases of the skin and subcutaneous tissue	Eosinophilic cellulitis [Wells]	901	Wells syndrome	Rare skin disease
M02.8	M00-M99 Diseases of the musculoskeletal system and connective tissue	Other reactive arthropathies	29207	Reactive arthritis	Rare systemic or rheumatologic disease
M02.80	M00-M99 Diseases of the musculoskeletal system and connective tissue	Other reactive arthropathies multiple site	29207	Reactive arthritis	Rare systemic or rheumatologic disease
M02.81	M00-M99 Diseases of the musculoskeletal system and connective tissue	Other reactive arthropathies shoulder	29207	Reactive arthritis	Rare systemic or rheumatologic disease
M02.82	M00-M99 Diseases of the musculoskeletal system and connective tissue	Other reactive arthropathies upper arm	29207	Reactive arthritis	Rare systemic or rheumatologic disease
M02.83	M00-M99 Diseases of the musculoskeletal system and connective tissue	Other reactive arthropathies forearm	29207	Reactive arthritis	Rare systemic or rheumatologic disease
M02.84	M00-M99 Diseases of the musculoskeletal system and connective tissue	Other reactive arthropathies hand	29207	Reactive arthritis	Rare systemic or rheumatologic disease
M02.85	M00-M99 Diseases of the musculoskeletal system and connective tissue	Other reactive arthrpthy pelv rgn & thgh	29207	Reactive arthritis	Rare systemic or rheumatologic disease
M02.86	M00-M99 Diseases of the musculoskeletal system and connective tissue	Other reactive arthropathies lower leg	29207	Reactive arthritis	Rare systemic or rheumatologic disease
M02.87	M00-M99 Diseases of the musculoskeletal system and connective tissue	Other reactive arthropathies ankle foot	29207	Reactive arthritis	Rare systemic or rheumatologic disease
M02.88	M00-M99 Diseases of the musculoskeletal system and connective tissue	Other reactive arthropathies other	29207	Reactive arthritis	Rare systemic or rheumatologic disease
M02.89	M00-M99 Diseases of the musculoskeletal system and connective tissue	Other reactive arthropathies site unsp	29207	Reactive arthritis	Rare systemic or rheumatologic disease
M06.1	M00-M99 Diseases of the musculoskeletal system and connective tissue	Adult onset Still's disease	829	Adult Still's disease	Rare systemic or rheumatologic disease
M06.10	M00-M99 Diseases of the musculoskeletal system and connective tissue	Adult-onset Still's disease mult sites	829	Adult Still's disease	Rare systemic or rheumatologic disease
M06.11	M00-M99 Diseases of the musculoskeletal system and connective tissue	Adult-onset Still's disease shoulder	829	Adult Still's disease	Rare systemic or rheumatologic disease
M06.12	M00-M99 Diseases of the musculoskeletal system and connective tissue	Adult-onset Still's disease upper arm	829	Adult Still's disease	Rare systemic or rheumatologic disease
M06.13	M00-M99 Diseases of the musculoskeletal system and connective tissue	Adult-onset Still's disease arm	829	Adult Still's disease	Rare systemic or rheumatologic disease
M06.14	M00-M99 Diseases of the musculoskeletal system and connective tissue	Adult-onset Still's disease hand	829	Adult Still's disease	Rare systemic or rheumatologic disease
M06.15	M00-M99 Diseases of the musculoskeletal system and connective tissue	Adult-onset Still's dis pelv rgn & thgh	829	Adult Still's disease	Rare systemic or rheumatologic disease
M06.16	M00-M99 Diseases of the musculoskeletal system and connective tissue	Adult-onset Still's disease lower leg	829	Adult Still's disease	Rare systemic or rheumatologic disease
M06.17	M00-M99 Diseases of the musculoskeletal system and connective tissue	Adult-onset Still's disease ankle & foot	829	Adult Still's disease	Rare systemic or rheumatologic disease
M06.18	M00-M99 Diseases of the musculoskeletal system and connective tissue	Adult-onset Still's disease other	829	Adult Still's disease	Rare systemic or rheumatologic disease
M06.19	M00-M99 Diseases of the musculoskeletal system and connective tissue	Adult-onset Still's disease site unsp	829	Adult Still's disease	Rare systemic or rheumatologic disease
M08	M00-M99 Diseases of the musculoskeletal system and connective tissue	Juvenile arthritis	92	Juvenile idiopathic arthritis	Rare systemic or rheumatologic disease
M08.00	M00-M99 Diseases of the musculoskeletal system and connective tissue	Juvenile rheumatoid arthritis mult sites	92	Juvenile idiopathic arthritis	Rare systemic or rheumatologic disease
M08.01	M00-M99 Diseases of the musculoskeletal system and connective tissue	Juvenile rheumatoid arthritis shoulder	92	Juvenile idiopathic arthritis	Rare systemic or rheumatologic disease
M08.02	M00-M99 Diseases of the musculoskeletal system and connective tissue	Juvenile rheumatoid arthritis upper arm	92	Juvenile idiopathic arthritis	Rare systemic or rheumatologic disease
M08.03	M00-M99 Diseases of the musculoskeletal system and connective tissue	Juvenile rheumatoid arthritis forearm	92	Juvenile idiopathic arthritis	Rare systemic or rheumatologic disease
M08.04	M00-M99 Diseases of the musculoskeletal system and connective tissue	Juvenile rheumatoid arthritis hand	92	Juvenile idiopathic arthritis	Rare systemic or rheumatologic disease
M08.05	M00-M99 Diseases of the musculoskeletal system and connective tissue	Juvenile rheum arthritis pelv rgn & thgh	92	Juvenile idiopathic arthritis	Rare systemic or rheumatologic disease
M08.06	M00-M99 Diseases of the musculoskeletal system and connective tissue	Juvenile rheumatoid arthritis lower leg	92	Juvenile idiopathic arthritis	Rare systemic or rheumatologic disease
M08.07	M00-M99 Diseases of the musculoskeletal system and connective tissue	Juvenile rheum arthritis ankle foot	92	Juvenile idiopathic arthritis	Rare systemic or rheumatologic disease
M08.08	M00-M99 Diseases of the musculoskeletal system and connective tissue	Juvenile rheumatoid arthritis other	92	Juvenile idiopathic arthritis	Rare systemic or rheumatologic disease
M08.09	M00-M99 Diseases of the musculoskeletal system and connective tissue	Juvenile rheumatoid arthritis site unsp	92	Juvenile idiopathic arthritis	Rare systemic or rheumatologic disease
M08.1	M00-M99 Diseases of the musculoskeletal system and connective tissue	Juvenile ankylosing spondylitis	85438	Enthesitis-related arthritis	Rare systemic or rheumatologic disease
M08.10	M00-M99 Diseases of the musculoskeletal system and connective tissue	Juvnle ankylosing spondylitis mult sites	85438	Enthesitis-related arthritis	Rare systemic or rheumatologic disease
M08.11	M00-M99 Diseases of the musculoskeletal system and connective tissue	Juvnle ankylosing spondylitis shoulder	85438	Enthesitis-related arthritis	Rare systemic or rheumatologic disease
M08.12	M00-M99 Diseases of the musculoskeletal system and connective tissue	Juvnle ankylosing spondylitis upper arm	85438	Enthesitis-related arthritis	Rare systemic or rheumatologic disease
M08.13	M00-M99 Diseases of the musculoskeletal system and connective tissue	Juvnle ankylosing spondylitis forearm	85438	Enthesitis-related arthritis	Rare systemic or rheumatologic disease
M08.14	M00-M99 Diseases of the musculoskeletal system and connective tissue	Juvenile ankylosing spondylitis hand	85438	Enthesitis-related arthritis	Rare systemic or rheumatologic disease
M08.15	M00-M99 Diseases of the musculoskeletal system and connective tissue	Juvnle ankylosing spondylitis pelv thigh	85438	Enthesitis-related arthritis	Rare systemic or rheumatologic disease
M08.16	M00-M99 Diseases of the musculoskeletal system and connective tissue	Juvenile ankylosing spondylitis low leg	85438	Enthesitis-related arthritis	Rare systemic or rheumatologic disease
M08.17	M00-M99 Diseases of the musculoskeletal system and connective tissue	Juvnle ankylosing spondylitis ankle foot	85438	Enthesitis-related arthritis	Rare systemic or rheumatologic disease
M08.18	M00-M99 Diseases of the musculoskeletal system and connective tissue	Juvenile ankylosing spondylitis other	85438	Enthesitis-related arthritis	Rare systemic or rheumatologic disease
M08.19	M00-M99 Diseases of the musculoskeletal system and connective tissue	Juvnle ankylosing spondylitis site unsp	85438	Enthesitis-related arthritis	Rare systemic or rheumatologic disease
M08.2	M00-M99 Diseases of the musculoskeletal system and connective tissue	Juvenile arthritis with systemic onset	85414	Systemic-onset juvenile idiopathic arthritis	Rare systemic or rheumatologic disease
M08.20	M00-M99 Diseases of the musculoskeletal system and connective tissue	Juvnle arthritis w systc onset mult site	85414	Systemic-onset juvenile idiopathic arthritis	Rare systemic or rheumatologic disease
M08.21	M00-M99 Diseases of the musculoskeletal system and connective tissue	Juvnle arthritis w systc onset shoulder	85414	Systemic-onset juvenile idiopathic arthritis	Rare systemic or rheumatologic disease
M08.22	M00-M99 Diseases of the musculoskeletal system and connective tissue	Juvnle arthritis w systc onset upper arm	85414	Systemic-onset juvenile idiopathic arthritis	Rare systemic or rheumatologic disease
M08.23	M00-M99 Diseases of the musculoskeletal system and connective tissue	Juvenile arthritis w systc onset forearm	85414	Systemic-onset juvenile idiopathic arthritis	Rare systemic or rheumatologic disease
M08.24	M00-M99 Diseases of the musculoskeletal system and connective tissue	Juvenile arthritis w systemic onset hand	85414	Systemic-onset juvenile idiopathic arthritis	Rare systemic or rheumatologic disease
M08.25	M00-M99 Diseases of the musculoskeletal system and connective tissue	Juvnle arthr w systc onset pelv rgn thgh	85414	Systemic-onset juvenile idiopathic arthritis	Rare systemic or rheumatologic disease
M08.26	M00-M99 Diseases of the musculoskeletal system and connective tissue	Juvenile arthritis w systc onset low leg	85414	Systemic-onset juvenile idiopathic arthritis	Rare systemic or rheumatologic disease
M08.27	M00-M99 Diseases of the musculoskeletal system and connective tissue	Juvnle arthr w systc onset ankle foot	85414	Systemic-onset juvenile idiopathic arthritis	Rare systemic or rheumatologic disease
M08.28	M00-M99 Diseases of the musculoskeletal system and connective tissue	Juvenile arthritis w systc onset other	85414	Systemic-onset juvenile idiopathic arthritis	Rare systemic or rheumatologic disease
M08.29	M00-M99 Diseases of the musculoskeletal system and connective tissue	Juvnle arthritis w systc onset site unsp	85414	Systemic-onset juvenile idiopathic arthritis	Rare systemic or rheumatologic disease
M08.3	M00-M99 Diseases of the musculoskeletal system and connective tissue	Juvenile polyarthritis (seronegative)	92	Juvenile idiopathic arthritis	Rare systemic or rheumatologic disease
M08.4	M00-M99 Diseases of the musculoskeletal system and connective tissue	Pauciarticular juvenile arthritis	85410	Oligoarticular juvenile arthritis	Rare systemic or rheumatologic disease
M08.40	M00-M99 Diseases of the musculoskeletal system and connective tissue	Pauciartclr juvnle arthritis mult sites	85410	Oligoarticular juvenile arthritis	Rare systemic or rheumatologic disease
M08.41	M00-M99 Diseases of the musculoskeletal system and connective tissue	Pauciarticular juvnle arthritis shoulder	85410	Oligoarticular juvenile arthritis	Rare systemic or rheumatologic disease
M08.42	M00-M99 Diseases of the musculoskeletal system and connective tissue	Pauciarticular juvnle arthritis upp arm	85410	Oligoarticular juvenile arthritis	Rare systemic or rheumatologic disease
M08.43	M00-M99 Diseases of the musculoskeletal system and connective tissue	Pauciarticular juvnle arthritis forearm	85410	Oligoarticular juvenile arthritis	Rare systemic or rheumatologic disease
M08.44	M00-M99 Diseases of the musculoskeletal system and connective tissue	Pauciarticular juvenile arthritis hand	85410	Oligoarticular juvenile arthritis	Rare systemic or rheumatologic disease
M08.45	M00-M99 Diseases of the musculoskeletal system and connective tissue	Pauciartclr juvnle arthr pelv rgn & thgh	85410	Oligoarticular juvenile arthritis	Rare systemic or rheumatologic disease
M08.46	M00-M99 Diseases of the musculoskeletal system and connective tissue	Pauciarticular juvnle arthritis low leg	85410	Oligoarticular juvenile arthritis	Rare systemic or rheumatologic disease
M08.47	M00-M99 Diseases of the musculoskeletal system and connective tissue	Pauciarticular juvnle arthritis ankle ft	85410	Oligoarticular juvenile arthritis	Rare systemic or rheumatologic disease
M08.48	M00-M99 Diseases of the musculoskeletal system and connective tissue	Pauciarticular juvenile arthritis other	85410	Oligoarticular juvenile arthritis	Rare systemic or rheumatologic disease
M08.49	M00-M99 Diseases of the musculoskeletal system and connective tissue	Pauciartclr juvenile arthritis site unsp	85410	Oligoarticular juvenile arthritis	Rare systemic or rheumatologic disease
M08.80	M00-M99 Diseases of the musculoskeletal system and connective tissue	Other juvenile arthritis multiple sites	92	Juvenile idiopathic arthritis	Rare systemic or rheumatologic disease
M08.81	M00-M99 Diseases of the musculoskeletal system and connective tissue	Other juvenile arthritis shoulder	92	Juvenile idiopathic arthritis	Rare systemic or rheumatologic disease
M08.82	M00-M99 Diseases of the musculoskeletal system and connective tissue	Other juvenile arthritis upper arm	92	Juvenile idiopathic arthritis	Rare systemic or rheumatologic disease
M08.83	M00-M99 Diseases of the musculoskeletal system and connective tissue	Other juvenile arthritis forearm	92	Juvenile idiopathic arthritis	Rare systemic or rheumatologic disease
M08.84	M00-M99 Diseases of the musculoskeletal system and connective tissue	Other juvenile arthritis hand	92	Juvenile idiopathic arthritis	Rare systemic or rheumatologic disease
M08.85	M00-M99 Diseases of the musculoskeletal system and connective tissue	Other juvenile arthritis pelv rgn & thgh	92	Juvenile idiopathic arthritis	Rare systemic or rheumatologic disease
M08.86	M00-M99 Diseases of the musculoskeletal system and connective tissue	Other juvenile arthritis lower leg	92	Juvenile idiopathic arthritis	Rare systemic or rheumatologic disease
M08.87	M00-M99 Diseases of the musculoskeletal system and connective tissue	Other juvenile arthritis ankle and foot	92	Juvenile idiopathic arthritis	Rare systemic or rheumatologic disease
M08.88	M00-M99 Diseases of the musculoskeletal system and connective tissue	Other juvenile arthritis other	92	Juvenile idiopathic arthritis	Rare systemic or rheumatologic disease
M08.89	M00-M99 Diseases of the musculoskeletal system and connective tissue	Other juvenile arthritis site unsp	92	Juvenile idiopathic arthritis	Rare systemic or rheumatologic disease
M08.90	M00-M99 Diseases of the musculoskeletal system and connective tissue	Juvenile arthritis unsp multiple sites	92	Juvenile idiopathic arthritis	Rare systemic or rheumatologic disease
M08.91	M00-M99 Diseases of the musculoskeletal system and connective tissue	Juvenile arthritis unsp shoulder	92	Juvenile idiopathic arthritis	Rare systemic or rheumatologic disease
M08.92	M00-M99 Diseases of the musculoskeletal system and connective tissue	Juvenile arthritis unsp upper arm	92	Juvenile idiopathic arthritis	Rare systemic or rheumatologic disease
M08.93	M00-M99 Diseases of the musculoskeletal system and connective tissue	Juvenile arthritis unspecified forearm	92	Juvenile idiopathic arthritis	Rare systemic or rheumatologic disease
M08.94	M00-M99 Diseases of the musculoskeletal system and connective tissue	Juvenile arthritis unspecified hand	92	Juvenile idiopathic arthritis	Rare systemic or rheumatologic disease
M08.95	M00-M99 Diseases of the musculoskeletal system and connective tissue	Juvenile arthritis unsp pelv rgn & thgh	92	Juvenile idiopathic arthritis	Rare systemic or rheumatologic disease
M08.96	M00-M99 Diseases of the musculoskeletal system and connective tissue	Juvenile arthritis unsp lower leg	92	Juvenile idiopathic arthritis	Rare systemic or rheumatologic disease
M08.97	M00-M99 Diseases of the musculoskeletal system and connective tissue	Juvenile arthritis unsp ankle foot	92	Juvenile idiopathic arthritis	Rare systemic or rheumatologic disease
M08.98	M00-M99 Diseases of the musculoskeletal system and connective tissue	Juvenile arthritis unspecified other	92	Juvenile idiopathic arthritis	Rare systemic or rheumatologic disease
M08.99	M00-M99 Diseases of the musculoskeletal system and connective tissue	Juvenile arthritis unsp site unspecified	92	Juvenile idiopathic arthritis	Rare systemic or rheumatologic disease
M09.00	M00-M99 Diseases of the musculoskeletal system and connective tissue	Juvenile arthritis in psoriasis, multiple sites (L40.5+)	85436	Juvenile psoriatic arthritis	Rare systemic or rheumatologic disease
M09.01	M00-M99 Diseases of the musculoskeletal system and connective tissue	Juvenile arthritis in psoriasis, shoulder region (L40.5+)	85436	Juvenile psoriatic arthritis	Rare systemic or rheumatologic disease
M09.02	M00-M99 Diseases of the musculoskeletal system and connective tissue	Juvenile arthritis in psoriasis, upper arm (L40.5+)	85436	Juvenile psoriatic arthritis	Rare systemic or rheumatologic disease
M09.03	M00-M99 Diseases of the musculoskeletal system and connective tissue	Juvenile arthritis in psoriasis, forearm (L40.5+)	85436	Juvenile psoriatic arthritis	Rare systemic or rheumatologic disease
M09.04	M00-M99 Diseases of the musculoskeletal system and connective tissue	Juvenile arthritis in psoriasis, hand (L40.5+)	85436	Juvenile psoriatic arthritis	Rare systemic or rheumatologic disease
M09.05	M00-M99 Diseases of the musculoskeletal system and connective tissue	Juvenile arthritis in psoriasis, pelvic region and thigh (L40.5+)	85436	Juvenile psoriatic arthritis	Rare systemic or rheumatologic disease
M09.06	M00-M99 Diseases of the musculoskeletal system and connective tissue	Juvenile arthritis in psoriasis, lower leg (L40.5+)	85436	Juvenile psoriatic arthritis	Rare systemic or rheumatologic disease
M09.07	M00-M99 Diseases of the musculoskeletal system and connective tissue	Juvenile arthritis in psoriasis, ankle and foot (L40.5+)	85436	Juvenile psoriatic arthritis	Rare systemic or rheumatologic disease
M09.08	M00-M99 Diseases of the musculoskeletal system and connective tissue	Juvenile arthritis in psoriasis, other site (L40.5+)	85436	Juvenile psoriatic arthritis	Rare systemic or rheumatologic disease
M09.09	M00-M99 Diseases of the musculoskeletal system and connective tissue	Juvenile arthritis in psoriasis, site unspecified (L40.5+)	85436	Juvenile psoriatic arthritis	Rare systemic or rheumatologic disease
M11.1	M00-M99 Diseases of the musculoskeletal system and connective tissue	Familial chrondocalcinosis	1416	Familial articular chondrocalcinosis	Rare systemic or rheumatologic disease
M11.10	M00-M99 Diseases of the musculoskeletal system and connective tissue	Familial chondrocalcinosis mult sites	1416	Familial articular chondrocalcinosis	Rare systemic or rheumatologic disease
M11.11	M00-M99 Diseases of the musculoskeletal system and connective tissue	Familial chondrocalcinosis shoulder	1416	Familial articular chondrocalcinosis	Rare systemic or rheumatologic disease
M11.12	M00-M99 Diseases of the musculoskeletal system and connective tissue	Familial chondrocalcinosis upper arm	1416	Familial articular chondrocalcinosis	Rare systemic or rheumatologic disease
M11.13	M00-M99 Diseases of the musculoskeletal system and connective tissue	Familial chondrocalcinosis forearm	1416	Familial articular chondrocalcinosis	Rare systemic or rheumatologic disease
M11.14	M00-M99 Diseases of the musculoskeletal system and connective tissue	Familial chondrocalcinosis hand	1416	Familial articular chondrocalcinosis	Rare systemic or rheumatologic disease
M11.15	M00-M99 Diseases of the musculoskeletal system and connective tissue	Familial chondrocalcinosis pelv rgn thgh	1416	Familial articular chondrocalcinosis	Rare systemic or rheumatologic disease
M11.16	M00-M99 Diseases of the musculoskeletal system and connective tissue	Familial chondrocalcinosis lower leg	1416	Familial articular chondrocalcinosis	Rare systemic or rheumatologic disease
M11.17	M00-M99 Diseases of the musculoskeletal system and connective tissue	Familial chondrocalcinosis ankle & foot	1416	Familial articular chondrocalcinosis	Rare systemic or rheumatologic disease
M11.18	M00-M99 Diseases of the musculoskeletal system and connective tissue	Familial chondrocalcinosis other	1416	Familial articular chondrocalcinosis	Rare systemic or rheumatologic disease
M11.19	M00-M99 Diseases of the musculoskeletal system and connective tissue	Familial chondrocalcinosis site unsp	1416	Familial articular chondrocalcinosis	Rare systemic or rheumatologic disease
M30.0	M00-M99 Diseases of the musculoskeletal system and connective tissue	Mucocutaneous lymph node syndrome	767	Polyarteritis nodosa	Rare systemic or rheumatologic disease
M30.1	M00-M99 Diseases of the musculoskeletal system and connective tissue	Polyarteritis w lung involvement [Churg-Srauss]	183	Churg-Strauss syndrome	Rare systemic or rheumatologic disease
M30.3	M00-M99 Diseases of the musculoskeletal system and connective tissue	Mucocutaneous lymph node syndrome	2331	Kawasaki disease	Rare systemic or rheumatologic disease
M31.0	M00-M99 Diseases of the musculoskeletal system and connective tissue	Hypersensitivity angiitis	375	Goodpasture syndrome	Rare renal disease
M31.3	M00-M99 Diseases of the musculoskeletal system and connective tissue	Wegener granulomatosis	900	Wegener granulomatosis	Rare systemic or rheumatologic disease
M31.4	M00-M99 Diseases of the musculoskeletal system and connective tissue	Aortic arch syndrome [Takayasu]	3287	Takayasu arteritis	Rare systemic or rheumatologic disease
M31.7	M00-M99 Diseases of the musculoskeletal system and connective tissue	Microscopic polyangiitis	727	Microscopic polyangiitis	Rare systemic or rheumatologic disease
M32.0	M00-M99 Diseases of the musculoskeletal system and connective tissue	Drug-induced SLE	231111	Drug-induced lupus erythematosus	Rare systemic or rheumatologic disease
M33.0	M00-M99 Diseases of the musculoskeletal system and connective tissue	Juvenile dermatomyositis	93672	Juvenile dermatomyositis	Rare systemic or rheumatologic disease
M33.1	M00-M99 Diseases of the musculoskeletal system and connective tissue	Other dermatomyositis	221	Dermatomyositis	Rare systemic or rheumatologic disease
M33.2	M00-M99 Diseases of the musculoskeletal system and connective tissue	Polymyositis	732	Polymyositis	Rare systemic or rheumatologic disease
M33.9	M00-M99 Diseases of the musculoskeletal system and connective tissue	Dermatopolymyositis unspecified	221	Dermatomyositis	Rare systemic or rheumatologic disease
M34	M00-M99 Diseases of the musculoskeletal system and connective tissue	Systemic sclerosis	90291	Systemic sclerosis	Rare systemic or rheumatologic disease
M34.0	M00-M99 Diseases of the musculoskeletal system and connective tissue	Progressive systemic sclerosis	90291	Systemic sclerosis	Rare systemic or rheumatologic disease
M34.1	M00-M99 Diseases of the musculoskeletal system and connective tissue	CR(E)ST syndrome	90290	CREST syndrome	Rare systemic or rheumatologic disease
M34.2	M00-M99 Diseases of the musculoskeletal system and connective tissue	Systemic sclerosis induced by drugs and chemicals	90291	Systemic sclerosis	Rare systemic or rheumatologic disease
M34.8	M00-M99 Diseases of the musculoskeletal system and connective tissue	Other forms of systemic sclerosis	90291	Systemic sclerosis	Rare systemic or rheumatologic disease
M34.9	M00-M99 Diseases of the musculoskeletal system and connective tissue	Systemic sclerosis, unspecified	90291	Systemic sclerosis	Rare systemic or rheumatologic disease
M35.1	M00-M99 Diseases of the musculoskeletal system and connective tissue	Other overlap syndromes	809	Mixed connective tissue disease	Rare systemic or rheumatologic disease
M35.2	M00-M99 Diseases of the musculoskeletal system and connective tissue	Behcet's disease	117	Behcet disease	Rare systemic or rheumatologic disease
M35.4	M00-M99 Diseases of the musculoskeletal system and connective tissue	Diffuse (eosinophilic) fasciitis	3165	Eosinophilic fasciitis	Rare systemic or rheumatologic disease
M35.6	M00-M99 Diseases of the musculoskeletal system and connective tissue	Relapsing panniculitis [Weber-Christian]	33577	Nodular non-suppurative panniculitis	Rare skin disease
M41.1	M00-M99 Diseases of the musculoskeletal system and connective tissue	Juvenile idiopathic scoliosis	3153	Adolescent idiopathic scoliosis	Rare bone disease
M41.10	M00-M99 Diseases of the musculoskeletal system and connective tissue	Juvnle idiopath scoliosis mult sit spine	3153	Adolescent idiopathic scoliosis	Rare bone disease
M41.11	M00-M99 Diseases of the musculoskeletal system and connective tissue	Juvnle idiopath scoliosis ocpt-atlnt-axl	3153	Adolescent idiopathic scoliosis	Rare bone disease
M41.12	M00-M99 Diseases of the musculoskeletal system and connective tissue	Juvnle idiopath scoliosis cervical rgn	3153	Adolescent idiopathic scoliosis	Rare bone disease
M41.13	M00-M99 Diseases of the musculoskeletal system and connective tissue	Juvnle idiopath scoliosis cervicothorax	3153	Adolescent idiopathic scoliosis	Rare bone disease
M41.14	M00-M99 Diseases of the musculoskeletal system and connective tissue	Juvnle idiopath scoliosis thoracic rgn	3153	Adolescent idiopathic scoliosis	Rare bone disease
M41.15	M00-M99 Diseases of the musculoskeletal system and connective tissue	Juvnle idiopath scoliosis thoracolumbar	3153	Adolescent idiopathic scoliosis	Rare bone disease
M41.16	M00-M99 Diseases of the musculoskeletal system and connective tissue	Juvenile idiopath scoliosis lumbar rgn	3153	Adolescent idiopathic scoliosis	Rare bone disease
M41.17	M00-M99 Diseases of the musculoskeletal system and connective tissue	Juvnle idiopath scoliosis lumbosacral	3153	Adolescent idiopathic scoliosis	Rare bone disease
M41.18	M00-M99 Diseases of the musculoskeletal system and connective tissue	Juvnle idiopath sclios sacr sacrcocygl	3153	Adolescent idiopathic scoliosis	Rare bone disease
M41.19	M00-M99 Diseases of the musculoskeletal system and connective tissue	Juvenile idiopathic scoliosis site unsp	3153	Adolescent idiopathic scoliosis	Rare bone disease
M60.0	M00-M99 Diseases of the musculoskeletal system and connective tissue	Infective myositis	206988	Infectious, fungal or parasitic myopathy	Rare neurologic disease
M60.00	M00-M99 Diseases of the musculoskeletal system and connective tissue	Infective myositis multiple sites	206988	Infectious, fungal or parasitic myopathy	Rare neurologic disease
M60.01	M00-M99 Diseases of the musculoskeletal system and connective tissue	Infective myositis shoulder region	206988	Infectious, fungal or parasitic myopathy	Rare neurologic disease
M60.02	M00-M99 Diseases of the musculoskeletal system and connective tissue	Infective myositis upper arm	206988	Infectious, fungal or parasitic myopathy	Rare neurologic disease
M60.03	M00-M99 Diseases of the musculoskeletal system and connective tissue	Infective myositis forearm	206988	Infectious, fungal or parasitic myopathy	Rare neurologic disease
M60.04	M00-M99 Diseases of the musculoskeletal system and connective tissue	Infective myositis hand	206988	Infectious, fungal or parasitic myopathy	Rare neurologic disease
M60.05	M00-M99 Diseases of the musculoskeletal system and connective tissue	Infective myositis pelvic region thigh	206988	Infectious, fungal or parasitic myopathy	Rare neurologic disease
M60.06	M00-M99 Diseases of the musculoskeletal system and connective tissue	Infective myositis lower leg	206988	Infectious, fungal or parasitic myopathy	Rare neurologic disease
M60.07	M00-M99 Diseases of the musculoskeletal system and connective tissue	Infective myositis ankle and foot	206988	Infectious, fungal or parasitic myopathy	Rare neurologic disease
M60.08	M00-M99 Diseases of the musculoskeletal system and connective tissue	Infective myositis other	206988	Infectious, fungal or parasitic myopathy	Rare neurologic disease
M60.09	M00-M99 Diseases of the musculoskeletal system and connective tissue	Infective myositis site unspecified	206988	Infectious, fungal or parasitic myopathy	Rare neurologic disease
M61.1	M00-M99 Diseases of the musculoskeletal system and connective tissue	Myositis osificans progressiva	337	Fibrodysplasia ossificans progressiva	Rare bone disease
M61.10	M00-M99 Diseases of the musculoskeletal system and connective tissue	Myositis ossifican progressiva mult site	337	Fibrodysplasia ossificans progressiva	Rare bone disease
M61.11	M00-M99 Diseases of the musculoskeletal system and connective tissue	Myositis ossificans progressiva shoulder	337	Fibrodysplasia ossificans progressiva	Rare bone disease
M61.12	M00-M99 Diseases of the musculoskeletal system and connective tissue	Myositis ossificans progressiva upp arm	337	Fibrodysplasia ossificans progressiva	Rare bone disease
M61.13	M00-M99 Diseases of the musculoskeletal system and connective tissue	Myositis ossificans progressiva forearm	337	Fibrodysplasia ossificans progressiva	Rare bone disease
M61.14	M00-M99 Diseases of the musculoskeletal system and connective tissue	Myositis ossificans progressiva hand	337	Fibrodysplasia ossificans progressiva	Rare bone disease
M61.15	M00-M99 Diseases of the musculoskeletal system and connective tissue	Myositis ossifican progressiva pelv thgh	337	Fibrodysplasia ossificans progressiva	Rare bone disease
M61.16	M00-M99 Diseases of the musculoskeletal system and connective tissue	Myositis ossificans progressiva low leg	337	Fibrodysplasia ossificans progressiva	Rare bone disease
M61.17	M00-M99 Diseases of the musculoskeletal system and connective tissue	Myositis ossificans progressiva ankle ft	337	Fibrodysplasia ossificans progressiva	Rare bone disease
M61.18	M00-M99 Diseases of the musculoskeletal system and connective tissue	Myositis ossificans progressiva other	337	Fibrodysplasia ossificans progressiva	Rare bone disease
M61.19	M00-M99 Diseases of the musculoskeletal system and connective tissue	Myositis ossifican progressiva site unsp	337	Fibrodysplasia ossificans progressiva	Rare bone disease
M72.2	M00-M99 Diseases of the musculoskeletal system and connective tissue	Plantar fascial fibromatosis	199251	Ledderhose disease	Rare skin disease
M85.4	M00-M99 Diseases of the musculoskeletal system and connective tissue	Solitary bone cyst	83468	Solitary bone cyst	Rare bone disease
M85.40	M00-M99 Diseases of the musculoskeletal system and connective tissue	Solitary bone cyst multiple sites	83468	Solitary bone cyst	Rare bone disease
M85.41	M00-M99 Diseases of the musculoskeletal system and connective tissue	Solitary bone cyst shoulder region	83468	Solitary bone cyst	Rare bone disease
M85.42	M00-M99 Diseases of the musculoskeletal system and connective tissue	Solitary bone cyst upper arm	83468	Solitary bone cyst	Rare bone disease
M85.43	M00-M99 Diseases of the musculoskeletal system and connective tissue	Solitary bone cyst forearm	83468	Solitary bone cyst	Rare bone disease
M85.44	M00-M99 Diseases of the musculoskeletal system and connective tissue	Solitary bone cyst hand	83468	Solitary bone cyst	Rare bone disease
M85.45	M00-M99 Diseases of the musculoskeletal system and connective tissue	Solitary bone cyst pelv rgn & thgh	83468	Solitary bone cyst	Rare bone disease
M85.46	M00-M99 Diseases of the musculoskeletal system and connective tissue	Solitary bone cyst lower leg	83468	Solitary bone cyst	Rare bone disease
M85.47	M00-M99 Diseases of the musculoskeletal system and connective tissue	Solitary bone cyst ankle and foot	83468	Solitary bone cyst	Rare bone disease
M85.48	M00-M99 Diseases of the musculoskeletal system and connective tissue	Solitary bone cyst other	83468	Solitary bone cyst	Rare bone disease
M85.49	M00-M99 Diseases of the musculoskeletal system and connective tissue	Solitary bone cyst site unspecified	83468	Solitary bone cyst	Rare bone disease
M91.1	M00-M99 Diseases of the musculoskeletal system and connective tissue	Juvenile osteochondrosis head of femur [Legg-Calve-Perthes]	2380	Legg-Calvé-Perthes disease	Rare bone disease
M93.2	M00-M99 Diseases of the musculoskeletal system and connective tissue	Osteochondritis dissecans	2764	Osteochondritis dissecans	Rare bone disease
M93.20	M00-M99 Diseases of the musculoskeletal system and connective tissue	Osteochondritis dissecans multiple sites	2764	Osteochondritis dissecans	Rare bone disease
M93.21	M00-M99 Diseases of the musculoskeletal system and connective tissue	Osteochondritis dissecans shold region	2764	Osteochondritis dissecans	Rare bone disease
M93.22	M00-M99 Diseases of the musculoskeletal system and connective tissue	Osteochondritis dissecans upper arm	2764	Osteochondritis dissecans	Rare bone disease
M93.23	M00-M99 Diseases of the musculoskeletal system and connective tissue	Osteochondritis dissecans, forearm	2764	Osteochondritis dissecans	Rare bone disease
M93.24	M00-M99 Diseases of the musculoskeletal system and connective tissue	Osteochondritis dissecans, hand	2764	Osteochondritis dissecans	Rare bone disease
M93.25	M00-M99 Diseases of the musculoskeletal system and connective tissue	Osteochondritis dissecans pel rgn & thgh	2764	Osteochondritis dissecans	Rare bone disease
M93.26	M00-M99 Diseases of the musculoskeletal system and connective tissue	Osteochondritis dissecans, lower leg	2764	Osteochondritis dissecans	Rare bone disease
M93.27	M00-M99 Diseases of the musculoskeletal system and connective tissue	Osteochondritis dissecans ankle and foot	2764	Osteochondritis dissecans	Rare bone disease
M93.29	M00-M99 Diseases of the musculoskeletal system and connective tissue	Osteochondritis dissecans, site unsp	2764	Osteochondritis dissecans	Rare bone disease
M94.1	M00-M99 Diseases of the musculoskeletal system and connective tissue	Relapsing polychondritis	728	Relapsing polychondritis	Rare systemic or rheumatologic disease
N25.1	N00-N99 Diseases of the genitourinary system	Nephrogenic diabetes insipidus	223	Nephrogenic diabetes insipidus	Rare renal disease
N30.1	N00-N99 Diseases of the genitourinary system	Interstitial cystitis (chronic)	37202	Interstitial cystitis	Rare urogenital disease
N85.6	N00-N99 Diseases of the genitourinary system	Intrauterine synechiae	137686	Asherman's syndrome	Rare gynaecologic or obstetric disease
O01	O00-O99 Pregnancy, childbirth and the puerperium	Hydatidiform mole	99927	Hydatidiform mole	Rare neoplastic disease
O01.0	O00-O99 Pregnancy, childbirth and the puerperium	Classical hydatidiform mole	254688	Complete hydatidiform mole	Rare neoplastic disease
O01.1	O00-O99 Pregnancy, childbirth and the puerperium	Incomplete and partial hydatidiform mole	254693	Partial hydatidiform mole	Rare neoplastic disease
O01.9	O00-O99 Pregnancy, childbirth and the puerperium	Hydatidiform mole unspecified	99927	Hydatidiform mole	Rare neoplastic disease
O90.3	O00-O99 Pregnancy, childbirth and the puerperium	Cardiomyopathy in the puerperium	563	Peripartum cardiomyopathy	Rare cardiac disease
P24.0	P00-P96 Certain conditions originating in the perinatal period	Neonatal aspiration of meconium	70588	Meconium aspiration syndrome	Rare respiratory disease
P27.1	P00-P96 Certain conditions originating in the perinatal period	Chronic neonatal lung disease	70589	Bronchopulmonary dysplasia	Rare respiratory disease
P70.2	P00-P96 Certain conditions originating in the perinatal period	Neonatal diabetes mellitus	224	Neonatal diabetes mellitus	Rare endocrine disease
Q00.0	Q00-Q99 Congenital malformations, deformations and chromosomal abnormalities	Anencephaly	1048	Isolated anencephaly/exencephaly	Rare developmental defect during embryogenesis
Q00.00	Q00-Q99 Congenital malformations, deformations and chromosomal abnormalities	Anencephaly, unspecified	1048	Isolated anencephaly/exencephaly	Rare developmental defect during embryogenesis
Q00.01	Q00-Q99 Congenital malformations, deformations and chromosomal abnormalities	Incomplete anencephaly	1048	Isolated anencephaly/exencephaly	Rare developmental defect during embryogenesis
Q00.02	Q00-Q99 Congenital malformations, deformations and chromosomal abnormalities	Complete anencephaly	1048	Isolated anencephaly/exencephaly	Rare developmental defect during embryogenesis
Q00.03	Q00-Q99 Congenital malformations, deformations and chromosomal abnormalities	Acrania	1048	Isolated anencephaly/exencephaly	Rare developmental defect during embryogenesis
Q00.04	Q00-Q99 Congenital malformations, deformations and chromosomal abnormalities	Acephaly	1048	Isolated anencephaly/exencephaly	Rare developmental defect during embryogenesis
Q00.09	Q00-Q99 Congenital malformations, deformations and chromosomal abnormalities	Other anencephaly	1048	Isolated anencephaly/exencephaly	Rare developmental defect during embryogenesis
Q00.1	Q00-Q99 Congenital malformations, deformations and chromosomal abnormalities	Craniorachischisis	63260	Craniorachischisis	Rare developmental defect during embryogenesis
Q00.2	Q00-Q99 Congenital malformations, deformations and chromosomal abnormalities	Iniencephaly	63259	Iniencephaly	Rare developmental defect during embryogenesis
Q01	Q00-Q99 Congenital malformations, deformations and chromosomal abnormalities	Encephalocele	199647	Isolated encephalocele	Rare developmental defect during embryogenesis
Q01.0	Q00-Q99 Congenital malformations, deformations and chromosomal abnormalities	Frontal encephalocele	1931	Frontal encephalocele	Rare developmental defect during embryogenesis
Q01.1	Q00-Q99 Congenital malformations, deformations and chromosomal abnormalities	Nasofrontal encephalocele	141118	Nasal encephalocele	Rare developmental defect during embryogenesis
Q01.2	Q00-Q99 Congenital malformations, deformations and chromosomal abnormalities	Occipital encephalocele	268823	Occipital encephalocele	Rare developmental defect during embryogenesis
Q01.81	Q00-Q99 Congenital malformations, deformations and chromosomal abnormalities	Parietal encephalocele	199647	Isolated encephalocele	Rare developmental defect during embryogenesis
Q01.82	Q00-Q99 Congenital malformations, deformations and chromosomal abnormalities	Orbital encephalocele	199647	Isolated encephalocele	Rare developmental defect during embryogenesis
Q01.83	Q00-Q99 Congenital malformations, deformations and chromosomal abnormalities	Nasal encephalocele	199647	Isolated encephalocele	Rare developmental defect during embryogenesis
Q01.84	Q00-Q99 Congenital malformations, deformations and chromosomal abnormalities	Nasopharyngeal encephalocele	199647	Isolated encephalocele	Rare developmental defect during embryogenesis
Q01.89	Q00-Q99 Congenital malformations, deformations and chromosomal abnormalities	Encephalocele of other specified sites	199647	Isolated encephalocele	Rare developmental defect during embryogenesis
Q01.9	Q00-Q99 Congenital malformations, deformations and chromosomal abnormalities	Encephalocele unspecified	199647	Isolated encephalocele	Rare developmental defect during embryogenesis
Q02	Q00-Q99 Congenital malformations, deformations and chromosomal abnormalities	Microcephaly	199642	Isolated congenital microcephaly	Rare developmental defect during embryogenesis
Q04.1	Q00-Q99 Congenital malformations, deformations and chromosomal abnormalities	Arhinencephaly	268936	Isolated arhinencephaly	Rare developmental defect during embryogenesis
Q04.2	Q00-Q99 Congenital malformations, deformations and chromosomal abnormalities	Holoprosencephaly	2162	Holoprosencephaly	Rare developmental defect during embryogenesis
Q04.5	Q00-Q99 Congenital malformations, deformations and chromosomal abnormalities	Megalencephaly	2477	Megalencephaly	Rare developmental defect during embryogenesis
Q05	Q00-Q99 Congenital malformations, deformations and chromosomal abnormalities	Spina Bifida	823	Isolated spina bifida	Rare developmental defect during embryogenesis
Q05.0	Q00-Q99 Congenital malformations, deformations and chromosomal abnormalities	Cervical spina bifida with hydrocephalus	823	Isolated spina bifida	Rare developmental defect during embryogenesis
Q05.00	Q00-Q99 Congenital malformations, deformations and chromosomal abnormalities	Cervical spina bifida with hydrocephalus unsp	823	Isolated spina bifida	Rare developmental defect during embryogenesis
Q05.01	Q00-Q99 Congenital malformations, deformations and chromosomal abnormalities	Cervical spina bifida with hydrocephalus open	823	Isolated spina bifida	Rare developmental defect during embryogenesis
Q05.02	Q00-Q99 Congenital malformations, deformations and chromosomal abnormalities	Cervical spina bifida with hydrocephalus closed	823	Isolated spina bifida	Rare developmental defect during embryogenesis
Q05.1	Q00-Q99 Congenital malformations, deformations and chromosomal abnormalities	Thoracic spina bifida with hydrocephalus	823	Isolated spina bifida	Rare developmental defect during embryogenesis
Q05.10	Q00-Q99 Congenital malformations, deformations and chromosomal abnormalities	Thoracic spina bifida with hydrocephalus unsp	823	Isolated spina bifida	Rare developmental defect during embryogenesis
Q05.11	Q00-Q99 Congenital malformations, deformations and chromosomal abnormalities	Thoracic spina bifida with hydrocephalus open	823	Isolated spina bifida	Rare developmental defect during embryogenesis
Q05.12	Q00-Q99 Congenital malformations, deformations and chromosomal abnormalities	Thoracic spina bifida with hydrocephalus closed	823	Isolated spina bifida	Rare developmental defect during embryogenesis
Q05.2	Q00-Q99 Congenital malformations, deformations and chromosomal abnormalities	Lumbar spina bifida with hydrocephalus	823	Isolated spina bifida	Rare developmental defect during embryogenesis
Q05.20	Q00-Q99 Congenital malformations, deformations and chromosomal abnormalities	Lumbar spina bifida with hydrocephalus unsp	823	Isolated spina bifida	Rare developmental defect during embryogenesis
Q05.21	Q00-Q99 Congenital malformations, deformations and chromosomal abnormalities	Lumbar spina bifida with hydrocephalus open	823	Isolated spina bifida	Rare developmental defect during embryogenesis
Q05.22	Q00-Q99 Congenital malformations, deformations and chromosomal abnormalities	Lumbar spina bifida with hydrocephalus closed	823	Isolated spina bifida	Rare developmental defect during embryogenesis
Q05.3	Q00-Q99 Congenital malformations, deformations and chromosomal abnormalities	Sacral spina bifida with hydrocephalus	823	Isolated spina bifida	Rare developmental defect during embryogenesis
Q05.30	Q00-Q99 Congenital malformations, deformations and chromosomal abnormalities	Sacral spina bifida with hydrocephalus unsp	823	Isolated spina bifida	Rare developmental defect during embryogenesis
Q05.31	Q00-Q99 Congenital malformations, deformations and chromosomal abnormalities	Sacral spina bifida with hydrocephalus open	823	Isolated spina bifida	Rare developmental defect during embryogenesis
Q05.32	Q00-Q99 Congenital malformations, deformations and chromosomal abnormalities	Sacral spina bifida with hydrocephalus closed	823	Isolated spina bifida	Rare developmental defect during embryogenesis
Q05.4	Q00-Q99 Congenital malformations, deformations and chromosomal abnormalities	Unsp spina bifida with hydrocephalus	823	Isolated spina bifida	Rare developmental defect during embryogenesis
Q05.40	Q00-Q99 Congenital malformations, deformations and chromosomal abnormalities	Unsp spina bifida with hydrocephalus unsp	823	Isolated spina bifida	Rare developmental defect during embryogenesis
Q05.41	Q00-Q99 Congenital malformations, deformations and chromosomal abnormalities	Unsp spina bifida with hydrocephalus open	823	Isolated spina bifida	Rare developmental defect during embryogenesis
Q05.42	Q00-Q99 Congenital malformations, deformations and chromosomal abnormalities	Unsp spina bifida with hydrocephalus closed	823	Isolated spina bifida	Rare developmental defect during embryogenesis
Q05.5	Q00-Q99 Congenital malformations, deformations and chromosomal abnormalities	Cervical spina bifida without hydrocephalus	823	Isolated spina bifida	Rare developmental defect during embryogenesis
Q05.50	Q00-Q99 Congenital malformations, deformations and chromosomal abnormalities	Cerv spina bifida without hydrocephalus unsp	823	Isolated spina bifida	Rare developmental defect during embryogenesis
Q05.51	Q00-Q99 Congenital malformations, deformations and chromosomal abnormalities	Cerv spina bifida without hydrocephalus open	823	Isolated spina bifida	Rare developmental defect during embryogenesis
Q05.52	Q00-Q99 Congenital malformations, deformations and chromosomal abnormalities	Cerv spina bifida without hydrocephalus clsd	823	Isolated spina bifida	Rare developmental defect during embryogenesis
Q05.6	Q00-Q99 Congenital malformations, deformations and chromosomal abnormalities	Thoracic spina bifida without hydrocephalus	823	Isolated spina bifida	Rare developmental defect during embryogenesis
Q05.60	Q00-Q99 Congenital malformations, deformations and chromosomal abnormalities	Thoracic spina bifida without hydrocephalus unsp	823	Isolated spina bifida	Rare developmental defect during embryogenesis
Q05.61	Q00-Q99 Congenital malformations, deformations and chromosomal abnormalities	Thoracic spina bifida without hydrocephalus open	823	Isolated spina bifida	Rare developmental defect during embryogenesis
Q05.62	Q00-Q99 Congenital malformations, deformations and chromosomal abnormalities	Thoracic spina bifida without hydrocephalus clsd	823	Isolated spina bifida	Rare developmental defect during embryogenesis
Q05.7	Q00-Q99 Congenital malformations, deformations and chromosomal abnormalities	Lumbar spina bifida without hydrocephalus	823	Isolated spina bifida	Rare developmental defect during embryogenesis
Q05.70	Q00-Q99 Congenital malformations, deformations and chromosomal abnormalities	Lumbar spina bifida without hydrocephalus unsp	823	Isolated spina bifida	Rare developmental defect during embryogenesis
Q05.71	Q00-Q99 Congenital malformations, deformations and chromosomal abnormalities	Lumbar spina bifida without hydrocephalus open	823	Isolated spina bifida	Rare developmental defect during embryogenesis
Q05.72	Q00-Q99 Congenital malformations, deformations and chromosomal abnormalities	Lumbar spina bifida without hydrocephalus clsd	823	Isolated spina bifida	Rare developmental defect during embryogenesis
Q05.8	Q00-Q99 Congenital malformations, deformations and chromosomal abnormalities	Sacral spina bifida without hydrocephalus	823	Isolated spina bifida	Rare developmental defect during embryogenesis
Q05.80	Q00-Q99 Congenital malformations, deformations and chromosomal abnormalities	Sacral spina bifida without hydrocephalus unsp	823	Isolated spina bifida	Rare developmental defect during embryogenesis
Q05.81	Q00-Q99 Congenital malformations, deformations and chromosomal abnormalities	Sacral spina bifida open	823	Isolated spina bifida	Rare developmental defect during embryogenesis
Q05.82	Q00-Q99 Congenital malformations, deformations and chromosomal abnormalities	Sacral spina bifida closed	823	Isolated spina bifida	Rare developmental defect during embryogenesis
Q05.9	Q00-Q99 Congenital malformations, deformations and chromosomal abnormalities	Spina bifida unspecified	823	Isolated spina bifida	Rare developmental defect during embryogenesis
Q05.90	Q00-Q99 Congenital malformations, deformations and chromosomal abnormalities	Spina bifida, unspecified unsp	823	Isolated spina bifida	Rare developmental defect during embryogenesis
Q05.91	Q00-Q99 Congenital malformations, deformations and chromosomal abnormalities	Spina bifida, unspecified open	823	Isolated spina bifida	Rare developmental defect during embryogenesis
Q05.92	Q00-Q99 Congenital malformations, deformations and chromosomal abnormalities	Spina bifida unspecified closed	823	Isolated spina bifida	Rare developmental defect during embryogenesis
Q06.0	Q00-Q99 Congenital malformations, deformations and chromosomal abnormalities	Amyelia	268868	Isolated amyelia	Rare developmental defect during embryogenesis
Q06.2	Q00-Q99 Congenital malformations, deformations and chromosomal abnormalities	Diastematomyelia	1671	Diastematomyelia	Rare developmental defect during embryogenesis
Q06.4	Q00-Q99 Congenital malformations, deformations and chromosomal abnormalities	Hydromyelia	268874	Congenital hydromyelia	Rare neurologic disease
Q07.0	Q00-Q99 Congenital malformations, deformations and chromosomal abnormalities	Arnold-Chiari syndrome	1136	Arnold-Chiari malformation type II	Rare developmental defect during embryogenesis
Q10.0	Q00-Q99 Congenital malformations, deformations and chromosomal abnormalities	Congenital ptosis	91411	Congenital ptosis	Rare eye disease
Q10.1	Q00-Q99 Congenital malformations, deformations and chromosomal abnormalities	Congenital ectropion	91491	Congenital ectropion uveae	Rare developmental defect during embryogenesis
Q10.2	Q00-Q99 Congenital malformations, deformations and chromosomal abnormalities	Congenital entropion	98568	Congenital entropion	Rare eye disease
Q11.2	Q00-Q99 Congenital malformations, deformations and chromosomal abnormalities	Microphthalmos	35612	Nanophthalmia	Rare developmental defect during embryogenesis
Q12.0	Q00-Q99 Congenital malformations, deformations and chromosomal abnormalities	Congenital cataract	91492	Non-syndromic congenital cataract	Rare eye disease
Q12.1	Q00-Q99 Congenital malformations, deformations and chromosomal abnormalities	Congenital displaced lens	1885	Ectopia lentis syndrome	Rare eye disease
Q12.2	Q00-Q99 Congenital malformations, deformations and chromosomal abnormalities	Coloboma of lens	98943	Coloboma of eye lens	Rare developmental defect during embryogenesis
Q12.3	Q00-Q99 Congenital malformations, deformations and chromosomal abnormalities	Congenital aphakia	83461	Congenital primary aphakia	Rare developmental defect during embryogenesis
Q13.0	Q00-Q99 Congenital malformations, deformations and chromosomal abnormalities	Coloboma of iris	98944	Coloboma of iris	Rare developmental defect during embryogenesis
Q13.3	Q00-Q99 Congenital malformations, deformations and chromosomal abnormalities	Congenital corneal opacity	91490	Isolated congenital sclerocornea	Rare developmental defect during embryogenesis
Q15.0	Q00-Q99 Congenital malformations, deformations and chromosomal abnormalities	Congenital glaucoma	98976	Congenital glaucoma	Rare eye disease
Q16.0	Q00-Q99 Congenital malformations, deformations and chromosomal abnormalities	Congenital absence of (ear) auricle	93976	Anotia	Rare developmental defect during embryogenesis
Q16.1	Q00-Q99 Congenital malformations, deformations and chromosomal abnormalities	Congenital absc atresia aud canal	141074	External auditory canal aplasia/hypoplasia	Rare developmental defect during embryogenesis
Q16.3	Q00-Q99 Congenital malformations, deformations and chromosomal abnormalities	Congenital malformation of ear ossicles	162526	Isolated congenital auditory ossicle malformation	Rare developmental defect during embryogenesis
Q16.4	Q00-Q99 Congenital malformations, deformations and chromosomal abnormalities	Oth congenital malformations middle ear	164004	Middle ear anomaly	Rare developmental defect during embryogenesis
Q17.2	Q00-Q99 Congenital malformations, deformations and chromosomal abnormalities	Microtia	83463	Microtia	Rare developmental defect during embryogenesis
Q20.0	Q00-Q99 Congenital malformations, deformations and chromosomal abnormalities	Common arterial trunk	3384	Truncus arteriosus	Rare developmental defect during embryogenesis
Q20.1	Q00-Q99 Congenital malformations, deformations and chromosomal abnormalities	Double outlet right ventricle	3426	Double outlet right ventricle	Rare developmental defect during embryogenesis
Q20.2	Q00-Q99 Congenital malformations, deformations and chromosomal abnormalities	Double outlet left ventricle	3427	Double outlet left ventricle	Rare developmental defect during embryogenesis
Q20.3	Q00-Q99 Congenital malformations, deformations and chromosomal abnormalities	Discordant ventriculoarterial connection	216675	Transposition of the great arteries	Rare developmental defect during embryogenesis
Q20.30	Q00-Q99 Congenital malformations, deformations and chromosomal abnormalities	Discordant V-A connection unspecified	216675	Transposition of the great arteries	Rare developmental defect during embryogenesis
Q20.31	Q00-Q99 Congenital malformations, deformations and chromosomal abnormalities	Transposition of great vessels complete	216675	Transposition of the great arteries	Rare developmental defect during embryogenesis
Q20.39	Q00-Q99 Congenital malformations, deformations and chromosomal abnormalities	Other spec discordant V-A connection	216675	Transposition of the great arteries	Rare developmental defect during embryogenesis
Q20.4	Q00-Q99 Congenital malformations, deformations and chromosomal abnormalities	Double inlet ventricle	1464	Univentricular heart	Rare developmental defect during embryogenesis
Q20.40	Q00-Q99 Congenital malformations, deformations and chromosomal abnormalities	Double inlet ventricle, unspecified	1464	Univentricular heart	Rare developmental defect during embryogenesis
Q20.41	Q00-Q99 Congenital malformations, deformations and chromosomal abnormalities	Double inlet left ventricle	1464	Univentricular heart	Rare developmental defect during embryogenesis
Q20.42	Q00-Q99 Congenital malformations, deformations and chromosomal abnormalities	Double inlet right ventricle	1464	Univentricular heart	Rare developmental defect during embryogenesis
Q20.49	Q00-Q99 Congenital malformations, deformations and chromosomal abnormalities	Other specified double inlet ventricle	1464	Univentricular heart	Rare developmental defect during embryogenesis
Q20.5	Q00-Q99 Congenital malformations, deformations and chromosomal abnormalities	Discordant atrioventricular connection	216675	Transposition of the great arteries	Rare developmental defect during embryogenesis
Q20.50	Q00-Q99 Congenital malformations, deformations and chromosomal abnormalities	Discordant A-V connection unspecified	216675	Transposition of the great arteries	Rare developmental defect during embryogenesis
Q20.51	Q00-Q99 Congenital malformations, deformations and chromosomal abnormalities	Corrected transposition	216675	Transposition of the great arteries	Rare developmental defect during embryogenesis
Q20.52	Q00-Q99 Congenital malformations, deformations and chromosomal abnormalities	Ventricular inversion	216675	Transposition of the great arteries	Rare developmental defect during embryogenesis
Q20.59	Q00-Q99 Congenital malformations, deformations and chromosomal abnormalities	Other spec discordant A-V connection	216675	Transposition of the great arteries	Rare developmental defect during embryogenesis
Q21.0	Q00-Q99 Congenital malformations, deformations and chromosomal abnormalities	Ventricular septal defect	1480	Ventricular septal defect	Rare developmental defect during embryogenesis
Q21.00	Q00-Q99 Congenital malformations, deformations and chromosomal abnormalities	Ventricular septal defect unspecified	1480	Ventricular septal defect	Rare developmental defect during embryogenesis
Q21.01	Q00-Q99 Congenital malformations, deformations and chromosomal abnormalities	Muscular ventricular septal defect	1480	Ventricular septal defect	Rare developmental defect during embryogenesis
Q21.02	Q00-Q99 Congenital malformations, deformations and chromosomal abnormalities	Perimembranous ventric septal defect	1480	Ventricular septal defect	Rare developmental defect during embryogenesis
Q21.03	Q00-Q99 Congenital malformations, deformations and chromosomal abnormalities	Subarterial ventricular septal defect	1480	Ventricular septal defect	Rare developmental defect during embryogenesis
Q21.04	Q00-Q99 Congenital malformations, deformations and chromosomal abnormalities	Gerbode defect	1480	Ventricular septal defect	Rare developmental defect during embryogenesis
Q21.09	Q00-Q99 Congenital malformations, deformations and chromosomal abnormalities	Other spec ventricular septal defect	1480	Ventricular septal defect	Rare developmental defect during embryogenesis
Q21.1	Q00-Q99 Congenital malformations, deformations and chromosomal abnormalities	Atrial septal defect	1478	Interauricular communication	Rare developmental defect during embryogenesis
Q21.10	Q00-Q99 Congenital malformations, deformations and chromosomal abnormalities	Atrial septal defect unspecified	1478	Interauricular communication	Rare developmental defect during embryogenesis
Q21.11	Q00-Q99 Congenital malformations, deformations and chromosomal abnormalities	Patent or persistent foramen ovale	1478	Interauricular communication	Rare developmental defect during embryogenesis
Q21.12	Q00-Q99 Congenital malformations, deformations and chromosomal abnormalities	Sinus venosus defect	1478	Interauricular communication	Rare developmental defect during embryogenesis
Q21.13	Q00-Q99 Congenital malformations, deformations and chromosomal abnormalities	Ostium secundum defect	1478	Interauricular communication	Rare developmental defect during embryogenesis
Q21.14	Q00-Q99 Congenital malformations, deformations and chromosomal abnormalities	Coronary sinus septal defect	1478	Interauricular communication	Rare developmental defect during embryogenesis
Q21.15	Q00-Q99 Congenital malformations, deformations and chromosomal abnormalities	Lutembacher's syndrome	1478	Interauricular communication	Rare developmental defect during embryogenesis
Q21.19	Q00-Q99 Congenital malformations, deformations and chromosomal abnormalities	Other specified atrial septal defect	1478	Interauricular communication	Rare developmental defect during embryogenesis
Q21.2	Q00-Q99 Congenital malformations, deformations and chromosomal abnormalities	Atrioventricular septal defect	98722	Atrioventricular canal defect	Rare developmental defect during embryogenesis
Q21.20	Q00-Q99 Congenital malformations, deformations and chromosomal abnormalities	Atrioventricular septal defect unsp	98722	Atrioventricular canal defect	Rare developmental defect during embryogenesis
Q21.21	Q00-Q99 Congenital malformations, deformations and chromosomal abnormalities	Ostium primum defect	98722	Atrioventricular canal defect	Rare developmental defect during embryogenesis
Q21.22	Q00-Q99 Congenital malformations, deformations and chromosomal abnormalities	Incomplete common A-V septal defect	98722	Atrioventricular canal defect	Rare developmental defect during embryogenesis
Q21.23	Q00-Q99 Congenital malformations, deformations and chromosomal abnormalities	Intermediate common A-V septal defect	98722	Atrioventricular canal defect	Rare developmental defect during embryogenesis
Q21.24	Q00-Q99 Congenital malformations, deformations and chromosomal abnormalities	Complete common A-V septal defect	98722	Atrioventricular canal defect	Rare developmental defect during embryogenesis
Q21.29	Q00-Q99 Congenital malformations, deformations and chromosomal abnormalities	Other specified A-V septal defect	98722	Atrioventricular canal defect	Rare developmental defect during embryogenesis
Q21.3	Q00-Q99 Congenital malformations, deformations and chromosomal abnormalities	Tetralogy of Fallot	3303	Tetralogy of Fallot	Rare developmental defect during embryogenesis
Q21.4	Q00-Q99 Congenital malformations, deformations and chromosomal abnormalities	Aortopulmonary septal defect	2037	Aorta-pulmonary artery fistula	Rare developmental defect during embryogenesis
Q22.1	Q00-Q99 Congenital malformations, deformations and chromosomal abnormalities	Congenital pulmonary valve stenosis	3189	Congenital pulmonary valve stenosis	Rare developmental defect during embryogenesis
Q22.4	Q00-Q99 Congenital malformations, deformations and chromosomal abnormalities	Congenital tricuspid stenosis & atresia	98721	Congenital tricuspid malformation	Rare developmental defect during embryogenesis
Q22.41	Q00-Q99 Congenital malformations, deformations and chromosomal abnormalities	Congenital tricuspid stenosis	95459	Congenital tricuspid stenosis	Rare developmental defect during embryogenesis
Q22.42	Q00-Q99 Congenital malformations, deformations and chromosomal abnormalities	Congenital tricuspid atresia	98721	Congenital tricuspid malformation	Rare developmental defect during embryogenesis
Q22.5	Q00-Q99 Congenital malformations, deformations and chromosomal abnormalities	Ebstein's anomaly	1880	Ebstein malformation	Rare developmental defect during embryogenesis
Q22.6	Q00-Q99 Congenital malformations, deformations and chromosomal abnormalities	Hypoplastic right heart syndrome	98723	Hypoplastic right heart syndrome	Rare developmental defect during embryogenesis
Q22.8	Q00-Q99 Congenital malformations, deformations and chromosomal abnormalities	Oth cong malformations tricuspid valve	98721	Congenital tricuspid malformation	Rare developmental defect during embryogenesis
Q22.81	Q00-Q99 Congenital malformations, deformations and chromosomal abnormalities	Congenital tricuspid insufficiency	98721	Congenital tricuspid malformation	Rare developmental defect during embryogenesis
Q22.82	Q00-Q99 Congenital malformations, deformations and chromosomal abnormalities	Congenital tricuspid dysplasia	98721	Congenital tricuspid malformation	Rare developmental defect during embryogenesis
Q22.89	Q00-Q99 Congenital malformations, deformations and chromosomal abnormalities	Other spec cong malform tricuspid valve	98721	Congenital tricuspid malformation	Rare developmental defect during embryogenesis
Q22.9	Q00-Q99 Congenital malformations, deformations and chromosomal abnormalities	Congenital malformation tricuspid valve unsp	98721	Congenital tricuspid malformation	Rare developmental defect during embryogenesis
Q23.0	Q00-Q99 Congenital malformations, deformations and chromosomal abnormalities	Congenital stenosis & atresia of aortic valve	3093	Congenital aortic valve stenosis	Rare developmental defect during embryogenesis
Q23.01	Q00-Q99 Congenital malformations, deformations and chromosomal abnormalities	Congenital stenosis of aortic valve	3093	Congenital aortic valve stenosis	Rare developmental defect during embryogenesis
Q23.02	Q00-Q99 Congenital malformations, deformations and chromosomal abnormalities	Congenital atresia of aortic valve	3093	Congenital aortic valve stenosis	Rare developmental defect during embryogenesis
Q23.1	Q00-Q99 Congenital malformations, deformations and chromosomal abnormalities	Congenital insufficiency of aortic valve	95449	Congenital aortic valve insufficiency	Rare developmental defect during embryogenesis
Q23.2	Q00-Q99 Congenital malformations, deformations and chromosomal abnormalities	Congenital mitral stenosis & atresia	99057	Congenital mitral stenosis	Rare developmental defect during embryogenesis
Q23.21	Q00-Q99 Congenital malformations, deformations and chromosomal abnormalities	Congenital mitral stenosis	99057	Congenital mitral stenosis	Rare developmental defect during embryogenesis
Q23.22	Q00-Q99 Congenital malformations, deformations and chromosomal abnormalities	Congenital mitral atresia	99057	Congenital mitral stenosis	Rare developmental defect during embryogenesis
Q23.4	Q00-Q99 Congenital malformations, deformations and chromosomal abnormalities	Hypoplastic left heart syndrome	2248	Hypoplastic left heart syndrome	Rare developmental defect during embryogenesis
Q24.0	Q00-Q99 Congenital malformations, deformations and chromosomal abnormalities	Dextrocardia	1666	Dextrocardia	Rare developmental defect during embryogenesis
Q24.1	Q00-Q99 Congenital malformations, deformations and chromosomal abnormalities	Laevocardia	95854	Levocardia	Rare developmental defect during embryogenesis
Q24.2	Q00-Q99 Congenital malformations, deformations and chromosomal abnormalities	Cor triatriatum	1463	Triatrial heart	Rare developmental defect during embryogenesis
Q24.3	Q00-Q99 Congenital malformations, deformations and chromosomal abnormalities	Pulmonary infundibular stenosis	3190	Subpulmonary stenosis	Rare developmental defect during embryogenesis
Q24.4	Q00-Q99 Congenital malformations, deformations and chromosomal abnormalities	Congenital subaortic stenosis	3092	Fixed subaortic stenosis	Rare developmental defect during embryogenesis
Q24.5	Q00-Q99 Congenital malformations, deformations and chromosomal abnormalities	Malformation of coronary vessels	1081	Coronary artery congenital malformation	Rare developmental defect during embryogenesis
Q24.6	Q00-Q99 Congenital malformations, deformations and chromosomal abnormalities	Congenital heart block	60041	Congenital heart block	Rare cardiac disease
Q25.1	Q00-Q99 Congenital malformations, deformations and chromosomal abnormalities	Coarctation of aorta	1457	Aorta coarctation	Rare developmental defect during embryogenesis
Q25.6	Q00-Q99 Congenital malformations, deformations and chromosomal abnormalities	Stenosis of pulmonary artery	99084	Pulmonary branch stenosis	Rare developmental defect during embryogenesis
Q26	Q00-Q99 Congenital malformations, deformations and chromosomal abnormalities	Congenital malformations of great veins	98729	Venous return anomaly	Rare developmental defect during embryogenesis
Q26.0	Q00-Q99 Congenital malformations, deformations and chromosomal abnormalities	Congenital stenosis of vena cava	98729	Venous return anomaly	Rare developmental defect during embryogenesis
Q26.00	Q00-Q99 Congenital malformations, deformations and chromosomal abnormalities	Congenital stenosis of vena cava, unspecified	98729	Venous return anomaly	Rare developmental defect during embryogenesis
Q26.01	Q00-Q99 Congenital malformations, deformations and chromosomal abnormalities	Congenital stenosis of superior vena cava	98729	Venous return anomaly	Rare developmental defect during embryogenesis
Q26.02	Q00-Q99 Congenital malformations, deformations and chromosomal abnormalities	Congenital stenosis of inferior vena cava	98729	Venous return anomaly	Rare developmental defect during embryogenesis
Q26.09	Q00-Q99 Congenital malformations, deformations and chromosomal abnormalities	Other specified congenital stenosis of vena cava	98729	Venous return anomaly	Rare developmental defect during embryogenesis
Q26.1	Q00-Q99 Congenital malformations, deformations and chromosomal abnormalities	Persistent left superior vena cava	98729	Venous return anomaly	Rare developmental defect during embryogenesis
Q26.2	Q00-Q99 Congenital malformations, deformations and chromosomal abnormalities	Total anomalous pulm venous connection	99125	Congenital total pulmonary venous return anomaly	Rare developmental defect during embryogenesis
Q26.3	Q00-Q99 Congenital malformations, deformations and chromosomal abnormalities	Partial anomalous pulm venous connection	99124	Congenital partial pulmonary venous return anomaly	Rare developmental defect during embryogenesis
Q26.4	Q00-Q99 Congenital malformations, deformations and chromosomal abnormalities	Anomalous pulm venous connection unsp	3090	Congenital pulmonary venous return anomaly	Rare developmental defect during embryogenesis
Q26.5	Q00-Q99 Congenital malformations, deformations and chromosomal abnormalities	Anomalous portal venous connection	98729	Venous return anomaly	Rare developmental defect during embryogenesis
Q26.6	Q00-Q99 Congenital malformations, deformations and chromosomal abnormalities	Portal vein-hepatic artery fistula	98729	Venous return anomaly	Rare developmental defect during embryogenesis
Q26.8	Q00-Q99 Congenital malformations, deformations and chromosomal abnormalities	Other congenital malformations of great veins	98729	Venous return anomaly	Rare developmental defect during embryogenesis
Q26.81	Q00-Q99 Congenital malformations, deformations and chromosomal abnormalities	Scimitar syndrome	98729	Venous return anomaly	Rare developmental defect during embryogenesis
Q26.89	Q00-Q99 Congenital malformations, deformations and chromosomal abnormalities	Other specified congenital malformations of great veins	98729	Venous return anomaly	Rare developmental defect during embryogenesis
Q26.9	Q00-Q99 Congenital malformations, deformations and chromosomal abnormalities	Congenital malformation of great vein, unspecified	98729	Venous return anomaly	Rare developmental defect during embryogenesis
Q27.1	Q00-Q99 Congenital malformations, deformations and chromosomal abnormalities	Congenital renal artery stenosis	97598	Congenital renal artery stenosis	Rare renal disease
Q27.3	Q00-Q99 Congenital malformations, deformations and chromosomal abnormalities	Peripheral arteriovenous malformation	211266	Arteriovenous malformation	Rare developmental defect during embryogenesis
Q30	Q00-Q99 Congenital malformations, deformations and chromosomal abnormalities	Congenital malformations of nose	156246	Nose and cavum anomaly	Rare developmental defect during embryogenesis
Q30.0	Q00-Q99 Congenital malformations, deformations and chromosomal abnormalities	Choanal atresia and stenosis	137914	Choanal atresia	Rare developmental defect during embryogenesis
Q30.01	Q00-Q99 Congenital malformations, deformations and chromosomal abnormalities	Choanal atresia	137914	Choanal atresia	Rare developmental defect during embryogenesis
Q30.02	Q00-Q99 Congenital malformations, deformations and chromosomal abnormalities	Choanal stenosis	137914	Choanal atresia	Rare developmental defect during embryogenesis
Q30.1	Q00-Q99 Congenital malformations, deformations and chromosomal abnormalities	Agenesis and underdevelopment of nose	156246	Nose and cavum anomaly	Rare developmental defect during embryogenesis
Q30.2	Q00-Q99 Congenital malformations, deformations and chromosomal abnormalities	Fissured notched and cleft nose	156246	Nose and cavum anomaly	Rare developmental defect during embryogenesis
Q30.3	Q00-Q99 Congenital malformations, deformations and chromosomal abnormalities	Congenital perforated nasal septum	156246	Nose and cavum anomaly	Rare developmental defect during embryogenesis
Q30.8	Q00-Q99 Congenital malformations, deformations and chromosomal abnormalities	Other congenital malformations of nose	156246	Nose and cavum anomaly	Rare developmental defect during embryogenesis
Q30.81	Q00-Q99 Congenital malformations, deformations and chromosomal abnormalities	Congenital accessory nose	156246	Nose and cavum anomaly	Rare developmental defect during embryogenesis
Q30.82	Q00-Q99 Congenital malformations, deformations and chromosomal abnormalities	Congenital anomaly of nasal sinus	156246	Nose and cavum anomaly	Rare developmental defect during embryogenesis
Q30.89	Q00-Q99 Congenital malformations, deformations and chromosomal abnormalities	Other congenital malformations of nose	156246	Nose and cavum anomaly	Rare developmental defect during embryogenesis
Q30.9	Q00-Q99 Congenital malformations, deformations and chromosomal abnormalities	Congenital malformation of nose unsp	156246	Nose and cavum anomaly	Rare developmental defect during embryogenesis
Q31	Q00-Q99 Congenital malformations, deformations and chromosomal abnormalities	Congenital malformtions of larynx	156249	Larynx anomaly	Rare developmental defect during embryogenesis
Q31.0	Q00-Q99 Congenital malformations, deformations and chromosomal abnormalities	Web of larynx	2374	Congenital laryngeal web	Rare otorhinolaryngologic disease
Q31.1	Q00-Q99 Congenital malformations, deformations and chromosomal abnormalities	Congenital subglottic stenosis	141121	Congenital subglottic stenosis	Rare otorhinolaryngologic disease
Q31.2	Q00-Q99 Congenital malformations, deformations and chromosomal abnormalities	Laryngeal hypoplasia	156249	Larynx anomaly	Rare developmental defect during embryogenesis
Q31.3	Q00-Q99 Congenital malformations, deformations and chromosomal abnormalities	Laryngocele	2372	Laryngocele	Rare otorhinolaryngologic disease
Q31.4	Q00-Q99 Congenital malformations, deformations and chromosomal abnormalities	Congenital laryngeal stridor	156249	Larynx anomaly	Rare developmental defect during embryogenesis
Q31.5	Q00-Q99 Congenital malformations, deformations and chromosomal abnormalities	Congenital laryngomalacia	2373	Congenital laryngomalacia	Rare otorhinolaryngologic disease
Q31.8	Q00-Q99 Congenital malformations, deformations and chromosomal abnormalities	Other congenital malformations of larynx	156249	Larynx anomaly	Rare developmental defect during embryogenesis
Q31.9	Q00-Q99 Congenital malformations, deformations and chromosomal abnormalities	Congenital malformation of larynx unsp	156249	Larynx anomaly	Rare developmental defect during embryogenesis
Q32.0	Q00-Q99 Congenital malformations, deformations and chromosomal abnormalities	Congenital tracheomalacia	95430	Congenital tracheomalacia	Rare otorhinolaryngologic disease
Q33.2	Q00-Q99 Congenital malformations, deformations and chromosomal abnormalities	Congenital bronchomalacia	3161	Congenital pulmonary sequestration	Rare developmental defect during embryogenesis
Q33.3	Q00-Q99 Congenital malformations, deformations and chromosomal abnormalities	Agenesis of lung	984	Pulmonary agenesis	Rare developmental defect during embryogenesis
Q35	Q00-Q99 Congenital malformations, deformations and chromosomal abnormalities	Cleft palate	2014	Cleft palate	Rare developmental defect during embryogenesis
Q35.0	Q00-Q99 Congenital malformations, deformations and chromosomal abnormalities	Cleft hard palate bilateral	2014	Cleft palate	Rare developmental defect during embryogenesis
Q35.1	Q00-Q99 Congenital malformations, deformations and chromosomal abnormalities	Cleft hard palate	101023	Cleft hard palate	Rare developmental defect during embryogenesis
Q35.10	Q00-Q99 Congenital malformations, deformations and chromosomal abnormalities	Cleft hard palate unspecified	101023	Cleft hard palate	Rare developmental defect during embryogenesis
Q35.11	Q00-Q99 Congenital malformations, deformations and chromosomal abnormalities	Cleft hard palate bilateral	101023	Cleft hard palate	Rare developmental defect during embryogenesis
Q35.12	Q00-Q99 Congenital malformations, deformations and chromosomal abnormalities	Cleft hard palate median	101023	Cleft hard palate	Rare developmental defect during embryogenesis
Q35.13	Q00-Q99 Congenital malformations, deformations and chromosomal abnormalities	Cleft hard palate unilateral	101023	Cleft hard palate	Rare developmental defect during embryogenesis
Q35.2	Q00-Q99 Congenital malformations, deformations and chromosomal abnormalities	Cleft soft palate bilateral	2014	Cleft palate	Rare developmental defect during embryogenesis
Q35.3	Q00-Q99 Congenital malformations, deformations and chromosomal abnormalities	Cleft soft palate	99772	Cleft velum	Rare developmental defect during embryogenesis
Q35.30	Q00-Q99 Congenital malformations, deformations and chromosomal abnormalities	Cleft soft palate unspecified	99772	Cleft velum	Rare developmental defect during embryogenesis
Q35.31	Q00-Q99 Congenital malformations, deformations and chromosomal abnormalities	Cleft soft palate bilateral	99772	Cleft velum	Rare developmental defect during embryogenesis
Q35.32	Q00-Q99 Congenital malformations, deformations and chromosomal abnormalities	Cleft soft palate median	99772	Cleft velum	Rare developmental defect during embryogenesis
Q35.33	Q00-Q99 Congenital malformations, deformations and chromosomal abnormalities	Cleft soft palate unilateral	99772	Cleft velum	Rare developmental defect during embryogenesis
Q35.4	Q00-Q99 Congenital malformations, deformations and chromosomal abnormalities	Cleft hard & cleft soft palate bilateral	2014	Cleft palate	Rare developmental defect during embryogenesis
Q35.5	Q00-Q99 Congenital malformations, deformations and chromosomal abnormalities	Cleft hard palate with cleft soft palate	2014	Cleft palate	Rare developmental defect during embryogenesis
Q35.6	Q00-Q99 Congenital malformations, deformations and chromosomal abnormalities	Cleft palate, medial	2014	Cleft palate	Rare developmental defect during embryogenesis
Q35.7	Q00-Q99 Congenital malformations, deformations and chromosomal abnormalities	Cleft uvula	99771	Bifid uvula	Rare developmental defect during embryogenesis
Q35.8	Q00-Q99 Congenital malformations, deformations and chromosomal abnormalities	Cleft palate unspecified bilateral	2014	Cleft palate	Rare developmental defect during embryogenesis
Q35.9	Q00-Q99 Congenital malformations, deformations and chromosomal abnormalities	Cleft palate, unspecified	2014	Cleft palate	Rare developmental defect during embryogenesis
Q38.2	Q00-Q99 Congenital malformations, deformations and chromosomal abnormalities	Macroglossia	156207	Macroglossia	Rare developmental defect during embryogenesis
Q39.0	Q00-Q99 Congenital malformations, deformations and chromosomal abnormalities	Atresia of oesophagus without fistula	1199	Esophageal atresia	Rare developmental defect during embryogenesis
Q39.1	Q00-Q99 Congenital malformations, deformations and chromosomal abnormalities	Atresia of oesophagus with oesophageal fistula	1199	Esophageal atresia	Rare developmental defect during embryogenesis
Q39.10	Q00-Q99 Congenital malformations, deformations and chromosomal abnormalities	Atresia of oesophagus oesophageal fistula, unspecified	1199	Esophageal atresia	Rare developmental defect during embryogenesis
Q39.11	Q00-Q99 Congenital malformations, deformations and chromosomal abnormalities	Atresia of oesophagus with fist b trach & upp oesoph	1199	Esophageal atresia	Rare developmental defect during embryogenesis
Q39.12	Q00-Q99 Congenital malformations, deformations and chromosomal abnormalities	Atresia of oesophagus with fist b trach & low oesoph	1199	Esophageal atresia	Rare developmental defect during embryogenesis
Q39.13	Q00-Q99 Congenital malformations, deformations and chromosomal abnormalities	Atresia of oesophagus with fist b trach & oesoph	1199	Esophageal atresia	Rare developmental defect during embryogenesis
Q39.14	Q00-Q99 Congenital malformations, deformations and chromosomal abnormalities	Atresia of oesophagus with broncho oesoph fist	1199	Esophageal atresia	Rare developmental defect during embryogenesis
Q39.15	Q00-Q99 Congenital malformations, deformations and chromosomal abnormalities	Atresia of oesophagus with tracheo oesoph fist	1199	Esophageal atresia	Rare developmental defect during embryogenesis
Q39.19	Q00-Q99 Congenital malformations, deformations and chromosomal abnormalities	Atresia of oesophagus with tracheo-oesoph fist	1199	Esophageal atresia	Rare developmental defect during embryogenesis
Q41.0	Q00-Q99 Congenital malformations, deformations and chromosomal abnormalities	Congenital absence atresia stenosis duodnm	1201	Atresia of small intestine	Rare developmental defect during embryogenesis
Q41.01	Q00-Q99 Congenital malformations, deformations and chromosomal abnormalities	Congenital absence & atresia of duodenum	1201	Atresia of small intestine	Rare developmental defect during embryogenesis
Q41.02	Q00-Q99 Congenital malformations, deformations and chromosomal abnormalities	Congenital stenosis of duodenum	1201	Atresia of small intestine	Rare developmental defect during embryogenesis
Q41.1	Q00-Q99 Congenital malformations, deformations and chromosomal abnormalities	Congenital absence atresia stenosis jejunum	1201	Atresia of small intestine	Rare developmental defect during embryogenesis
Q41.11	Q00-Q99 Congenital malformations, deformations and chromosomal abnormalities	Congenital absence & atresia of jejunum	1201	Atresia of small intestine	Rare developmental defect during embryogenesis
Q41.12	Q00-Q99 Congenital malformations, deformations and chromosomal abnormalities	Congenital stenosis of jejunum	1201	Atresia of small intestine	Rare developmental defect during embryogenesis
Q41.13	Q00-Q99 Congenital malformations, deformations and chromosomal abnormalities	Apple peel syndrome	1201	Atresia of small intestine	Rare developmental defect during embryogenesis
Q41.2	Q00-Q99 Congenital malformations, deformations and chromosomal abnormalities	Congenital absence atresia stenosis ileum	1201	Atresia of small intestine	Rare developmental defect during embryogenesis
Q41.21	Q00-Q99 Congenital malformations, deformations and chromosomal abnormalities	Congenital absence and atresia of ileum	1201	Atresia of small intestine	Rare developmental defect during embryogenesis
Q41.22	Q00-Q99 Congenital malformations, deformations and chromosomal abnormalities	Congenital stenosis of ileum	1201	Atresia of small intestine	Rare developmental defect during embryogenesis
Q41.8	Q00-Q99 Congenital malformations, deformations and chromosomal abnormalities	Congenital absence atresia stenos oth sm intest	1201	Atresia of small intestine	Rare developmental defect during embryogenesis
Q41.81	Q00-Q99 Congenital malformations, deformations and chromosomal abnormalities	Congenital absence atresia oth parts sm intestine	1201	Atresia of small intestine	Rare developmental defect during embryogenesis
Q41.82	Q00-Q99 Congenital malformations, deformations and chromosomal abnormalities	Congenital stenos oth parts small intestine	1201	Atresia of small intestine	Rare developmental defect during embryogenesis
Q41.9	Q00-Q99 Congenital malformations, deformations and chromosomal abnormalities	Congenital absence atresia stenos sm intest unsp	1201	Atresia of small intestine	Rare developmental defect during embryogenesis
Q42.0	Q00-Q99 Congenital malformations, deformations and chromosomal abnormalities	Congenital absence atresia stenos rectum w fist	171201	High anorectal malformation	Rare developmental defect during embryogenesis
Q42.00	Q00-Q99 Congenital malformations, deformations and chromosomal abnormalities	Congenital absence atresia stenos rect unsp fist	171201	High anorectal malformation	Rare developmental defect during embryogenesis
Q42.01	Q00-Q99 Congenital malformations, deformations and chromosomal abnormalities	Congenital absence atresia stenos rect recturth fist	171201	High anorectal malformation	Rare developmental defect during embryogenesis
Q42.02	Q00-Q99 Congenital malformations, deformations and chromosomal abnormalities	Congenital absence atresia stenos rect rectvesc fist	171201	High anorectal malformation	Rare developmental defect during embryogenesis
Q42.03	Q00-Q99 Congenital malformations, deformations and chromosomal abnormalities	Congenital absence atresia stenos rect rectvlvl fist	171201	High anorectal malformation	Rare developmental defect during embryogenesis
Q42.04	Q00-Q99 Congenital malformations, deformations and chromosomal abnormalities	Congenital absence atresia stenos rect rectocut fist	171201	High anorectal malformation	Rare developmental defect during embryogenesis
Q42.05	Q00-Q99 Congenital malformations, deformations and chromosomal abnormalities	Congenital absence atresia stenos rect rectclcl fist	171201	High anorectal malformation	Rare developmental defect during embryogenesis
Q42.09	Q00-Q99 Congenital malformations, deformations and chromosomal abnormalities	Congenital absence atresia & stenos rect w oth fist	171201	High anorectal malformation	Rare developmental defect during embryogenesis
Q42.1	Q00-Q99 Congenital malformations, deformations and chromosomal abnormalities	Congenital absence atresia stenos rectum wo fist	171201	High anorectal malformation	Rare developmental defect during embryogenesis
Q42.2	Q00-Q99 Congenital malformations, deformations and chromosomal abnormalities	Congenital absence atresia stenos anus w fistula	171215	Low anorectal malformation	Rare developmental defect during embryogenesis
Q42.20	Q00-Q99 Congenital malformations, deformations and chromosomal abnormalities	Congenital absence atresia stenos ans w unsp fist	171215	Low anorectal malformation	Rare developmental defect during embryogenesis
Q42.21	Q00-Q99 Congenital malformations, deformations and chromosomal abnormalities	Congenital absence atresia stenos ans anocutan fist	171215	Low anorectal malformation	Rare developmental defect during embryogenesis
Q42.22	Q00-Q99 Congenital malformations, deformations and chromosomal abnormalities	Congenital absence atresia stenos ans anovestib fist	171215	Low anorectal malformation	Rare developmental defect during embryogenesis
Q42.29	Q00-Q99 Congenital malformations, deformations and chromosomal abnormalities	Congenital absence atresia stenos anus w oth fist	171215	Low anorectal malformation	Rare developmental defect during embryogenesis
Q42.3	Q00-Q99 Congenital malformations, deformations and chromosomal abnormalities	Congenital absence atresia stenos anus wo fist	171215	Low anorectal malformation	Rare developmental defect during embryogenesis
Q43.1	Q00-Q99 Congenital malformations, deformations and chromosomal abnormalities	Hirschsprung's disease	388	Hirschsprung disease	Rare gastroenterologic disease
Q43.10	Q00-Q99 Congenital malformations, deformations and chromosomal abnormalities	Hirschsprung's disease, unspecified	388	Hirschsprung disease	Rare gastroenterologic disease
Q43.11	Q00-Q99 Congenital malformations, deformations and chromosomal abnormalities	Short segment Hirschsprung's disease	388	Hirschsprung disease	Rare gastroenterologic disease
Q43.12	Q00-Q99 Congenital malformations, deformations and chromosomal abnormalities	Long segment Hirschsprung's disease	388	Hirschsprung disease	Rare gastroenterologic disease
Q43.13	Q00-Q99 Congenital malformations, deformations and chromosomal abnormalities	Total aganglionosis colon and intestine	388	Hirschsprung disease	Rare gastroenterologic disease
Q43.19	Q00-Q99 Congenital malformations, deformations and chromosomal abnormalities	Other Hirschsprung's disease	388	Hirschsprung disease	Rare gastroenterologic disease
Q44.2	Q00-Q99 Congenital malformations, deformations and chromosomal abnormalities	Atresia of bile ducts	30391	Biliary atresia	Rare developmental defect during embryogenesis
Q44.6	Q00-Q99 Congenital malformations, deformations and chromosomal abnormalities	Cystic disease of liver	2924	Isolated polycystic liver disease	Rare hepatic disease
Q51.0	Q00-Q99 Congenital malformations, deformations and chromosomal abnormalities	Agenesis and aplasia of uterus	180142	Agenesis and aplasia of uterine body	Rare developmental defect during embryogenesis
Q51.1	Q00-Q99 Congenital malformations, deformations and chromosomal abnormalities	Doubling uterus w doubling cervix vagina	180086	Didelphys uterus	Rare developmental defect during embryogenesis
Q51.3	Q00-Q99 Congenital malformations, deformations and chromosomal abnormalities	Bicornuate uterus	180134	Bicornuate uterus	Rare developmental defect during embryogenesis
Q51.4	Q00-Q99 Congenital malformations, deformations and chromosomal abnormalities	Unicornuate uterus	180071	Unilateral aplasia of the M³llerian duct	Rare developmental defect during embryogenesis
Q51.5	Q00-Q99 Congenital malformations, deformations and chromosomal abnormalities	Agenesis and aplasia of cervix	180145	Uterine cervical aplasia and agenesis	Rare developmental defect during embryogenesis
Q55.0	Q00-Q99 Congenital malformations, deformations and chromosomal abnormalities	Absence and aplasia of testis	983	Bilateral anorchia	Rare developmental defect during embryogenesis
Q55.00	Q00-Q99 Congenital malformations, deformations and chromosomal abnormalities	Absence and aplasia of testis unsp	983	Bilateral anorchia	Rare developmental defect during embryogenesis
Q55.01	Q00-Q99 Congenital malformations, deformations and chromosomal abnormalities	Absence and aplasia of testis unilateral	983	Bilateral anorchia	Rare developmental defect during embryogenesis
Q55.02	Q00-Q99 Congenital malformations, deformations and chromosomal abnormalities	Absence and aplasia of testis bilateral	983	Bilateral anorchia	Rare developmental defect during embryogenesis
Q55.5	Q00-Q99 Congenital malformations, deformations and chromosomal abnormalities	Congenital absence and aplasia of penis	49	Penis agenesis	Rare developmental defect during embryogenesis
Q60.0	Q00-Q99 Congenital malformations, deformations and chromosomal abnormalities	Renal agenesis, unilateral	93100	Unilateral renal agenesis	Rare developmental defect during embryogenesis
Q60.1	Q00-Q99 Congenital malformations, deformations and chromosomal abnormalities	Renal agenesis bilateral	1848	Bilateral renal agenesis	Rare developmental defect during embryogenesis
Q60.3	Q00-Q99 Congenital malformations, deformations and chromosomal abnormalities	Renal hypoplasia unilateral	97361	Unilateral renal hypoplasia	Rare developmental defect during embryogenesis
Q60.4	Q00-Q99 Congenital malformations, deformations and chromosomal abnormalities	Renal hypoplasia bilateral	97362	Bilateral renal hypoplasia	Rare developmental defect during embryogenesis
Q60.5	Q00-Q99 Congenital malformations, deformations and chromosomal abnormalities	Renal hypoplasia, unspecified	93101	Renal hypoplasia	Rare developmental defect during embryogenesis
Q61.1	Q00-Q99 Congenital malformations, deformations and chromosomal abnormalities	Polycystic kidney, autosomal recessive	731	Autosomal recessive polycystic kidney disease	Rare renal disease
Q61.4	Q00-Q99 Congenital malformations, deformations and chromosomal abnormalities	Renal dysplasia	93108	Renal dysplasia	Rare developmental defect during embryogenesis
Q61.5	Q00-Q99 Congenital malformations, deformations and chromosomal abnormalities	Medullary cystic kidney	34149	Autosomal dominant medullary cystic kidney disease with or without hyperuricemia	Rare renal disease
Q61.50	Q00-Q99 Congenital malformations, deformations and chromosomal abnormalities	Medullary cystic kidney unspecified	34149	Autosomal dominant medullary cystic kidney disease with or without hyperuricemia	Rare renal disease
Q61.51	Q00-Q99 Congenital malformations, deformations and chromosomal abnormalities	Juvenile medullary cystic kidney	34149	Autosomal dominant medullary cystic kidney disease with or without hyperuricemia	Rare renal disease
Q61.52	Q00-Q99 Congenital malformations, deformations and chromosomal abnormalities	Adult type medullary cystic kidney	34149	Autosomal dominant medullary cystic kidney disease with or without hyperuricemia	Rare renal disease
Q62.0	Q00-Q99 Congenital malformations, deformations and chromosomal abnormalities	Congenital hydronephrosis	2190	Congenital hydronephrosis	Rare renal disease
Q62.2	Q00-Q99 Congenital malformations, deformations and chromosomal abnormalities	Congenital megaloureter	617	Congenital primary megaureter	Rare urogenital disease
Q64.0	Q00-Q99 Congenital malformations, deformations and chromosomal abnormalities	Epispadias	93928	Epispadias	Rare developmental defect during embryogenesis
Q64.1	Q00-Q99 Congenital malformations, deformations and chromosomal abnormalities	Exstrophy of urinary bladder	93930	Bladder exstrophy	Rare developmental defect during embryogenesis
Q64.11	Q00-Q99 Congenital malformations, deformations and chromosomal abnormalities	Cloacal exstrophy	93929	Cloacal exstrophy	Rare developmental defect during embryogenesis
Q64.19	Q00-Q99 Congenital malformations, deformations and chromosomal abnormalities	Exstrophy of urinary bladder	93930	Bladder exstrophy	Rare developmental defect during embryogenesis
Q64.3	Q00-Q99 Congenital malformations, deformations and chromosomal abnormalities	Other atresia and stenosis of urethra and bladder neck	105	Atresia of urethra	Rare developmental defect during embryogenesis
Q64.31	Q00-Q99 Congenital malformations, deformations and chromosomal abnormalities	Congenital bladder neck obstruction	105	Atresia of urethra	Rare developmental defect during embryogenesis
Q64.32	Q00-Q99 Congenital malformations, deformations and chromosomal abnormalities	Congenital stricture of urethra	105	Atresia of urethra	Rare developmental defect during embryogenesis
Q64.33	Q00-Q99 Congenital malformations, deformations and chromosomal abnormalities	Congenital stricture of urethral meatus	105	Atresia of urethra	Rare developmental defect during embryogenesis
Q64.34	Q00-Q99 Congenital malformations, deformations and chromosomal abnormalities	Hypoplasia of urethra	105	Atresia of urethra	Rare developmental defect during embryogenesis
Q64.39	Q00-Q99 Congenital malformations, deformations and chromosomal abnormalities	Other atresia stenos urethra & bladder neck	105	Atresia of urethra	Rare developmental defect during embryogenesis
Q67.3	Q00-Q99 Congenital malformations, deformations and chromosomal abnormalities	Plagiocephaly	35098	Isolated plagiocephaly	Rare developmental defect during embryogenesis
Q69	Q00-Q99 Congenital malformations, deformations and chromosomal abnormalities	Polydactyly	2913	Polydactyly	Rare developmental defect during embryogenesis
Q69.0	Q00-Q99 Congenital malformations, deformations and chromosomal abnormalities	Accessory finger(s)	2913	Polydactyly	Rare developmental defect during embryogenesis
Q69.1	Q00-Q99 Congenital malformations, deformations and chromosomal abnormalities	Accessory thumb(s)	93339	Polydactyly of a biphalangeal thumb	Rare developmental defect during embryogenesis
Q69.2	Q00-Q99 Congenital malformations, deformations and chromosomal abnormalities	Accessory toe(s)	2913	Polydactyly	Rare developmental defect during embryogenesis
Q69.21	Q00-Q99 Congenital malformations, deformations and chromosomal abnormalities	Accessory hallux [halluces]	2913	Polydactyly	Rare developmental defect during embryogenesis
Q69.29	Q00-Q99 Congenital malformations, deformations and chromosomal abnormalities	Other accessory toe(s)	2913	Polydactyly	Rare developmental defect during embryogenesis
Q69.9	Q00-Q99 Congenital malformations, deformations and chromosomal abnormalities	Polydactyly unspecified	2913	Polydactyly	Rare developmental defect during embryogenesis
Q70	Q00-Q99 Congenital malformations, deformations and chromosomal abnormalities	Syndactyly	90025	Syndactyly	Rare developmental defect during embryogenesis
Q70.0	Q00-Q99 Congenital malformations, deformations and chromosomal abnormalities	Fused fingers	90025	Syndactyly	Rare developmental defect during embryogenesis
Q70.1	Q00-Q99 Congenital malformations, deformations and chromosomal abnormalities	Webbed fingers	90025	Syndactyly	Rare developmental defect during embryogenesis
Q70.2	Q00-Q99 Congenital malformations, deformations and chromosomal abnormalities	Fused toes	90025	Syndactyly	Rare developmental defect during embryogenesis
Q70.3	Q00-Q99 Congenital malformations, deformations and chromosomal abnormalities	Webbed toes	90025	Syndactyly	Rare developmental defect during embryogenesis
Q70.4	Q00-Q99 Congenital malformations, deformations and chromosomal abnormalities	Polysyndactyly	93338	Polysyndactyly	Rare developmental defect during embryogenesis
Q70.9	Q00-Q99 Congenital malformations, deformations and chromosomal abnormalities	Syndactyly, unspecified	90025	Syndactyly	Rare developmental defect during embryogenesis
Q71.0	Q00-Q99 Congenital malformations, deformations and chromosomal abnormalities	Cong complete absence upper limb(s)	294967	Amelia of upper limb	Rare developmental defect during embryogenesis
Q71.1	Q00-Q99 Congenital malformations, deformations and chromosomal abnormalities	Congenital absence upp & forearm w hand	294975	Congenital absence of upper arm and forearm with hand present	Rare developmental defect during embryogenesis
Q71.11	Q00-Q99 Congenital malformations, deformations and chromosomal abnormalities	Congenital absence upper arm w hand present	294975	Congenital absence of upper arm and forearm with hand present	Rare developmental defect during embryogenesis
Q71.12	Q00-Q99 Congenital malformations, deformations and chromosomal abnormalities	Congenital absenceforearm w hand present	294975	Congenital absence of upper arm and forearm with hand present	Rare developmental defect during embryogenesis
Q71.13	Q00-Q99 Congenital malformations, deformations and chromosomal abnormalities	Congenital absence upp arm & forearm w hand	294975	Congenital absence of upper arm and forearm with hand present	Rare developmental defect during embryogenesis
Q71.2	Q00-Q99 Congenital malformations, deformations and chromosomal abnormalities	Congenital absence both forearm & hand	294979	Congenital absence of both forearm and hand	Rare developmental defect during embryogenesis
Q71.3	Q00-Q99 Congenital malformations, deformations and chromosomal abnormalities	Congenital absence of hand and finger(s)	294983	Acheiria	Rare developmental defect during embryogenesis
Q71.31	Q00-Q99 Congenital malformations, deformations and chromosomal abnormalities	Congenital absence fngr(s) w remndr hnd intct	294983	Acheiria	Rare developmental defect during embryogenesis
Q71.32	Q00-Q99 Congenital malformations, deformations and chromosomal abnormalities	Congenital absence thumb w oth digits intact	294983	Acheiria	Rare developmental defect during embryogenesis
Q71.33	Q00-Q99 Congenital malformations, deformations and chromosomal abnormalities	Congenital absence of hand and finger(s)	294983	Acheiria	Rare developmental defect during embryogenesis
Q71.4	Q00-Q99 Congenital malformations, deformations and chromosomal abnormalities	Longitudinal reduction defects of radius	93321	Radial hemimelia	Rare developmental defect during embryogenesis
Q71.40	Q00-Q99 Congenital malformations, deformations and chromosomal abnormalities	Congenital longitudinal rdctn defect radius?	93321	Radial hemimelia	Rare developmental defect during embryogenesis
Q71.41	Q00-Q99 Congenital malformations, deformations and chromosomal abnormalities	Congenital absence of radius	93321	Radial hemimelia	Rare developmental defect during embryogenesis
Q71.49	Q00-Q99 Congenital malformations, deformations and chromosomal abnormalities	Other longitudinal rdctn defects radius	93321	Radial hemimelia	Rare developmental defect during embryogenesis
Q71.5	Q00-Q99 Congenital malformations, deformations and chromosomal abnormalities	Longitudinal reduction defects of ulna	93320	Ulnar hemimelia	Rare developmental defect during embryogenesis
Q71.50	Q00-Q99 Congenital malformations, deformations and chromosomal abnormalities	Congenital longitudinal rdctn defect ulna ?	93320	Ulnar hemimelia	Rare developmental defect during embryogenesis
Q71.51	Q00-Q99 Congenital malformations, deformations and chromosomal abnormalities	Congenital absence of ulna	93320	Ulnar hemimelia	Rare developmental defect during embryogenesis
Q71.59	Q00-Q99 Congenital malformations, deformations and chromosomal abnormalities	Other longitudinal reduction defects ulna	93320	Ulnar hemimelia	Rare developmental defect during embryogenesis
Q71.6	Q00-Q99 Congenital malformations, deformations and chromosomal abnormalities	Lobster-claw hand	294992	Split hand	Rare developmental defect during embryogenesis
Q72.0	Q00-Q99 Congenital malformations, deformations and chromosomal abnormalities	Cong complete absence lower limb(s)	294969	Amelia of lower limb	Rare developmental defect during embryogenesis
Q72.1	Q00-Q99 Congenital malformations, deformations and chromosomal abnormalities	Congenital absence thigh lower leg w foot	294977	Congenital absence of thigh and lower leg with foot present	Rare developmental defect during embryogenesis
Q72.11	Q00-Q99 Congenital malformations, deformations and chromosomal abnormalities	Congenital absence of thigh with foot present	294977	Congenital absence of thigh and lower leg with foot present	Rare developmental defect during embryogenesis
Q72.12	Q00-Q99 Congenital malformations, deformations and chromosomal abnormalities	Congenital absence of lower leg w foot present	294977	Congenital absence of thigh and lower leg with foot present	Rare developmental defect during embryogenesis
Q72.13	Q00-Q99 Congenital malformations, deformations and chromosomal abnormalities	Congenital absence thigh & low leg w foot present	294977	Congenital absence of thigh and lower leg with foot present	Rare developmental defect during embryogenesis
Q72.2	Q00-Q99 Congenital malformations, deformations and chromosomal abnormalities	Congenital absence both lower leg & foot	294981	Congenital absence of both lower leg and foot	Rare developmental defect during embryogenesis
Q72.3	Q00-Q99 Congenital malformations, deformations and chromosomal abnormalities	Congenital absence of foot and toe(s)	294986	Apodia	Rare developmental defect during embryogenesis
Q72.31	Q00-Q99 Congenital malformations, deformations and chromosomal abnormalities	Congenital absence toe(s) w remainder foot intact	294986	Apodia	Rare developmental defect during embryogenesis
Q72.32	Q00-Q99 Congenital malformations, deformations and chromosomal abnormalities	Congenital absence 1st toe w all oth digits intact	294986	Apodia	Rare developmental defect during embryogenesis
Q72.33	Q00-Q99 Congenital malformations, deformations and chromosomal abnormalities	Congenital absence of foot and toe(s)	294986	Apodia	Rare developmental defect during embryogenesis
Q72.4	Q00-Q99 Congenital malformations, deformations and chromosomal abnormalities	Longitudinal reduction defect of femur	1987	Femoral agenesis/hypoplasia	Rare developmental defect during embryogenesis
Q72.5	Q00-Q99 Congenital malformations, deformations and chromosomal abnormalities	Longitudinal reduction defect of tibia	93322	Tibial hemimelia	Rare developmental defect during embryogenesis
Q72.6	Q00-Q99 Congenital malformations, deformations and chromosomal abnormalities	Longitudinal reduction defect of fibula	93323	Fibular hemimelia	Rare developmental defect during embryogenesis
Q72.7	Q00-Q99 Congenital malformations, deformations and chromosomal abnormalities	Split foot	294994	Split foot	Rare developmental defect during embryogenesis
Q73.0	Q00-Q99 Congenital malformations, deformations and chromosomal abnormalities	Congenital absence of unsp limb(s)	294925	Amelia	Rare developmental defect during embryogenesis
Q74.3	Q00-Q99 Congenital malformations, deformations and chromosomal abnormalities	Arthrogryposis multiplex congenita	1037	Arthrogryposis multiplex congenita	Rare developmental defect during embryogenesis
Q75.0	Q00-Q99 Congenital malformations, deformations and chromosomal abnormalities	Craniosynostosis	1531	Craniosynostosis	Rare developmental defect during embryogenesis
Q75.01	Q00-Q99 Congenital malformations, deformations and chromosomal abnormalities	Coronal craniosynostosis	1531	Craniosynostosis	Rare developmental defect during embryogenesis
Q75.02	Q00-Q99 Congenital malformations, deformations and chromosomal abnormalities	Sagittal craniosynostosis	1531	Craniosynostosis	Rare developmental defect during embryogenesis
Q75.03	Q00-Q99 Congenital malformations, deformations and chromosomal abnormalities	Trigonocephaly	1531	Craniosynostosis	Rare developmental defect during embryogenesis
Q75.04	Q00-Q99 Congenital malformations, deformations and chromosomal abnormalities	Craniosynostosis other multiple sutures	1531	Craniosynostosis	Rare developmental defect during embryogenesis
Q75.05	Q00-Q99 Congenital malformations, deformations and chromosomal abnormalities	Pfeiffer syndrome	1531	Craniosynostosis	Rare developmental defect during embryogenesis
Q75.06	Q00-Q99 Congenital malformations, deformations and chromosomal abnormalities	Clover leaf skull	1531	Craniosynostosis	Rare developmental defect during embryogenesis
Q75.09	Q00-Q99 Congenital malformations, deformations and chromosomal abnormalities	Other and unspecified craniosynostosis	1531	Craniosynostosis	Rare developmental defect during embryogenesis
Q75.4	Q00-Q99 Congenital malformations, deformations and chromosomal abnormalities	Mandibulofacial dysostosis	155899	Mandibulofacial dysostosis	Rare developmental defect during embryogenesis
Q76.1	Q00-Q99 Congenital malformations, deformations and chromosomal abnormalities	Klippel-Feil syndrome	2345	Isolated Klippel-Feil syndrome	Rare developmental defect during embryogenesis
Q77.0	Q00-Q99 Congenital malformations, deformations and chromosomal abnormalities	Achondrogenesis	932	Achondrogenesis	Rare bone disease
Q77.00	Q00-Q99 Congenital malformations, deformations and chromosomal abnormalities	Achondrogenesis, unspecified	932	Achondrogenesis	Rare bone disease
Q77.01	Q00-Q99 Congenital malformations, deformations and chromosomal abnormalities	Achondrogenesis, type I	932	Achondrogenesis	Rare bone disease
Q77.02	Q00-Q99 Congenital malformations, deformations and chromosomal abnormalities	Achondrogenesis, type II	932	Achondrogenesis	Rare bone disease
Q77.03	Q00-Q99 Congenital malformations, deformations and chromosomal abnormalities	Hypochondrogenesis	932	Achondrogenesis	Rare bone disease
Q77.09	Q00-Q99 Congenital malformations, deformations and chromosomal abnormalities	Other achondrogenesis	932	Achondrogenesis	Rare bone disease
Q77.1	Q00-Q99 Congenital malformations, deformations and chromosomal abnormalities	Thanatophoric short stature	2655	Thanatophoric dysplasia	Rare bone disease
Q77.2	Q00-Q99 Congenital malformations, deformations and chromosomal abnormalities	Short rib syndrome	93426	Short rib dysplasia	Rare bone disease
Q77.3	Q00-Q99 Congenital malformations, deformations and chromosomal abnormalities	Chondrodysplasia punctata	93442	Chondrodysplasia punctata	Rare bone disease
Q77.4	Q00-Q99 Congenital malformations, deformations and chromosomal abnormalities	Achondroplasia	15	Achondroplasia	Rare bone disease
Q77.5	Q00-Q99 Congenital malformations, deformations and chromosomal abnormalities	Dystrophic dysplasia	628	Diastrophic dwarfism	Rare bone disease
Q77.7	Q00-Q99 Congenital malformations, deformations and chromosomal abnormalities	Spondyloepiphyseal dysplasia	253	Spondyloepiphyseal dysplasia	Rare bone disease
Q78.0	Q00-Q99 Congenital malformations, deformations and chromosomal abnormalities	Osteogenesis imperfecta	666	Osteogenesis imperfecta	Rare bone disease
Q78.1	Q00-Q99 Congenital malformations, deformations and chromosomal abnormalities	Polyostotic fibrous dysplasia	249	Fibrous dysplasia of bone	Rare bone disease
Q78.2	Q00-Q99 Congenital malformations, deformations and chromosomal abnormalities	Osteopetrosis	2781	Osteopetrosis	Rare bone disease
Q78.3	Q00-Q99 Congenital malformations, deformations and chromosomal abnormalities	Progressive diaphyseal dysplasia	1328	Camurati-Engelmann disease	Rare bone disease
Q78.4	Q00-Q99 Congenital malformations, deformations and chromosomal abnormalities	Enchondromatosis	296	Enchondromatosis	Rare bone disease
Q78.6	Q00-Q99 Congenital malformations, deformations and chromosomal abnormalities	Multiple congenital exostoses	321	Multiple osteochondromas	Rare bone disease
Q79.0	Q00-Q99 Congenital malformations, deformations and chromosomal abnormalities	Congenital diaphragmatic hernia	2140	Congenital diaphragmatic hernia	Rare developmental defect during embryogenesis
Q79.3	Q00-Q99 Congenital malformations, deformations and chromosomal abnormalities	Gastroschisis	2368	Gastroschisis	Rare developmental defect during embryogenesis
Q79.6	Q00-Q99 Congenital malformations, deformations and chromosomal abnormalities	Ehlers-Danlos syndrome	98249	Ehlers-Danlos syndrome	Rare systemic or rheumatologic disease
Q80.1	Q00-Q99 Congenital malformations, deformations and chromosomal abnormalities	X-linked ichthyosis	461	Recessive X-linked ichthyosis	Rare skin disease
Q80.2	Q00-Q99 Congenital malformations, deformations and chromosomal abnormalities	Lamellar ichthyosis	313	Lamellar ichthyosis	Rare skin disease
Q80.3	Q00-Q99 Congenital malformations, deformations and chromosomal abnormalities	Cong bullous ichthyosiform erythroderma	312	Epidermolytic ichthyosis	Rare skin disease
Q80.4	Q00-Q99 Congenital malformations, deformations and chromosomal abnormalities	Harlequin fetus	457	Harlequin ichthyosis	Rare skin disease
Q81.0	Q00-Q99 Congenital malformations, deformations and chromosomal abnormalities	Epidermolysis bullosa simplex	304	Epidermolysis bullosa simplex	Rare skin disease
Q81.2	Q00-Q99 Congenital malformations, deformations and chromosomal abnormalities	Epidermolysis bullosa dystrophica	303	Dystrophic epidermolysis bullosa	Rare developmental defect during embryogenesis
Q82.1	Q00-Q99 Congenital malformations, deformations and chromosomal abnormalities	Xeroderma pigmentosum	910	Xeroderma pigmentosum	Rare skin disease
Q82.2	Q00-Q99 Congenital malformations, deformations and chromosomal abnormalities	Mastocytosis	66646	Cutaneous mastocytosis	Rare skin disease
Q82.3	Q00-Q99 Congenital malformations, deformations and chromosomal abnormalities	Incontinentia pigmenti	464	Incontinentia pigmenti	Rare developmental defect during embryogenesis
Q82.4	Q00-Q99 Congenital malformations, deformations and chromosomal abnormalities	Ectodermal dysplasia (anhidrotic)	238468	Hypohidrotic ectodermal dysplasia	Rare developmental defect during embryogenesis
Q83.0	Q00-Q99 Congenital malformations, deformations and chromosomal abnormalities	Cong absence breast w absent nipple	180188	Isolated breast aplasia	Rare gynaecologic or obstetric disease
Q83.1	Q00-Q99 Congenital malformations, deformations and chromosomal abnormalities	Accessory breast	180182	Supernumerary breasts	Rare gynaecologic or obstetric disease
Q84.3	Q00-Q99 Congenital malformations, deformations and chromosomal abnormalities	Anonychia	79143	Congenital anonychia	Rare skin disease
Q85.0	Q00-Q99 Congenital malformations, deformations and chromosomal abnormalities	Neurofibromatosis (nonmalignant)	68388	Neurofibromatosis	Rare developmental defect during embryogenesis
Q85.1	Q00-Q99 Congenital malformations, deformations and chromosomal abnormalities	Tuberculosis sclerosis	805	Tuberous sclerosis	Rare developmental defect during embryogenesis
Q86.0	Q00-Q99 Congenital malformations, deformations and chromosomal abnormalities	Fetal alcohol syndrome	1915	Fetal alcohol syndrome	Rare developmental defect during embryogenesis
Q86.1	Q00-Q99 Congenital malformations, deformations and chromosomal abnormalities	Fetal hydantoin syndrome	1912	Fetal hydantoin syndrome	Rare developmental defect during embryogenesis
Q87.2	Q00-Q99 Congenital malformations, deformations and chromosomal abnormalities	Cong malform synd predom inv limbs	109009	Syndrome with limb malformations as a major feature	Rare developmental defect during embryogenesis
Q87.21	Q00-Q99 Congenital malformations, deformations and chromosomal abnormalities	Holt-Oram syndrome	109009	Syndrome with limb malformations as a major feature	Rare developmental defect during embryogenesis
Q87.22	Q00-Q99 Congenital malformations, deformations and chromosomal abnormalities	Klippel-Trenaunay-Weber syndrome	109009	Syndrome with limb malformations as a major feature	Rare developmental defect during embryogenesis
Q87.23	Q00-Q99 Congenital malformations, deformations and chromosomal abnormalities	Nail patella syndrome	109009	Syndrome with limb malformations as a major feature	Rare developmental defect during embryogenesis
Q87.24	Q00-Q99 Congenital malformations, deformations and chromosomal abnormalities	Rubinstein-Taybi syndrome	109009	Syndrome with limb malformations as a major feature	Rare developmental defect during embryogenesis
Q87.25	Q00-Q99 Congenital malformations, deformations and chromosomal abnormalities	Sirenomelia syndrome	109009	Syndrome with limb malformations as a major feature	Rare developmental defect during embryogenesis
Q87.26	Q00-Q99 Congenital malformations, deformations and chromosomal abnormalities	Thrombocytopenia w absent radius syndr	109009	Syndrome with limb malformations as a major feature	Rare developmental defect during embryogenesis
Q87.27	Q00-Q99 Congenital malformations, deformations and chromosomal abnormalities	VATER association	109009	Syndrome with limb malformations as a major feature	Rare developmental defect during embryogenesis
Q87.28	Q00-Q99 Congenital malformations, deformations and chromosomal abnormalities	Cong malform synd w ectrodactyly NEC	109009	Syndrome with limb malformations as a major feature	Rare developmental defect during embryogenesis
Q87.29	Q00-Q99 Congenital malformations, deformations and chromosomal abnormalities	Oth cong malform synd predom inv limb	109009	Syndrome with limb malformations as a major feature	Rare developmental defect during embryogenesis
Q87.3	Q00-Q99 Congenital malformations, deformations and chromosomal abnormalities	Cong synd inv early overgrowth	93460	Overgrowth syndrome	Rare developmental defect during embryogenesis
Q87.31	Q00-Q99 Congenital malformations, deformations and chromosomal abnormalities	Beckwith-Wiedemann syndrome	93460	Overgrowth syndrome	Rare developmental defect during embryogenesis
Q87.32	Q00-Q99 Congenital malformations, deformations and chromosomal abnormalities	Sotos syndrome	93460	Overgrowth syndrome	Rare developmental defect during embryogenesis
Q87.33	Q00-Q99 Congenital malformations, deformations and chromosomal abnormalities	Weaver syndrome	93460	Overgrowth syndrome	Rare developmental defect during embryogenesis
Q87.39	Q00-Q99 Congenital malformations, deformations and chromosomal abnormalities	Oth cong synd inv early overgrowth	93460	Overgrowth syndrome	Rare developmental defect during embryogenesis
Q87.4	Q00-Q99 Congenital malformations, deformations and chromosomal abnormalities	Marfan syndrome	558	Marfan syndrome	Rare systemic or rheumatologic disease
Q87.81	Q00-Q99 Congenital malformations, deformations and chromosomal abnormalities	Alport's syndrome	63	Alport Syndrome	Rare renal disease
Q87.82	Q00-Q99 Congenital malformations, deformations and chromosomal abnormalities	Laurence-Moon-Biedl syndrome	2377	Laurence-Moon syndrome	Rare developmental defect during embryogenesis
Q87.83	Q00-Q99 Congenital malformations, deformations and chromosomal abnormalities	Zellweger syndrome	912	Zellweger syndrome	Rare inborn errors of metabolism
Q87.84	Q00-Q99 Congenital malformations, deformations and chromosomal abnormalities	William's syndrome	904	Williams syndrome	Rare developmental defect during embryogenesis
Q87.85	Q00-Q99 Congenital malformations, deformations and chromosomal abnormalities	Angelman syndrome	72	Angelman syndrome	Rare neurologic disease
Q87.86	Q00-Q99 Congenital malformations, deformations and chromosomal abnormalities	CHARGE syndrome	138	CHARGE syndrome	Rare developmental defect during embryogenesis
Q87.87	Q00-Q99 Congenital malformations, deformations and chromosomal abnormalities	Velocardiofacial syndrome [VCFS]	567	Monosomy 22q11	Rare developmental defect during embryogenesis
Q87.88	Q00-Q99 Congenital malformations, deformations and chromosomal abnormalities	Opitz BBB/G syndrome	2745	Optiz G/BBB syndrome	Rare developmental defect during embryogenesis
Q90	Q00-Q99 Congenital malformations, deformations and chromosomal abnormalities	Down's syndrome	870	Down syndrome	Rare developmental defect during embryogenesis
Q90.0	Q00-Q99 Congenital malformations, deformations and chromosomal abnormalities	Trisomy 21 meiotic nondisjunction	870	Down syndrome	Rare developmental defect during embryogenesis
Q90.1	Q00-Q99 Congenital malformations, deformations and chromosomal abnormalities	Trisomy 21 mosaicism	870	Down syndrome	Rare developmental defect during embryogenesis
Q90.2	Q00-Q99 Congenital malformations, deformations and chromosomal abnormalities	Trisomy 21 translocation	870	Down syndrome	Rare developmental defect during embryogenesis
Q90.9	Q00-Q99 Congenital malformations, deformations and chromosomal abnormalities	Down's syndrome unspecified	870	Down syndrome	Rare developmental defect during embryogenesis
Q91.0	Q00-Q99 Congenital malformations, deformations and chromosomal abnormalities	Trisomy 18 meiotic nondisjunction	3380	Trisomy 18	Rare developmental defect during embryogenesis
Q91.1	Q00-Q99 Congenital malformations, deformations and chromosomal abnormalities	Trisomy 18 mosaicism	3380	Trisomy 18	Rare developmental defect during embryogenesis
Q91.2	Q00-Q99 Congenital malformations, deformations and chromosomal abnormalities	Trisomy 18 translocation	3380	Trisomy 18	Rare developmental defect during embryogenesis
Q91.3	Q00-Q99 Congenital malformations, deformations and chromosomal abnormalities	Edwards' syndrome unspecified	3380	Trisomy 18	Rare developmental defect during embryogenesis
Q91.4	Q00-Q99 Congenital malformations, deformations and chromosomal abnormalities	Trisomy 13 meiotic nondisjunction	3378	Trisomy 13	Rare developmental defect during embryogenesis
Q91.5	Q00-Q99 Congenital malformations, deformations and chromosomal abnormalities	Trisomy 13 mosaicism	3378	Trisomy 13	Rare developmental defect during embryogenesis
Q91.6	Q00-Q99 Congenital malformations, deformations and chromosomal abnormalities	Trisomy 13 translocation	3378	Trisomy 13	Rare developmental defect during embryogenesis
Q91.7	Q00-Q99 Congenital malformations, deformations and chromosomal abnormalities	Patau's syndrome unspecified	3378	Trisomy 13	Rare developmental defect during embryogenesis
Q92.7	Q00-Q99 Congenital malformations, deformations and chromosomal abnormalities	Triploidy and polyploidy	96321	Polyploidy	Rare developmental defect during embryogenesis
Q92.71	Q00-Q99 Congenital malformations, deformations and chromosomal abnormalities	Triploidy	96321	Polyploidy	Rare developmental defect during embryogenesis
Q92.72	Q00-Q99 Congenital malformations, deformations and chromosomal abnormalities	Tetraploidy	96321	Polyploidy	Rare developmental defect during embryogenesis
Q92.73	Q00-Q99 Congenital malformations, deformations and chromosomal abnormalities	Polyploidy	96321	Polyploidy	Rare developmental defect during embryogenesis
Q93	Q00-Q99 Congenital malformations, deformations and chromosomal abnormalities	Monosomies and deletions from the autosomes, not elsewhere classified	102020	Autosomal monosomy	Rare developmental defect during embryogenesis
Q93.0	Q00-Q99 Congenital malformations, deformations and chromosomal abnormalities	Whole chromosome monosomy, meiotic nondisjunction	98141	Total autosomal monosomy	Rare developmental defect during embryogenesis
Q93.1	Q00-Q99 Congenital malformations, deformations and chromosomal abnormalities	Whole chromosome monosomy, mosaicism	98141	Total autosomal monosomy	Rare developmental defect during embryogenesis
Q93.2	Q00-Q99 Congenital malformations, deformations and chromosomal abnormalities	Chromosome replaced w ring or dicentric	102020	Autosomal monosomy	Rare developmental defect during embryogenesis
Q93.3	Q00-Q99 Congenital malformations, deformations and chromosomal abnormalities	Deletion of short arm of chromosome 4	261884	Partial deletion of the short arm of chromosome 4	Rare developmental defect during embryogenesis
Q93.4	Q00-Q99 Congenital malformations, deformations and chromosomal abnormalities	Deletion of short arm of chromosome 5	261893	Partial deletion of the short arm of chromosome 5	Rare developmental defect during embryogenesis
Q93.5	Q00-Q99 Congenital malformations, deformations and chromosomal abnormalities	Other deletions of part of a chromosome	98142	Partial autosomal monosomy	Rare developmental defect during embryogenesis
Q93.6	Q00-Q99 Congenital malformations, deformations and chromosomal abnormalities	Deletions seen only at prometaphase	98142	Partial autosomal monosomy	Rare developmental defect during embryogenesis
Q93.7	Q00-Q99 Congenital malformations, deformations and chromosomal abnormalities	Deletions with other complex rearrangements	102020	Autosomal monosomy	Rare developmental defect during embryogenesis
Q93.8	Q00-Q99 Congenital malformations, deformations and chromosomal abnormalities	Other deletions from the autosomes	102020	Autosomal monosomy	Rare developmental defect during embryogenesis
Q93.9	Q00-Q99 Congenital malformations, deformations and chromosomal abnormalities	Deletion from autosomes unspecified	102020	Autosomal monosomy	Rare developmental defect during embryogenesis
Q96	Q00-Q99 Congenital malformations, deformations and chromosomal abnormalities	Turner's syndrome	881	Turner syndrome	Rare developmental defect during embryogenesis
Q96.0	Q00-Q99 Congenital malformations, deformations and chromosomal abnormalities	Karyotype 45,X	881	Turner syndrome	Rare developmental defect during embryogenesis
Q96.1	Q00-Q99 Congenital malformations, deformations and chromosomal abnormalities	Karyotype 46,X iso (Xq)	881	Turner syndrome	Rare developmental defect during embryogenesis
Q96.2	Q00-Q99 Congenital malformations, deformations and chromosomal abnormalities	Karyotype 46,X w abn sex chromsm ex iso	881	Turner syndrome	Rare developmental defect during embryogenesis
Q96.3	Q00-Q99 Congenital malformations, deformations and chromosomal abnormalities	Mosaicism 45X/46,XX or XY	881	Turner syndrome	Rare developmental defect during embryogenesis
Q96.4	Q00-Q99 Congenital malformations, deformations and chromosomal abnormalities	Mosaic 45,X/oth cell lne abn sex chromsm	881	Turner syndrome	Rare developmental defect during embryogenesis
Q96.8	Q00-Q99 Congenital malformations, deformations and chromosomal abnormalities	Other variants of Turner's syndrome	881	Turner syndrome	Rare developmental defect during embryogenesis
Q96.9	Q00-Q99 Congenital malformations, deformations and chromosomal abnormalities	Turner's syndrome unspecified	881	Turner syndrome	Rare developmental defect during embryogenesis
Q97.0	Q00-Q99 Congenital malformations, deformations and chromosomal abnormalities	Karyotype 47XXX	3375	Trisomy X	Rare developmental defect during embryogenesis
Q97.3	Q00-Q99 Congenital malformations, deformations and chromosomal abnormalities	Female with 46XY karyotype	242	46,XY complete gonadal dysgenesis	Rare developmental defect during embryogenesis
Q98.5	Q00-Q99 Congenital malformations, deformations and chromosomal abnormalities	Karotype 47, XXY	8	47,XYY syndrome	Rare developmental defect during embryogenesis
Q99.0	Q00-Q99 Congenital malformations, deformations and chromosomal abnormalities	Chimera 46XX/46XY	199310	Tetragametic chimerism	Rare developmental defect during embryogenesis
Q99.1	Q00-Q99 Congenital malformations, deformations and chromosomal abnormalities	46,XX true hermaphrodite	243	46,XX gonadal dysgenesis	Rare developmental defect during embryogenesis
Q99.2	Q00-Q99 Congenital malformations, deformations and chromosomal abnormalities	Fragile X chromosome	908	Fragile X chromosome	Rare developmental defect during embryogenesis
T57.2	S00-T98 Injury, poisoning and certain other consequences of external causes	Manganese and its compounds	306682	Manganese poisoning	Rare neurologic disease
T88.3	S00-T98 Injury, poisoning and certain other consequences of external causes	Malignant hyperthermia dt anaesthesia	423	Malignant hyperthermia	Rare neurologic disease

## Sheet: Summary
Orphanet Classification	Orphanet Classification code	n ORPHAcode	%		Type	n (unique)	Chapter/Classification
Rare developmental defect during embryogenesis	93890	151	33.0416		ICD-10-AM	1028	17
Rare neurologic disease	98006	51	11.1597		ORPHAcode	457	24
Rare inborn errors of metabolism	68367	24	5.25164
Rare neoplastic disease	250908	35	7.65864
Rare skin disease	89826	34	7.43982
Rare bone disease	93419	18	3.93873
Rare endocrine disease	97978	13	2.84464
Rare hematologic disease	97992	32	7.00219
Rare ophthalmic disorder	97966	9	1.96937
Rare immune disease	98004	13	2.84464
Rare systemic or rheumatologic disease	98023	33	7.22101
Rare renal disease	93626	7	1.53173
Rare otorhinolaryngologic disease	98036	6	1.31291
Rare gastroenterologic disease	97935	4	0.875274
Rare hepatic disease	57146	7	1.53173
Rare respiratory disease	97955	7	1.53173
Rare cardiac disease	97929	4	0.875274
Rare odontologic disease	98026	2	0.437637
Rare circulatory system disease	98028	1	0.218818
Rare urogenital disease	101433	2	0.437637
Rare gynecologic or obstetric disease	96344	3	0.656455
Rare infectious disease	68416	0	0
Rare maxillo-facial surgical disease	68329	0	0
Rare surgical cardiac disease	97965	0	0
Rare abdominal surgical disease	165711	1	0.218818
TOTAL		457	100.0
ICD-10-AM Chapter	n ICD-10-AM code	%
A00–B99 Certain infectious and parasitic diseases	0	0
C00–D48 Neoplasms	98	9.53307
D50–D89 Diseases of the blood and blood-forming organs and certain disorders involving the immune mechanism	67	6.51751
E00–E89 Endocrine, nutritional and metabolic diseases	87	8.46304
F00–F99 Mental and behavioural disorders	9	0.875486
G00–G99 Diseases of the nervous system	45	4.37743
H00–H59 Diseases of the eye and adnexa	4	0.389105
H60–H95 Diseases of the ear and mastoid process	1	0.0972763
I00–I99 Diseases of the circulatory system	17	1.6537
J00–J99 Diseases of the respiratory system	12	1.16732
K00–K93 Diseases of the digestive system	7	0.680934
L00–L99 Diseases of the skin and subcutaneous tissue	23	2.23735
M00–M99 Diseases of the musculoskeletal system and connective tissue	187	18.1907
N00–N99 Diseases of the genitourinary system	3	0.291829
O00–O99 Pregnancy, childbirth and the puerperium	5	0.486381
P00–P96 Certain conditions originating in the perinatal period	3	0.291829
Q00–Q99 Congenital malformations, deformations and chromosomal abnormalities	458	44.5525
R00–R99 Symptoms, signs and abnormal clinical and laboratory findings, not elsewhere classified	0	0
S00–T98 Injury, poisoning and certain other consequences of external causes	2	0.194553
U00-U49 Provisional assignment of new diseases of uncertain etiology or emergency use	0	0
U78-U88 Supplementary codes for chronic conditions	0	0
V01-Y98 External causes of morbidity and mortality	0	0
Z00–Z99 Factors influencing health status and contact with health services	0	0
TOTAL	1028	100.0
