# Supplementary material for: Measuring the impact of rare diseases in Tasmania, Australia
Source: Orphanet J Rare Dis. 2024 Oct 28;19:399. doi: 10.1186/s13023-024-03343-2 (PMC11514960; doi:10.1186/s13023-024-03343-2)
Supplement: Supplementary file 6 — Supplementary Material 6. [file 13023_2024_3343_MOESM6_ESM.xlsx]

## Sheet: ICD-10-AM code list
ICD-10-AM Code	ICD-10-AM Chapter	ICD-10-AM Descriptor	Inclusion Source	n ORPHAcode matches for ICD-10-AM code	Orphanet Classification Code	Orphanet Classification	More than one Orphanet Classification
C07	C00-D48 Neoplasms	Malignant neoplasm of parotid gland	Orpha Match	2	250908	Rare neoplastic disease
C08	C00-D48 Neoplasms	Malignant neoplasm of other and unspecified major salivary glands	Manual Review	1	250908	Rare neoplastic disease
C080	C00-D48 Neoplasms	Malignant neoplasm of submandibular gland	Orpha Match	1	250908	Rare neoplastic disease
C081	C00-D48 Neoplasms	Malignant neoplasm of sublingual gland	Orpha Match	1	250908	Rare neoplastic disease
C088	C00-D48 Neoplasms	Overlapping malignant lesion of major salivary glands	Orpha Match	2	250908	Rare neoplastic disease
C089	C00-D48 Neoplasms	Malignant neoplasm of major salivary gland, unspecified	Manual Review	1	250908	Rare neoplastic disease
C108	C00-D48 Neoplasms	Overlapping malignant lesion of oropharynx	Orpha Match	1	250908	Rare neoplastic disease
C110	C00-D48 Neoplasms	Malignant neoplasm of superior wall of nasopharynx	Orpha Match	1	250908	Rare neoplastic disease
C111	C00-D48 Neoplasms	Malignant neoplasm of posterior wall of nasopharynx	Orpha Match	1	250908	Rare neoplastic disease
C112	C00-D48 Neoplasms	Malignant neoplasm of lateral wall of nasopharynx	Orpha Match	1	250908	Rare neoplastic disease
C113	C00-D48 Neoplasms	Malignant neoplasm of anterior wall of nasopharynx	Orpha Match	1	250908	Rare neoplastic disease
C17	C00-D48 Neoplasms	Malignant neoplasm of small intestine	Manual Review	1	250908	Rare neoplastic disease
C170	C00-D48 Neoplasms	Malignant neoplasm of duodenum	Orpha Match	2	250908	Rare neoplastic disease
C171	C00-D48 Neoplasms	Malignant neoplasm of jejunum	Orpha Match	2	250908	Rare neoplastic disease
C172	C00-D48 Neoplasms	Malignant neoplasm of ileum	Orpha Match	3	250908	Rare neoplastic disease
C173	C00-D48 Neoplasms	Malignant neoplasm of Meckel's diverticulum	Orpha Match	2	250908	Rare neoplastic disease
C178	C00-D48 Neoplasms	Overlapping malignant lesion of small intestine	Orpha Match	2	250908	Rare neoplastic disease
C179	C00-D48 Neoplasms	Malignant neoplasm of small intestine, unspecified	Orpha Match	1	250908	Rare neoplastic disease
C211	C00-D48 Neoplasms	Malignant neoplasm of anal canal	Orpha Match	3	250908	Rare neoplastic disease
C23	C00-D48 Neoplasms	Malignant neoplasm of gallbladder	Orpha Match	3	250908	Rare neoplastic disease
C24	C00-D48 Neoplasms	Malignant neoplasm of other and unspecified parts of biliary tract	Manual Review	1	250908	Rare neoplastic disease
C240	C00-D48 Neoplasms	Malignant neoplasm of extrahepatic bile duct	Orpha Match	4	250908	Rare neoplastic disease
C241	C00-D48 Neoplasms	Malignant neoplasm of ampulla of Vater	Orpha Match	3	250908	Rare neoplastic disease
C248	C00-D48 Neoplasms	Overlapping malignant lesion of biliary tract	Orpha Match	3	250908	Rare neoplastic disease
C249	C00-D48 Neoplasms	Malignant neoplasm of biliary tract, unspecified	Orpha Match	2	250908	Rare neoplastic disease
C30	C00-D48 Neoplasms	Malignant neoplasm of nasal cavity and middle ear	Manual Review	1	250908	Rare neoplastic disease
C300	C00-D48 Neoplasms	Malignant neoplasm of nasal cavity	Orpha Match	1	250908	Rare neoplastic disease
C301	C00-D48 Neoplasms	Malignant neoplasm of middle ear	Orpha Match	1	250908	Rare neoplastic disease
C31	C00-D48 Neoplasms	Malignant neoplasm of accessory sinuses	Manual Review	1	250908	Rare neoplastic disease
C37	C00-D48 Neoplasms	Malignant neoplasm of thymus	Orpha Match	10	250908	Rare neoplastic disease
C380	C00-D48 Neoplasms	Malignant neoplasm of heart	Orpha Match	2	250908	Rare neoplastic disease
C383	C00-D48 Neoplasms	Malignant neoplasm of mediastinum, part unspecified	Orpha Match	1	250908	Rare neoplastic disease
C40	C00-D48 Neoplasms	Malignant neoplasm of bone and articular cartilage of limbs	Manual Review	1	250908	Rare neoplastic disease
C400	C00-D48 Neoplasms	Malignant neoplasm of scapula and long bones of upper limb	Orpha Match	1	250908	Rare neoplastic disease
C401	C00-D48 Neoplasms	Malignant neoplasm of short bones of upper limb	Orpha Match	1	250908	Rare neoplastic disease
C402	C00-D48 Neoplasms	Malignant neoplasm of long bones of lower limb	Orpha Match	2	250908	Rare neoplastic disease
C403	C00-D48 Neoplasms	Malignant neoplasm of short bones of lower limb	Orpha Match	1	250908	Rare neoplastic disease
C41	C00-D48 Neoplasms	Malignant neoplasm of bone and articular cartilage of other and unspecified sites	Manual Review	1	250908	Rare neoplastic disease
C411	C00-D48 Neoplasms	Malignant neoplasm of mandible	Orpha Match	1	250908	Rare neoplastic disease
C412	C00-D48 Neoplasms	Malignant neoplasm of vertebral column	Orpha Match	1	250908	Rare neoplastic disease
C413	C00-D48 Neoplasms	Malignant neoplasm of ribs, sternum and clavicle	Orpha Match	1	250908	Rare neoplastic disease
C414	C00-D48 Neoplasms	Malignant neoplasm of pelvic bones, sacrum and coccyx	Orpha Match	2	250908 93890	Rare neoplastic disease Rare developmental defect during embryogenesis	Y
C419	C00-D48 Neoplasms	Malignant neoplasm of bone and articular cartilage, unspecified	Orpha Match	2	250908 93890	Rare neoplastic disease Rare developmental defect during embryogenesis	Y
C450	C00-D48 Neoplasms	Mesothelioma of pleura	Orpha Match	1	250908	Rare neoplastic disease
C451	C00-D48 Neoplasms	Mesothelioma of peritoneum	Orpha Match	3	250908	Rare neoplastic disease
C46	C00-D48 Neoplasms	Kaposiâ€™s sarcoma	Manual Review	1	250908	Rare neoplastic disease
C460	C00-D48 Neoplasms	Kaposi sarcoma of skin	Orpha Match	1	250908	Rare neoplastic disease
C461	C00-D48 Neoplasms	Kaposi sarcoma of soft tissue	Orpha Match	1	250908	Rare neoplastic disease
C462	C00-D48 Neoplasms	Kaposi sarcoma of palate	Orpha Match	1	250908	Rare neoplastic disease
C463	C00-D48 Neoplasms	Kaposi sarcoma of lymph nodes	Orpha Match	1	250908	Rare neoplastic disease
C467	C00-D48 Neoplasms	Kaposi sarcoma of other sites	Orpha Match	1	250908	Rare neoplastic disease
C468	C00-D48 Neoplasms	Kaposi sarcoma of multiple organs	Orpha Match	1	250908	Rare neoplastic disease
C469	C00-D48 Neoplasms	Kaposi sarcoma, unspecified	Orpha Match	1	250908	Rare neoplastic disease
C47	C00-D48 Neoplasms	Malignant neoplasm of peripheral nerves and autonomic nervous system	Manual Review	1	250908	Rare neoplastic disease
C470	C00-D48 Neoplasms	Malignant neoplasm of peripheral nerves of head, face and neck	Manual Review	1	250908	Rare neoplastic disease
C471	C00-D48 Neoplasms	Malignant neoplasm of peripheral nerves of upper limb, including shoulder	Manual Review	1	250908	Rare neoplastic disease
C472	C00-D48 Neoplasms	Malignant neoplasm of peripheral nerves of lower limb, including hip	Manual Review	1	250908	Rare neoplastic disease
C473	C00-D48 Neoplasms	Malignant neoplasm of peripheral nerves of thorax	Manual Review	1	250908	Rare neoplastic disease
C474	C00-D48 Neoplasms	Malignant neoplasm of peripheral nerves of abdomen	Manual Review	1	250908	Rare neoplastic disease
C475	C00-D48 Neoplasms	Malignant neoplasm of peripheral nerves of pelvis	Manual Review	1	250908	Rare neoplastic disease
C476	C00-D48 Neoplasms	Malignant neoplasm of peripheral nerves of trunk, unspecified	Manual Review	1	250908	Rare neoplastic disease
C478	C00-D48 Neoplasms	Overlapping malignant lesion of peripheral nerves and autonomic nervous system	Manual Review	1	250908	Rare neoplastic disease
C479	C00-D48 Neoplasms	Malignant neoplasm of peripheral nerves and autonomic nervous system, unspecified	Orpha Match	3	250908	Rare neoplastic disease
C480	C00-D48 Neoplasms	Malignant neoplasm of retroperitoneum	Orpha Match	1	250908	Rare neoplastic disease
C481	C00-D48 Neoplasms	Malignant neoplasm of specified parts of peritoneum	Orpha Match	2	250908	Rare neoplastic disease
C482	C00-D48 Neoplasms	Malignant neoplasm of peritoneum, unspecified	Orpha Match	4	250908	Rare neoplastic disease
C488	C00-D48 Neoplasms	Overlapping malignant lesion of retroperitoneum and peritoneum	Orpha Match	2	250908	Rare neoplastic disease
C49	C00-D48 Neoplasms	Malignant neoplasm of other connective and soft tissue	Manual Review	1	250908	Rare neoplastic disease
C490	C00-D48 Neoplasms	Malignant neoplasm of connective and soft tissue of head, face and neck	Manual Review	1	250908	Rare neoplastic disease
C491	C00-D48 Neoplasms	Malignant neoplasm of connective and soft tissue of upper limb, including shoulder	Manual Review	1	250908	Rare neoplastic disease
C492	C00-D48 Neoplasms	Malignant neoplasm of connective and soft tissue of lower limb, including hip	Manual Review	1	250908	Rare neoplastic disease
C493	C00-D48 Neoplasms	Malignant neoplasm of connective and soft tissue of thorax	Orpha Match	1	250908	Rare neoplastic disease
C494	C00-D48 Neoplasms	Malignant neoplasm of connective and soft tissue of abdomen	Manual Review	1	250908	Rare neoplastic disease
C495	C00-D48 Neoplasms	Malignant neoplasm of connective and soft tissue of pelvis	Manual Review	1	250908	Rare neoplastic disease
C496	C00-D48 Neoplasms	Malignant neoplasm of connective and soft tissue of trunk, unspecified	Manual Review	1	250908	Rare neoplastic disease
C498	C00-D48 Neoplasms	Overlapping malignant lesion of connective and soft tissue	Manual Review	1	250908	Rare neoplastic disease
C499	C00-D48 Neoplasms	Malignant neoplasm of connective and soft tissue, unspecified	Orpha Match	26	250908 98028	Rare neoplastic disease Rare circulatory system disease	Y
C52	C00-D48 Neoplasms	Malignant neoplasm of vagina	Orpha Match	3	250908	Rare neoplastic disease
C58	C00-D48 Neoplasms	Malignant neoplasm of placenta	Orpha Match	1	250908	Rare neoplastic disease
C62	C00-D48 Neoplasms	Malignant neoplasm of testis	Manual Review	1	250908	Rare neoplastic disease
C620	C00-D48 Neoplasms	Malignant neoplasm of undescended testis	Manual Review	1	250908	Rare neoplastic disease
C621	C00-D48 Neoplasms	Malignant neoplasm of descended testis	Orpha Match	3	250908	Rare neoplastic disease
C629	C00-D48 Neoplasms	Malignant neoplasm of testis, unspecified	Orpha Match	4	250908	Rare neoplastic disease
C63	C00-D48 Neoplasms	Malignant neoplasm of other and unspecified male genital organs	Manual Review	1	250908	Rare neoplastic disease
C630	C00-D48 Neoplasms	Malignant neoplasm of epididymis	Orpha Match	1	250908	Rare neoplastic disease
C631	C00-D48 Neoplasms	Malignant neoplasm of spermatic cord	Orpha Match	1	250908	Rare neoplastic disease
C638	C00-D48 Neoplasms	Overlapping malignant lesion of male genital organs	Orpha Match	1	250908	Rare neoplastic disease
C639	C00-D48 Neoplasms	Malignant neoplasm of male genital organ, unspecified	Manual Review	1	250908	Rare neoplastic disease
C692	C00-D48 Neoplasms	Malignant neoplasm of retina	Orpha Match	3	250908	Rare neoplastic disease
C693	C00-D48 Neoplasms	Malignant neoplasm of choroid	Orpha Match	1	250908	Rare neoplastic disease
C74	C00-D48 Neoplasms	Malignant neoplasm of adrenal gland	Manual Review	1	250908	Rare neoplastic disease
C740	C00-D48 Neoplasms	Malignant neoplasm of cortex of adrenal gland	Orpha Match	2	250908 97978	Rare neoplastic disease Rare endocrine disease
C741	C00-D48 Neoplasms	Malignant neoplasm of medulla of adrenal gland	Orpha Match	2	97978	Rare endocrine disease
C749	C00-D48 Neoplasms	Malignant neoplasm of adrenal gland, unspecified	Orpha Match	1	250908	Rare neoplastic disease
C75	C00-D48 Neoplasms	Malignant neoplasm of other endocrine glands and related structures	Manual Review	1	250908	Rare neoplastic disease
C750	C00-D48 Neoplasms	Malignant neoplasm of parathyroid gland	Orpha Match	1	250908	Rare neoplastic disease
C751	C00-D48 Neoplasms	Malignant neoplasm of pituitary gland	Orpha Match	1	250908	Rare neoplastic disease
C752	C00-D48 Neoplasms	Malignant neoplasm of craniopharyngeal duct	Manual Review	1	250908	Rare neoplastic disease
C753	C00-D48 Neoplasms	Malignant neoplasm of pineal gland	Orpha Match	1	250908	Rare neoplastic disease
C754	C00-D48 Neoplasms	Malignant neoplasm of carotid body	Manual Review	1	97978	Rare endocrine disease
C755	C00-D48 Neoplasms	Malignant neoplasm of aortic body and other paraganglia	Orpha Match	1	97978	Rare endocrine disease
C758	C00-D48 Neoplasms	Malignant neoplasm of pluriglandular involvement, unspecified	Manual Review	1	250908	Rare neoplastic disease
C759	C00-D48 Neoplasms	Malignant neoplasm of endocrine gland, unspecified	Manual Review	1	250908	Rare neoplastic disease
C81	C00-D48 Neoplasms	Hodgkin lymphoma	Manual Review	1	250908	Rare neoplastic disease
C810	C00-D48 Neoplasms	Nodular lymphocyte predominant Hodgkin lymphoma	Orpha Match	2	250908	Rare neoplastic disease
C811	C00-D48 Neoplasms	Nodular sclerosis (classical) Hodgkin lymphoma	Orpha Match	2	250908	Rare neoplastic disease
C812	C00-D48 Neoplasms	Mixed cellularity (classical) Hodgkin lymphoma	Orpha Match	2	250908	Rare neoplastic disease
C813	C00-D48 Neoplasms	Lymphocyte depleted (classical) Hodgkin lymphoma	Orpha Match	2	250908	Rare neoplastic disease
C814	C00-D48 Neoplasms	Lymphocyte-rich (classical) Hodgkin lymphoma	Orpha Match	2	250908	Rare neoplastic disease
C817	C00-D48 Neoplasms	Other (classical) Hodgkin lymphoma	Orpha Match	2	250908	Rare neoplastic disease
C819	C00-D48 Neoplasms	Hodgkin lymphoma, unspecified	Orpha Match	1	250908	Rare neoplastic disease
C82	C00-D48 Neoplasms	Follicular lymphoma	Manual Review	1	250908	Rare neoplastic disease
C820	C00-D48 Neoplasms	Follicular lymphoma grade 1	Orpha Match	1	250908	Rare neoplastic disease
C821	C00-D48 Neoplasms	Follicular lymphoma grade 2	Orpha Match	1	250908	Rare neoplastic disease
C822	C00-D48 Neoplasms	Follicular lymphoma grade 3, unspecified	Orpha Match	1	250908	Rare neoplastic disease
C823	C00-D48 Neoplasms	Follicular lymphoma grade 3a	Orpha Match	1	250908	Rare neoplastic disease
C824	C00-D48 Neoplasms	Follicular lymphoma grade 3b	Orpha Match	1	250908	Rare neoplastic disease
C825	C00-D48 Neoplasms	Diffuse follicle centre lymphoma	Orpha Match	1	250908	Rare neoplastic disease
C826	C00-D48 Neoplasms	Cutaneous follicle centre lymphoma	Orpha Match	1	250908	Rare neoplastic disease
C827	C00-D48 Neoplasms	Other types of follicular lymphoma	Orpha Match	1	250908	Rare neoplastic disease
C829	C00-D48 Neoplasms	Follicular lymphoma, unspecified	Orpha Match	1	250908	Rare neoplastic disease
C83	C00-D48 Neoplasms	Non-follicular lymphoma	Manual Review	1	250908	Rare neoplastic disease
C830	C00-D48 Neoplasms	Small cell B-cell lymphoma	Orpha Match	5	250908	Rare neoplastic disease
C831	C00-D48 Neoplasms	Mantle cell lymphoma	Orpha Match	1	250908	Rare neoplastic disease
C832	C00-D48 Neoplasms	Mixed small and large cell (diffuse) non-Hodgkin lymphoma	Manual Review	1	250908	Rare neoplastic disease
C834	C00-D48 Neoplasms	Immunoblastic (diffuse) non-Hodgkin lymphoma	Manual Review	1	250908	Rare neoplastic disease
C835	C00-D48 Neoplasms	Lymphoblastic (diffuse) non-follicular lymphoma	Manual Review	1	250908	Rare neoplastic disease
C836	C00-D48 Neoplasms	Undifferentiated (diffuse) non-Hodgkin lymphoma	Manual Review	1	250908	Rare neoplastic disease
C837	C00-D48 Neoplasms	Burkitt lymphoma	Orpha Match	1	250908	Rare neoplastic disease
C838	C00-D48 Neoplasms	Other non-follicular lymphoma	Orpha Match	2	250908	Rare neoplastic disease
C839	C00-D48 Neoplasms	Non-follicular (diffuse) lymphoma, unspecified	Manual Review	1	250908	Rare neoplastic disease
C84	C00-D48 Neoplasms	Mature T/NK-cell lymphomas	Manual Review	1	250908	Rare neoplastic disease
C840	C00-D48 Neoplasms	Mycosis fungoides	Orpha Match	5	250908	Rare neoplastic disease
C841	C00-D48 Neoplasms	Sezary disease	Orpha Match	1	250908	Rare neoplastic disease
C842	C00-D48 Neoplasms	T-zone lymphoma	Manual Review	1	250908	Rare neoplastic disease
C843	C00-D48 Neoplasms	Lymphoepithelioid lymphoma	Manual Review	1	250908	Rare neoplastic disease
C844	C00-D48 Neoplasms	Peripheral T-cell lymphoma, not elsewhere classified	Orpha Match	2	250908	Rare neoplastic disease
C845	C00-D48 Neoplasms	Other mature T/NK-cell lymphomas	Orpha Match	2	250908	Rare neoplastic disease
C846	C00-D48 Neoplasms	Anaplastic large cell lymphoma, ALK-positive	Orpha Match	2	250908	Rare neoplastic disease
C847	C00-D48 Neoplasms	Anaplastic large cell lymphoma, ALK-negative	Orpha Match	2	250908	Rare neoplastic disease
C848	C00-D48 Neoplasms	Cutaneous T-cell lymphoma, unspecified	Orpha Match	2	250908	Rare neoplastic disease
C849	C00-D48 Neoplasms	Mature T/NK-cell lymphoma, unspecified	Manual Review	1	250908	Rare neoplastic disease
C85	C00-D48 Neoplasms	Other and unspecified types of non-Hodgkin lymphoma	Manual Review	1	250908	Rare neoplastic disease
C850	C00-D48 Neoplasms	Lymphosarcoma	Manual Review	1	250908	Rare neoplastic disease
C851	C00-D48 Neoplasms	B-cell lymphoma, unspecified	Manual Review	1	250908	Rare neoplastic disease
C852	C00-D48 Neoplasms	Mediastinal (thymic) large B-cell lymphoma	Manual Review	1	250908	Rare neoplastic disease
C857	C00-D48 Neoplasms	Other specified types of non-Hodgkin lymphoma	Orpha Match	8	250908 97966	Rare neoplastic disease Rare ophthalmic disorder	Y
C86	C00-D48 Neoplasms	Other specified types of T/NK-cell lymphoma	Manual Review	1	250908	Rare neoplastic disease
C860	C00-D48 Neoplasms	Extranodal NK/T-cell lymphoma, nasal type	Orpha Match	1	250908	Rare neoplastic disease
C861	C00-D48 Neoplasms	Hepatosplenic T-cell lymphoma	Orpha Match	1	250908	Rare neoplastic disease
C862	C00-D48 Neoplasms	Enteropathy-type (intestinal) T-cell lymphoma	Orpha Match	1	250908	Rare neoplastic disease
C863	C00-D48 Neoplasms	Subcutaneous panniculitis-like T-cell lymphoma	Manual Review	1	250908	Rare neoplastic disease
C864	C00-D48 Neoplasms	Blastic NK-cell lymphoma	Orpha Match	1	250908	Rare neoplastic disease
C865	C00-D48 Neoplasms	Angioimmunoblastic T-cell lymphoma	Orpha Match	1	250908	Rare neoplastic disease
C866	C00-D48 Neoplasms	Primary cutaneous CD30-positive T-cell proliferations	Orpha Match	3	250908	Rare neoplastic disease
C88	C00-D48 Neoplasms	Malignant immunoproliferative diseases	Manual Review	1	250908	Rare neoplastic disease
C880	C00-D48 Neoplasms	WaldenstrÃ¶m macroglobulinaemia	Manual Review	1	250908	Rare neoplastic disease
C8800	C00-D48 Neoplasms	Waldenstrom macroglobulinaemia, without mention of remission	Orpha Match	1	250908	Rare neoplastic disease
C8801	C00-D48 Neoplasms	Waldenstrom macroglobulinaemia, in remission	Orpha Match	1	250908	Rare neoplastic disease
C881	C00-D48 Neoplasms	Alpha heavy chain disease	Manual Review	1	250908	Rare neoplastic disease
C8810	C00-D48 Neoplasms	Alpha heavy chain disease, without mention of remission	Manual Review	1	250908	Rare neoplastic disease
C8811	C00-D48 Neoplasms	Alpha heavy chain disease, in remission	Manual Review	1	250908	Rare neoplastic disease
C882	C00-D48 Neoplasms	Other heavy chain disease	Manual Review	3	250908	Rare neoplastic disease
C8820	C00-D48 Neoplasms	Other heavy chain disease, without mention of remission	Orpha Match	3	250908	Rare neoplastic disease
C8821	C00-D48 Neoplasms	Other heavy chain disease, in remission	Orpha Match	3	250908	Rare neoplastic disease
C883	C00-D48 Neoplasms	Immunoproliferative small intestinal disease	Manual Review	1	250908	Rare neoplastic disease
C8830	C00-D48 Neoplasms	Immunoproliferative small intestinal disease, without mention of remission	Orpha Match	2	250908	Rare neoplastic disease
C8831	C00-D48 Neoplasms	Immunoproliferative small intestinal disease, in remission	Orpha Match	2	250908	Rare neoplastic disease
C884	C00-D48 Neoplasms	Extranodal marginal zone B-cell lymphoma of mucosa-associated lymphoid tissue [MALT-lymphoma]	Manual Review	1	250908	Rare neoplastic disease
C8840	C00-D48 Neoplasms	Extranodal marginal zone B-cell lymphoma of mucosa-associated lymphoid tissue [MALT-lymphoma], without mention of remission	Orpha Match	1	250908	Rare neoplastic disease
C8841	C00-D48 Neoplasms	Extranodal marginal zone B-cell lymphoma of mucosa-associated lymphoid tissue [MALT-lymphoma], in remission	Orpha Match	1	250908	Rare neoplastic disease
C887	C00-D48 Neoplasms	Other malignant immunoproliferative diseases	Manual Review	1	250908	Rare neoplastic disease
C8870	C00-D48 Neoplasms	Other malignant immunoproliferative diseases, without mention of remission	Manual Review	1	250908	Rare neoplastic disease
C8871	C00-D48 Neoplasms	Other malignant immunoproliferative diseases, in remission	Manual Review	1	250908	Rare neoplastic disease
C889	C00-D48 Neoplasms	Malignant immunoproliferative disease, unspecified	Manual Review	1	250908	Rare neoplastic disease
C8890	C00-D48 Neoplasms	Malignant immunoproliferative disease, unspecified, without mention of remission	Manual Review	1	250908	Rare neoplastic disease
C8891	C00-D48 Neoplasms	Malignant immunoproliferative disease, unspecified, in remission	Manual Review	1	250908	Rare neoplastic disease
C90	C00-D48 Neoplasms	Multiple myeloma and malignant plasma cell neoplasms	Manual Review	1	250908	Rare neoplastic disease
C901	C00-D48 Neoplasms	Plasma cell leukaemia	Manual Review	1	250908	Rare neoplastic disease
C9010	C00-D48 Neoplasms	Plasma cell leukaemia, without mention of remission	Orpha Match	1	250908	Rare neoplastic disease
C9011	C00-D48 Neoplasms	Plasma cell leukaemia, in remission	Orpha Match	1	250908	Rare neoplastic disease
C902	C00-D48 Neoplasms	Extramedullary plasmacytoma	Manual Review	2	250908	Rare neoplastic disease
C9020	C00-D48 Neoplasms	Extramedullary plasmacytoma, without mention of remission	Orpha Match	2	250908	Rare neoplastic disease
C9021	C00-D48 Neoplasms	Extramedullary plasmacytoma, in remission	Orpha Match	2	250908	Rare neoplastic disease
C903	C00-D48 Neoplasms	Solitary plasmacytoma	Manual Review	2	250908	Rare neoplastic disease
C9030	C00-D48 Neoplasms	Solitary plasmacytoma, without mention of remission	Orpha Match	2	250908	Rare neoplastic disease
C9031	C00-D48 Neoplasms	Solitary plasmacytoma, in remission	Orpha Match	2	250908	Rare neoplastic disease
C91	C00-D48 Neoplasms	Lymphoid leukaemia	Manual Review	1	250908	Rare neoplastic disease
C910	C00-D48 Neoplasms	Acute lymphoblastic leukaemia [ALL]	Manual Review	1	250908	Rare neoplastic disease
C9100	C00-D48 Neoplasms	Acute lymphoblastic leukaemia [ALL], without mention of remission	Orpha Match	11	250908	Rare neoplastic disease
C9101	C00-D48 Neoplasms	Acute lymphoblastic leukaemia [ALL], in remission	Orpha Match	11	250908	Rare neoplastic disease
C911	C00-D48 Neoplasms	Chronic lymphocytic leukaemia of B-cell type	Manual Review	1	250908	Rare neoplastic disease
C9110	C00-D48 Neoplasms	Chronic lymphocytic leukaemia of B-cell type, without mention of remission	Orpha Match	1	250908	Rare neoplastic disease
C9111	C00-D48 Neoplasms	Chronic lymphocytic leukaemia of B-cell type, in remission	Orpha Match	1	250908	Rare neoplastic disease
C912	C00-D48 Neoplasms	Subacute lymphocytic leukaemia	Manual Review	1	250908	Rare neoplastic disease
C9120	C00-D48 Neoplasms	Subacute lymphocytic leukaemia, without mention of remission	Manual Review	1	250908	Rare neoplastic disease
C9121	C00-D48 Neoplasms	Subacute lymphocytic leukaemia, in remission	Manual Review	1	250908	Rare neoplastic disease
C913	C00-D48 Neoplasms	Prolymphocytic leukaemia of B-cell type	Manual Review	1	250908	Rare neoplastic disease
C9130	C00-D48 Neoplasms	Prolymphocytic leukaemia of B-cell type, without mention of remission	Orpha Match	1	250908	Rare neoplastic disease
C9131	C00-D48 Neoplasms	Prolymphocytic leukaemia of B-cell type, in remission	Orpha Match	1	250908	Rare neoplastic disease
C914	C00-D48 Neoplasms	Hairy-cell leukaemia	Manual Review	2	250908	Rare neoplastic disease
C9140	C00-D48 Neoplasms	Hairy-cell leukaemia, without mention of remission	Orpha Match	2	250908	Rare neoplastic disease
C9141	C00-D48 Neoplasms	Hairy-cell leukaemia, in remission	Orpha Match	2	250908	Rare neoplastic disease
C915	C00-D48 Neoplasms	Adult T-cell leukaemia/lymphoma [HTLV-1-associated]	Manual Review	1	250908	Rare neoplastic disease
C9150	C00-D48 Neoplasms	Adult T-cell leukaemia/lymphoma [HTLV-1-associated], without mention of remission	Orpha Match	1	250908	Rare neoplastic disease
C9151	C00-D48 Neoplasms	Adult T-cell leukaemia/lymphoma [HTLV-1-associated], in remission	Orpha Match	1	250908	Rare neoplastic disease
C916	C00-D48 Neoplasms	Prolymphocytic leukaemia of T-cell type	Manual Review	1	250908	Rare neoplastic disease
C9160	C00-D48 Neoplasms	Prolymphocytic leukaemia of T-cell type, without mention of remission	Orpha Match	1	250908	Rare neoplastic disease
C9161	C00-D48 Neoplasms	Prolymphocytic leukaemia of T-cell type, in remission	Orpha Match	1	250908	Rare neoplastic disease
C917	C00-D48 Neoplasms	Other lymphoid leukaemia	Manual Review	1	250908	Rare neoplastic disease
C9170	C00-D48 Neoplasms	Other lymphoid leukaemia, without mention of remission	Orpha Match	2	250908	Rare neoplastic disease
C9171	C00-D48 Neoplasms	Other lymphoid leukaemia, in remission	Orpha Match	2	250908	Rare neoplastic disease
C918	C00-D48 Neoplasms	Mature B-cell leukaemia Burkitt-type	Manual Review	1	250908	Rare neoplastic disease
C9180	C00-D48 Neoplasms	Mature B-cell leukaemia Burkitt-type, without mention of remission	Orpha Match	1	250908	Rare neoplastic disease
C9181	C00-D48 Neoplasms	Mature B-cell leukaemia Burkitt-type, in remission	Orpha Match	1	250908	Rare neoplastic disease
C919	C00-D48 Neoplasms	Lymphoid leukaemia, unspecified	Manual Review	1	250908	Rare neoplastic disease
C9190	C00-D48 Neoplasms	Lymphoid leukaemia, unspecified, without mention of remission	Manual Review	1	250908	Rare neoplastic disease
C9191	C00-D48 Neoplasms	Lymphoid leukaemia, unspecified, in remission	Manual Review	1	250908	Rare neoplastic disease
C92	C00-D48 Neoplasms	Myeloid leukaemia	Manual Review	1	250908	Rare neoplastic disease
C920	C00-D48 Neoplasms	Acute myeloblastic leukaemia [AML]	Manual Review	1	250908	Rare neoplastic disease
C9200	C00-D48 Neoplasms	Acute myeloblastic leukaemia [AML], without mention of remission	Manual Review	14	250908	Rare neoplastic disease
C9201	C00-D48 Neoplasms	Acute myeloblastic leukaemia [AML], in remission	Orpha Match	14	250908	Rare neoplastic disease
C921	C00-D48 Neoplasms	Chronic myeloid leukaemia [CML], BCR/ABL-positive	Manual Review	1	250908	Rare neoplastic disease
C9210	C00-D48 Neoplasms	Chronic myeloid leukaemia [CML], BCR/ABL-positive, without mention of remission	Orpha Match	1	250908	Rare neoplastic disease
C9211	C00-D48 Neoplasms	Chronic myeloid leukaemia [CML], BCR/ABL-positive, in remission	Orpha Match	1	250908	Rare neoplastic disease
C922	C00-D48 Neoplasms	Atypical chronic myeloid leukaemia, BCR/ABL-negative	Manual Review	1	250908	Rare neoplastic disease
C9220	C00-D48 Neoplasms	Atypical chronic myeloid leukaemia, BCR/ABL-negative, without mention of remission	Orpha Match	1	250908	Rare neoplastic disease
C9221	C00-D48 Neoplasms	Atypical chronic myeloid leukaemia, BCR/ABL-negative, in remission	Orpha Match	1	250908	Rare neoplastic disease
C923	C00-D48 Neoplasms	Myeloid sarcoma	Manual Review	1	250908	Rare neoplastic disease
C9230	C00-D48 Neoplasms	Myeloid sarcoma, without mention of remission	Orpha Match	1	250908	Rare neoplastic disease
C9231	C00-D48 Neoplasms	Myeloid sarcoma, in remission, in remission	Orpha Match	1	250908	Rare neoplastic disease
C924	C00-D48 Neoplasms	Acute promyelocytic leukaemia [PML]	Manual Review	1	250908	Rare neoplastic disease
C9240	C00-D48 Neoplasms	Acute promyelocytic leukaemia [PML], without mention of remission	Orpha Match	1	250908	Rare neoplastic disease
C9241	C00-D48 Neoplasms	Acute promyelocytic leukaemia [PML], in remission	Orpha Match	1	250908	Rare neoplastic disease
C925	C00-D48 Neoplasms	Acute myelomonocytic leukaemia	Manual Review	2	250908	Rare neoplastic disease
C9250	C00-D48 Neoplasms	Acute myelomonocytic leukaemia, without mention of remission	Orpha Match	2	250908	Rare neoplastic disease
C9251	C00-D48 Neoplasms	Acute myelomonocytic leukaemia, in remission	Orpha Match	2	250908	Rare neoplastic disease
C926	C00-D48 Neoplasms	Acute myeloid leukaemia with 11q23-abnormality	Manual Review	2	250908	Rare neoplastic disease
C9260	C00-D48 Neoplasms	Acute myeloid leukaemia with 11q23-abnormality, without mention of remission	Orpha Match	2	250908	Rare neoplastic disease
C9261	C00-D48 Neoplasms	Acute myeloid leukaemia with 11q23-abnormality, in remission	Orpha Match	2	250908	Rare neoplastic disease
C927	C00-D48 Neoplasms	Other myeloid leukaemia	Manual Review	1	250908	Rare neoplastic disease
C9270	C00-D48 Neoplasms	Other myeloid leukaemia, without mention of remission	Orpha Match	3	250908	Rare neoplastic disease
C9271	C00-D48 Neoplasms	Other myeloid leukaemia, in remission	Orpha Match	3	250908	Rare neoplastic disease
C928	C00-D48 Neoplasms	Acute myeloid leukaemia with multilineage dysplasia	Manual Review	2	250908	Rare neoplastic disease
C9280	C00-D48 Neoplasms	Acute myeloid leukaemia with multilineage dysplasia, without mention of remission	Orpha Match	2	250908	Rare neoplastic disease
C9281	C00-D48 Neoplasms	Acute myeloid leukaemia with multilineage dysplasia, in remission	Orpha Match	2	250908	Rare neoplastic disease
C929	C00-D48 Neoplasms	Myeloid leukaemia, unspecified	Manual Review	1	250908	Rare neoplastic disease
C9290	C00-D48 Neoplasms	Myeloid leukaemia, unspecified, without mention of remission	Manual Review	1	250908	Rare neoplastic disease
C9291	C00-D48 Neoplasms	Myeloid leukaemia, unspecified, in remission	Manual Review	1	250908	Rare neoplastic disease
C93	C00-D48 Neoplasms	Monocytic leukaemia	Manual Review	1	250908	Rare neoplastic disease
C930	C00-D48 Neoplasms	Acute monoblastic/monocytic leukaemia	Manual Review	1	250908	Rare neoplastic disease
C9300	C00-D48 Neoplasms	Acute monoblastic/monocytic leukaemia, without mention of remission	Manual Review	1	250908	Rare neoplastic disease
C9301	C00-D48 Neoplasms	Acute monoblastic/monocytic leukaemia, in remission	Manual Review	1	250908	Rare neoplastic disease
C931	C00-D48 Neoplasms	Chronic myelomonocytic leukaemia [CMML]	Manual Review	1	250908	Rare neoplastic disease
C9310	C00-D48 Neoplasms	Chronic myelomonocytic leukaemia [CMML], without mention of remission	Orpha Match	1	250908	Rare neoplastic disease
C9311	C00-D48 Neoplasms	Chronic myelomonocytic leukaemia [CMML], in remission	Orpha Match	1	250908	Rare neoplastic disease
C932	C00-D48 Neoplasms	Subacute monocytic leukaemia	Manual Review	1	250908	Rare neoplastic disease
C9320	C00-D48 Neoplasms	Subacute monocytic leukaemia, without mention of remission	Manual Review	1	250908	Rare neoplastic disease
C9321	C00-D48 Neoplasms	Subacute monocytic leukaemia, in remission	Manual Review	1	250908	Rare neoplastic disease
C933	C00-D48 Neoplasms	Juvenile myelomonocytic leukaemia	Manual Review	1	250908	Rare neoplastic disease
C9330	C00-D48 Neoplasms	Juvenile myelomonocytic leukaemia, without mention of remission	Orpha Match	2	250908 93890	Rare neoplastic disease Rare developmental defect during embryogenesis	Y
C9331	C00-D48 Neoplasms	Juvenile myelomonocytic leukaemia, in remission	Orpha Match	2	250908 93890	Rare neoplastic disease Rare developmental defect during embryogenesis	Y
C937	C00-D48 Neoplasms	Other monocytic leukaemia	Manual Review	1	250908	Rare neoplastic disease
C9370	C00-D48 Neoplasms	Other monocytic leukaemia, without mention of remission	Manual Review	1	250908	Rare neoplastic disease
C9371	C00-D48 Neoplasms	Other monocytic leukaemia, in remission	Manual Review	1	250908	Rare neoplastic disease
C939	C00-D48 Neoplasms	Monocytic leukaemia, unspecified	Manual Review	1	250908	Rare neoplastic disease
C9390	C00-D48 Neoplasms	Monocytic leukaemia, unspecified, without mention of remission	Manual Review	1	250908	Rare neoplastic disease
C9391	C00-D48 Neoplasms	Monocytic leukaemia, unspecified, in remission	Manual Review	1	250908	Rare neoplastic disease
C94	C00-D48 Neoplasms	Other leukaemias of specified cell type	Manual Review	1	250908	Rare neoplastic disease
C940	C00-D48 Neoplasms	Acute erythroid leukaemia_x000D__x000D_ Acute myeloid leukaemia M6 (a)(b)_x000D__x000D_ Erytholeukaemia	Manual Review	1	250908	Rare neoplastic disease
C9400	C00-D48 Neoplasms	Acute erythroid leukaemia, without mention of remission	Orpha Match	1	250908	Rare neoplastic disease
C9401	C00-D48 Neoplasms	Acute erythroid leukaemia, in remission	Orpha Match	1	250908	Rare neoplastic disease
C942	C00-D48 Neoplasms	Acute megakaryoblastic leukaemia	Manual Review	3	250908	Rare neoplastic disease
C9420	C00-D48 Neoplasms	Acute megakaryoblastic leukaemia, without mention of remission	Orpha Match	4	250908	Rare neoplastic disease
C9421	C00-D48 Neoplasms	Acute megakaryoblastic leukaemia, in remission	Orpha Match	4	250908	Rare neoplastic disease
C943	C00-D48 Neoplasms	Mast cell leukaemia	Manual Review	4	250908	Rare neoplastic disease
C9430	C00-D48 Neoplasms	Mast cell leukaemia, without mention of remission	Orpha Match	4	250908	Rare neoplastic disease
C9431	C00-D48 Neoplasms	Mast cell leukaemia, in remission	Orpha Match	4	250908	Rare neoplastic disease
C944	C00-D48 Neoplasms	Acute panmyelosis with myelofibrosis	Manual Review	1	250908	Rare neoplastic disease
C9440	C00-D48 Neoplasms	Acute panmyelosis with myelofibrosis, without mention of remission	Orpha Match	1	250908	Rare neoplastic disease
C9441	C00-D48 Neoplasms	Acute panmyelosis with myelofibrosis, in remission	Orpha Match	1	250908	Rare neoplastic disease
C945	C00-D48 Neoplasms	Acute myelofibrosis	Manual Review	1	250908	Rare neoplastic disease
C9450	C00-D48 Neoplasms	Acute myelofibrosis, without mention of remission	Manual Review	1	250908	Rare neoplastic disease
C9451	C00-D48 Neoplasms	Acute myelofibrosis, in remission	Manual Review	1	250908	Rare neoplastic disease
C946	C00-D48 Neoplasms	Myelodysplastic and myeloproliferative disease, not elsewhere classified	Manual Review	1	250908	Rare neoplastic disease
C9460	C00-D48 Neoplasms	Myelodysplastic and myeloproliferative disease, not elsewhere classified, without mention of remission	Orpha Match	1	250908	Rare neoplastic disease
C9461	C00-D48 Neoplasms	Myelodysplastic and myeloproliferative disease, not elsewhere classified, in remission	Orpha Match	1	250908	Rare neoplastic disease
C947	C00-D48 Neoplasms	Other specified leukaemias	Manual Review	1	250908	Rare neoplastic disease
C9470	C00-D48 Neoplasms	Other specified leukaemias, without mention of remission	Orpha Match	2	250908	Rare neoplastic disease
C9471	C00-D48 Neoplasms	Other specified leukaemias, in remission	Orpha Match	2	250908	Rare neoplastic disease
C95	C00-D48 Neoplasms	Leukaemia of unspecified cell type	Manual Review	1	250908	Rare neoplastic disease
C950	C00-D48 Neoplasms	Acute leukaemia of unspecified cell type	Manual Review	3	250908	Rare neoplastic disease
C9500	C00-D48 Neoplasms	Acute leukaemia of unspecified cell type, without mention of remission	Orpha Match	3	250908	Rare neoplastic disease
C9501	C00-D48 Neoplasms	Acute leukaemia of unspecified cell type, in remission	Orpha Match	3	250908	Rare neoplastic disease
C951	C00-D48 Neoplasms	Chronic leukaemia of unspecified cell type	Manual Review	1	250908	Rare neoplastic disease
C9510	C00-D48 Neoplasms	Chronic leukaemia of unspecified cell type, without mention of remission	Manual Review	1	250908	Rare neoplastic disease
C9511	C00-D48 Neoplasms	Chronic leukaemia of unspecified cell type, in remission	Manual Review	1	250908	Rare neoplastic disease
C952	C00-D48 Neoplasms	Subacute leukaemia of unspecified cell type	Manual Review	1	250908	Rare neoplastic disease
C9520	C00-D48 Neoplasms	Subacute leukaemia of unspecified cell type, without mention of remission	Manual Review	1	250908	Rare neoplastic disease
C9521	C00-D48 Neoplasms	Subacute leukaemia of unspecified cell type, in remission	Manual Review	1	250908	Rare neoplastic disease
C957	C00-D48 Neoplasms	Other leukaemia of unspecified cell type	Manual Review	1	250908	Rare neoplastic disease
C9570	C00-D48 Neoplasms	Other leukaemia of unspecified cell type, without mention of remission	Manual Review	1	250908	Rare neoplastic disease
C9571	C00-D48 Neoplasms	Other leukaemia of unspecified cell type, in remission	Manual Review	1	250908	Rare neoplastic disease
C959	C00-D48 Neoplasms	Leukaemia, unspecified	Manual Review	1	250908	Rare neoplastic disease
C9590	C00-D48 Neoplasms	Leukaemia, unspecified, without mention of remission	Manual Review	1	250908	Rare neoplastic disease
C9591	C00-D48 Neoplasms	Leukaemia, unspecified, in remission	Manual Review	1	250908	Rare neoplastic disease
C96	C00-D48 Neoplasms	Other and unspecified malignant neoplasms of lymphoid, haematopoietic and related tissue	Manual Review	1	250908	Rare neoplastic disease
C960	C00-D48 Neoplasms	Multifocal and multisystemic (disseminated) Langerhans-cell histiocytosis [Letterer-Siwe disease]	Orpha Match	1	98023	Rare systemic or rheumatologic disease
C961	C00-D48 Neoplasms	Malignant histiocytosis	Manual Review	1	250908	Rare neoplastic disease
C962	C00-D48 Neoplasms	Malignant mast cell tumour	Orpha Match	7	250908	Rare neoplastic disease
C963	C00-D48 Neoplasms	True histiocytic lymphoma	Manual Review	1	250908	Rare neoplastic disease
C964	C00-D48 Neoplasms	Sarcoma of dendritic cells (accessory cells)	Orpha Match	5	250908	Rare neoplastic disease
C965	C00-D48 Neoplasms	Multifocal and unisystemic Langerhans-cell histiocytosis	Orpha Match	1	98023	Rare systemic or rheumatologic disease
C966	C00-D48 Neoplasms	Unifocal Langerhans-cell histiocytosis	Orpha Match	1	98023	Rare systemic or rheumatologic disease
C967	C00-D48 Neoplasms	Other specified malignant neoplasms of lymphoid, haematopoietic and related tissue	Orpha Match	2	98006	Rare neurologic disease
C968	C00-D48 Neoplasms	Histiocytic sarcoma	Orpha Match	1	250908	Rare neoplastic disease
C969	C00-D48 Neoplasms	Malignant neoplasm of lymphoid, haematopoietic and related tissue, unspecified	Manual Review	1	250908	Rare neoplastic disease
C97	C00-D48 Neoplasms	Malignant neoplasms of independent (primary) multiple sites	Manual Review	1	250908	Rare neoplastic disease
D106	C00-D48 Neoplasms	Benign neoplasm of nasopharynx	Orpha Match	2	98036	Rare otorhinolaryngologic disease
D110	C00-D48 Neoplasms	Benign neoplasm of parotid gland	Orpha Match	2	97935	Rare gastroenterologic disease
D117	C00-D48 Neoplasms	Benign neoplasm of other major salivary glands	Orpha Match	1	97935	Rare gastroenterologic disease
D134	C00-D48 Neoplasms	Benign neoplasm of liver	Orpha Match	4	250908 57146	Rare neoplastic disease Rare hepatic disease	Y
D137	C00-D48 Neoplasms	Benign neoplasm of endocrine pancreas	Orpha Match	1	97978	Rare endocrine disease
D141	C00-D48 Neoplasms	Benign neoplasm of larynx	Orpha Match	1	250908	Rare neoplastic disease
D150	C00-D48 Neoplasms	Benign neoplasm of thymus	Orpha Match	5	250908	Rare neoplastic disease
D151	C00-D48 Neoplasms	Benign neoplasm of heart	Orpha Match	3	250908 97929	Rare neoplastic disease Rare cardiac disease	Y
D16	C00-D48 Neoplasms	Benign neoplasm of bone and articular cartilage	Manual Review	1	250908	Rare neoplastic disease
D160	C00-D48 Neoplasms	Benign neoplasm of scapula and long bones of upper limb	Orpha Match	1	250908	Rare neoplastic disease
D161	C00-D48 Neoplasms	Benign neoplasm of short bones of upper limb	Orpha Match	1	250908	Rare neoplastic disease
D162	C00-D48 Neoplasms	Benign neoplasm of long bones of lower limb	Manual Review	1	250908	Rare neoplastic disease
D163	C00-D48 Neoplasms	Benign neoplasm of short bones of lower limb	Orpha Match	1	250908	Rare neoplastic disease
D164	C00-D48 Neoplasms	Bones of skull and face	Manual Review	1	250908	Rare neoplastic disease
D1641	C00-D48 Neoplasms	Benign neoplasm of craniofacial bones	Orpha Match	5	98026 250908 93419	Rare odontologic disease Rare neoplastic disease Rare bone disease	Y
D1642	C00-D48 Neoplasms	Benign neoplasm of maxillofacial bones	Orpha Match	5	98026 250908 93419	Rare odontologic disease Rare neoplastic disease Rare bone disease	Y
D165	C00-D48 Neoplasms	Benign neoplasm of lower jaw bone	Orpha Match	3	250908 98026	Rare neoplastic disease Rare odontologic disease	Y
D166	C00-D48 Neoplasms	Benign neoplasm of vertebral column	Orpha Match	1	250908	Rare neoplastic disease
D167	C00-D48 Neoplasms	Benign neoplasm of ribs, sternum and clavicle	Orpha Match	1	250908	Rare neoplastic disease
D168	C00-D48 Neoplasms	Benign neoplasm of pelvic bones, sacrum and coccyx	Orpha Match	1	250908	Rare neoplastic disease
D169	C00-D48 Neoplasms	Benign neoplasm of bone and articular cartilage, unspecified	Orpha Match	2	93419	Rare bone disease
D18	C00-D48 Neoplasms	Haemangioma and lymphangioma	Manual Review	1	93890	Rare developmental defect during embryogenesis
D181	C00-D48 Neoplasms	Lymphangioma, any site	Orpha Match	7	93890 250908	Rare developmental defect during embryogenesis Rare neoplastic disease	Y
D239	C00-D48 Neoplasms	Other benign neoplasms of skin, unspecified	Orpha Match	6	250908 93890	Rare neoplastic disease Rare developmental defect during embryogenesis	Y
D311	C00-D48 Neoplasms	Benign neoplasm of cornea	Orpha Match	1	97966	Rare ophthalmic disorder
D312	C00-D48 Neoplasms	Benign neoplasm of retina	Orpha Match	1	97966	Rare ophthalmic disorder
D314	C00-D48 Neoplasms	Benign neoplasm of ciliary body	Orpha Match	1	250908	Rare neoplastic disease
D316	C00-D48 Neoplasms	Benign neoplasm of orbit, unspecified	Orpha Match	1	250908	Rare neoplastic disease
D33	C00-D48 Neoplasms	Benign neoplasm of brain and other parts of central nervous system	Manual Review	1	250908	Rare neoplastic disease
D330	C00-D48 Neoplasms	Benign neoplasm of brain, supratentorial	Orpha Match	5	98006 250908	Rare neurologic disease Rare neoplastic disease	Y
D331	C00-D48 Neoplasms	Benign neoplasm of brain, infratentorial	Orpha Match	3	250908	Rare neoplastic disease
D332	C00-D48 Neoplasms	Benign neoplasm of brain unspecified	Orpha Match	1	98036	Rare otorhinolaryngologic disease
D333	C00-D48 Neoplasms	Benign neoplasm of cranial nerves	Orpha Match	2	250908	Rare neoplastic disease
D334	C00-D48 Neoplasms	Benign neoplasm of spinal cord	Orpha Match	1	250908	Rare neoplastic disease
D337	C00-D48 Neoplasms	Benign neoplasm of other specified parts of central nervous system	Orpha Match	1	250908	Rare neoplastic disease
D352	C00-D48 Neoplasms	Benign neoplasm of pituitary gland	Orpha Match	11	97978	Rare endocrine disease
D353	C00-D48 Neoplasms	Benign neoplasm of craniopharyngeal duct	Manual Review	1	250908	Rare neoplastic disease
D354	C00-D48 Neoplasms	Benign neoplasm of pineal gland	Manual Review	1	250908	Rare neoplastic disease
D355	C00-D48 Neoplasms	Benign neoplasm of carotid body	Manual Review	1	250908	Rare neoplastic disease
D356	C00-D48 Neoplasms	Benign neoplasm of aortic body and other paraganglia	Orpha Match	1	97978	Rare endocrine disease
D358	C00-D48 Neoplasms	Benign neoplasm of pluriglandular involvement	Manual Review	1	250908	Rare neoplastic disease
D370	C00-D48 Neoplasms	Neoplasm of uncertain or unknown behaviour of lip, oral cavity and pharynx	Orpha Match	1	93890	Rare developmental defect during embryogenesis
D373	C00-D48 Neoplasms	Neoplasm of uncertain or unknown behaviour of appendix	Orpha Match	2	250908	Rare neoplastic disease
D3771	C00-D48 Neoplasms	Neoplasm of uncertain or unknown behaviour of pancreas	Orpha Match	1	97978	Rare endocrine disease
D384	C00-D48 Neoplasms	Neoplasm of uncertain or unknown behaviour of thymus	Orpha Match	1	250908	Rare neoplastic disease
D391	C00-D48 Neoplasms	Neoplasm of uncertain or unknown behaviour of ovary	Orpha Match	3	250908	Rare neoplastic disease
D392	C00-D48 Neoplasms	Neoplasm of uncertain or unknown behaviour of placenta	Orpha Match	3	250908	Rare neoplastic disease
D42	C00-D48 Neoplasms	Neoplasm of uncertain or unknown behaviour of meninges	Manual Review	1	250908	Rare neoplastic disease
D421	C00-D48 Neoplasms	Neoplasm of uncertain or unknown behaviour of spinal meninges	Manual Review	1	250908	Rare neoplastic disease
D429	C00-D48 Neoplasms	Neoplasm of uncertain or unknown behaviour of meninges, unspecified	Manual Review	1	250908	Rare neoplastic disease
D43	C00-D48 Neoplasms	Neoplasm of uncertain or unknown behaviour of brain and central nervous system	Manual Review	1	250908	Rare neoplastic disease
D430	C00-D48 Neoplasms	Neoplasm of uncertain or unknown behaviour of brain, supratentorial	Orpha Match	1	250908	Rare neoplastic disease
D431	C00-D48 Neoplasms	Neoplasm of uncertain or unknown behaviour of brain, infratentorial	Manual Review	1	250908	Rare neoplastic disease
D432	C00-D48 Neoplasms	Neoplasm of uncertain or unknown behaviour of brain, unspecified	Orpha Match	4	250908	Rare neoplastic disease
D433	C00-D48 Neoplasms	Neoplasm of uncertain or unknown behaviour of cranial nerves	Manual Review	1	250908	Rare neoplastic disease
D434	C00-D48 Neoplasms	Neoplasm of uncertain or unknown behaviour of spinal cord	Manual Review	1	250908	Rare neoplastic disease
D437	C00-D48 Neoplasms	Neoplasm of uncertain or unknown behaviour of other parts of central nervous system	Manual Review	1	250908	Rare neoplastic disease
D441	C00-D48 Neoplasms	Neoplasm of uncertain or unknown behaviour of adrenal gland	Manual Review	1	250908	Rare neoplastic disease
D443	C00-D48 Neoplasms	Neoplasm of uncertain or unknown behaviour of pituitary gland	Manual Review	1	250908	Rare neoplastic disease
D444	C00-D48 Neoplasms	Neoplasm of uncertain or unknown behaviour of craniopharyngeal duct	Orpha Match	1	97978	Rare endocrine disease
D445	C00-D48 Neoplasms	Neoplasm of uncertain or unknown behaviour of pineal gland	Orpha Match	3	250908	Rare neoplastic disease
D446	C00-D48 Neoplasms	Neoplasm of uncertain or unknown behaviour of carotid body	Manual Review	1	250908	Rare neoplastic disease
D447	C00-D48 Neoplasms	Neoplasm of uncertain or unknown behaviour of aortic body and other paraganglia	Orpha Match	1	97978	Rare endocrine disease
D448	C00-D48 Neoplasms	Neoplasm of uncertain or unknown behaviour of pluriglandular involvement	Orpha Match	10	250908 97978	Rare neoplastic disease Rare endocrine disease	Y
D45	C00-D48 Neoplasms	Polycythaemia vera	Orpha Match	1	97992	Rare hematologic disease
D46	C00-D48 Neoplasms	Myelodysplastic syndromes	Manual Review	1	250908	Rare neoplastic disease
D460	C00-D48 Neoplasms	Refractory anaemia without ring sideroblasts, so stated	Manual Review	1	250908	Rare neoplastic disease
D461	C00-D48 Neoplasms	Myelodysplastic syndrome with ring sideroblasts and single lineage dysplasia	Manual Review	1	250908	Rare neoplastic disease
D462	C00-D48 Neoplasms	Myelodysplastic syndrome with excess blasts	Orpha Match	3	250908	Rare neoplastic disease
D463	C00-D48 Neoplasms	Refractory anaemia with excess of blasts with transformation	Manual Review	1	250908	Rare neoplastic disease
D464	C00-D48 Neoplasms	Myelodysplastic syndrome with single lineage dysplasia	Manual Review	1	250908	Rare neoplastic disease
D465	C00-D48 Neoplasms	Myelodysplastic syndrome with multilineage dysplasia	Manual Review	1	250908	Rare neoplastic disease
D466	C00-D48 Neoplasms	Myelodysplastic syndrome with isolated del (5q)	Manual Review	1	250908	Rare neoplastic disease
D467	C00-D48 Neoplasms	Other myelodysplastic syndromes	Orpha Match	5	250908 93890 97992	Rare neoplastic disease Rare developmental defect during embryogenesis Rare hematologic disease	Y
D470	C00-D48 Neoplasms	Histiocytic and mast cell tumours of uncertain and unknown behaviour	Orpha Match	1	250908	Rare neoplastic disease
D471	C00-D48 Neoplasms	Chronic myeloproliferative disease	Orpha Match	7	250908	Rare neoplastic disease
D473	C00-D48 Neoplasms	Essential (haemorrhagic) thrombocythaemia	Orpha Match	1	97992	Rare hematologic disease
D474	C00-D48 Neoplasms	Osteomyelofibrosis	Orpha Match	1	250908	Rare neoplastic disease
D475	C00-D48 Neoplasms	Chronic eosinophilic leukaemia [hypereosinophilic syndrome]	Orpha Match	6	97992 250908	Rare hematologic disease Rare neoplastic disease	Y
D477	C00-D48 Neoplasms	Other specified neoplasms of uncertain or unknown behaviour of lymphoid, haematopoietic and related tissue	Orpha Match	7	97992 250908	Rare hematologic disease Rare neoplastic disease	Y
D479	C00-D48 Neoplasms	Neoplasm of uncertain or unknown behaviour of lymphoid, haematopoietic and related tissue, unspecified	Orpha Match	8	98004 250908	Rare immune disease Rare neoplastic disease	Y
D480	C00-D48 Neoplasms	Neoplasm of uncertain or unknown behaviour of bone and articular cartilage	Orpha Match	1	250908	Rare neoplastic disease
D481	C00-D48 Neoplasms	Neoplasm of uncertain or unknown behaviour of connective and other soft tissue	Orpha Match	6	250908 93890 89826	Rare neoplastic disease Rare developmental defect during embryogenesis Rare skin disease	Y
D482	C00-D48 Neoplasms	Neoplasm of uncertain or unknown behaviour of peripheral nerves and autonomic nervous system	Manual Review	1	250908	Rare neoplastic disease
D485	C00-D48 Neoplasms	Neoplasm of uncertain or unknown behaviour of skin	Orpha Match	1	89826	Rare skin disease
D487	C00-D48 Neoplasms	Neoplasm of uncertain or unknown behaviour of other specified sites	Orpha Match	5	250908 97955	Rare neoplastic disease Rare respiratory disease	Y
D489	C00-D48 Neoplasms	Neoplasm of uncertain or unknown behaviour, unspecified	Orpha Match	1	250908	Rare neoplastic disease
D501	D50-D89 Diseases of the blood and blood-forming organs and certain disorders involving the immune mechanism	Sideropenic dysphagia	Orpha Match	1	97992	Rare hematologic disease
D511	D50-D89 Diseases of the blood and blood-forming organs and certain disorders involving the immune mechanism	Vitamin B12 deficiency anaemia due to selective vitamin B12 malabsorption with proteinuria	Orpha Match	1	97992	Rare hematologic disease
D512	D50-D89 Diseases of the blood and blood-forming organs and certain disorders involving the immune mechanism	Transcobalamin II deficiency	Orpha Match	1	97992	Rare hematologic disease
D528	D50-D89 Diseases of the blood and blood-forming organs and certain disorders involving the immune mechanism	Other folate deficiency anaemias	Orpha Match	3	97992	Rare hematologic disease
D530	D50-D89 Diseases of the blood and blood-forming organs and certain disorders involving the immune mechanism	Protein deficiency anaemia	Orpha Match	1	97992	Rare hematologic disease
D531	D50-D89 Diseases of the blood and blood-forming organs and certain disorders involving the immune mechanism	Other megaloblastic anaemias, not elsewhere classified	Orpha Match	1	97992	Rare hematologic disease
D532	D50-D89 Diseases of the blood and blood-forming organs and certain disorders involving the immune mechanism	Scorbutic anaemia	Orpha Match	1	97992	Rare hematologic disease
D55	D50-D89 Diseases of the blood and blood-forming organs and certain disorders involving the immune mechanism	Anaemia due to enzyme disorders	Manual Review	1	97992	Rare hematologic disease
D551	D50-D89 Diseases of the blood and blood-forming organs and certain disorders involving the immune mechanism	Anaemia due to other disorders of glutathione metabolism	Orpha Match	7	97992	Rare hematologic disease
D552	D50-D89 Diseases of the blood and blood-forming organs and certain disorders involving the immune mechanism	Anaemia due to disorders of glycolytic enzymes	Orpha Match	6	97992 68367	Rare hematologic disease Rare inborn errors of metabolism	Y
D553	D50-D89 Diseases of the blood and blood-forming organs and certain disorders involving the immune mechanism	Anaemia due to disorders of nucleotide metabolism	Orpha Match	4	97992	Rare hematologic disease
D558	D50-D89 Diseases of the blood and blood-forming organs and certain disorders involving the immune mechanism	Other anaemias due to enzyme disorders	Manual Review	1	97992	Rare hematologic disease
D559	D50-D89 Diseases of the blood and blood-forming organs and certain disorders involving the immune mechanism	Anaemia due to enzyme disorder, unspecified	Manual Review	1	97992	Rare hematologic disease
D560	D50-D89 Diseases of the blood and blood-forming organs and certain disorders involving the immune mechanism	Alpha thalassaemia	Orpha Match	8	97992 93890	Rare hematologic disease Rare developmental defect during embryogenesis	Y
D561	D50-D89 Diseases of the blood and blood-forming organs and certain disorders involving the immune mechanism	Beta thalassaemia	Orpha Match	5	97992	Rare hematologic disease
D562	D50-D89 Diseases of the blood and blood-forming organs and certain disorders involving the immune mechanism	Deltabeta thalassaemia	Orpha Match	1	97992	Rare hematologic disease
D568	D50-D89 Diseases of the blood and blood-forming organs and certain disorders involving the immune mechanism	Other thalassaemias	Orpha Match	1	97992	Rare hematologic disease
D569	D50-D89 Diseases of the blood and blood-forming organs and certain disorders involving the immune mechanism	Thalassaemia, unspecified	Manual Review	1	97992	Rare hematologic disease
D57	D50-D89 Diseases of the blood and blood-forming organs and certain disorders involving the immune mechanism	Sickle-cell disorders	Manual Review	1	97992	Rare hematologic disease
D570	D50-D89 Diseases of the blood and blood-forming organs and certain disorders involving the immune mechanism	Sickle-cell anaemia with crisis	Orpha Match	2	97992	Rare hematologic disease
D571	D50-D89 Diseases of the blood and blood-forming organs and certain disorders involving the immune mechanism	Sickle-cell anaemia without crisis	Orpha Match	2	97992	Rare hematologic disease
D572	D50-D89 Diseases of the blood and blood-forming organs and certain disorders involving the immune mechanism	Double heterozygous sickling disorders	Orpha Match	8	97992	Rare hematologic disease
D573	D50-D89 Diseases of the blood and blood-forming organs and certain disorders involving the immune mechanism	Sickle-cell trait	Orpha Match	1	97992	Rare hematologic disease
D578	D50-D89 Diseases of the blood and blood-forming organs and certain disorders involving the immune mechanism	Other sickle-cell disorders	Orpha Match	1	97992	Rare hematologic disease
D58	D50-D89 Diseases of the blood and blood-forming organs and certain disorders involving the immune mechanism	Other hereditary haemolytic anaemias	Manual Review	1	97992	Rare hematologic disease
D580	D50-D89 Diseases of the blood and blood-forming organs and certain disorders involving the immune mechanism	Hereditary spherocytosis	Orpha Match	1	97992	Rare hematologic disease
D581	D50-D89 Diseases of the blood and blood-forming organs and certain disorders involving the immune mechanism	Hereditary elliptocytosis	Orpha Match	2	97992	Rare hematologic disease
D582	D50-D89 Diseases of the blood and blood-forming organs and certain disorders involving the immune mechanism	Other haemoglobinopathies	Orpha Match	9	97992	Rare hematologic disease
D588	D50-D89 Diseases of the blood and blood-forming organs and certain disorders involving the immune mechanism	Other specified hereditary haemolytic anaemias	Orpha Match	15	97992 93626 93890 68367	Rare hematologic disease Rare renal disease Rare developmental defect during embryogenesis Rare inborn errors of metabolism	Y
D589	D50-D89 Diseases of the blood and blood-forming organs and certain disorders involving the immune mechanism	Hereditary haemolytic anaemia, unspecified	Manual Review	1	97992	Rare hematologic disease
D590	D50-D89 Diseases of the blood and blood-forming organs and certain disorders involving the immune mechanism	Drug-induced autoimmune haemolytic anaemia	Orpha Match	2	97992	Rare hematologic disease
D591	D50-D89 Diseases of the blood and blood-forming organs and certain disorders involving the immune mechanism	Other autoimmune haemolytic anaemias	Orpha Match	6	97992 98023	Rare hematologic disease Rare systemic or rheumatologic disease	Y
D593	D50-D89 Diseases of the blood and blood-forming organs and certain disorders involving the immune mechanism	Haemolytic-uraemic syndrome	Orpha Match	1	93626	Rare renal disease
D594	D50-D89 Diseases of the blood and blood-forming organs and certain disorders involving the immune mechanism	Other nonautoimmune haemolytic anaemias	Manual Review	1	97992	Rare hematologic disease
D595	D50-D89 Diseases of the blood and blood-forming organs and certain disorders involving the immune mechanism	Paroxysmal nocturnal haemoglobinuria [Marchiafava-Micheli]	Orpha Match	1	97992	Rare hematologic disease
D61	D50-D89 Diseases of the blood and blood-forming organs and certain disorders involving the immune mechanism	Other aplastic anaemias	Manual Review	1	97992	Rare hematologic disease
D610	D50-D89 Diseases of the blood and blood-forming organs and certain disorders involving the immune mechanism	Constitutional aplastic anaemia	Orpha Match	13	97992 93890 98006 250908	Rare hematologic disease Rare developmental defect during embryogenesis Rare neurologic disease Rare neoplastic disease	Y
D611	D50-D89 Diseases of the blood and blood-forming organs and certain disorders involving the immune mechanism	Drug-induced aplastic anaemia	Manual Review	1	97992	Rare hematologic disease
D612	D50-D89 Diseases of the blood and blood-forming organs and certain disorders involving the immune mechanism	Aplastic anaemia due to other external agents	Manual Review	1	97992	Rare hematologic disease
D613	D50-D89 Diseases of the blood and blood-forming organs and certain disorders involving the immune mechanism	Idiopathic aplastic anaemia	Manual Review	1	97992	Rare hematologic disease
D618	D50-D89 Diseases of the blood and blood-forming organs and certain disorders involving the immune mechanism	Other specified aplastic anaemias	Manual Review	1	97992	Rare hematologic disease
D64	D50-D89 Diseases of the blood and blood-forming organs and certain disorders involving the immune mechanism	Other anaemias	Manual Review	1	97992	Rare hematologic disease
D640	D50-D89 Diseases of the blood and blood-forming organs and certain disorders involving the immune mechanism	Hereditary sideroblastic anaemia	Orpha Match	8	97992 68367 98006 98004	Rare hematologic disease Rare inborn errors of metabolism Rare neurologic disease Rare immune disease	Y
D641	D50-D89 Diseases of the blood and blood-forming organs and certain disorders involving the immune mechanism	Secondary sideroblastic anaemia due to disease	Manual Review	1	97992	Rare hematologic disease
D642	D50-D89 Diseases of the blood and blood-forming organs and certain disorders involving the immune mechanism	Secondary sideroblastic anaemia due to drugs and toxins	Manual Review	1	97992	Rare hematologic disease
D643	D50-D89 Diseases of the blood and blood-forming organs and certain disorders involving the immune mechanism	Other sideroblastic anaemias	Orpha Match	1	97992	Rare hematologic disease
D644	D50-D89 Diseases of the blood and blood-forming organs and certain disorders involving the immune mechanism	Congenital dyserythropoietic anaemia	Orpha Match	7	97992	Rare hematologic disease
D66	D50-D89 Diseases of the blood and blood-forming organs and certain disorders involving the immune mechanism	Hereditary factor VIII deficiency	Orpha Match	5	97992	Rare hematologic disease
D67	D50-D89 Diseases of the blood and blood-forming organs and certain disorders involving the immune mechanism	Hereditary factor IX deficiency	Orpha Match	5	97992	Rare hematologic disease
D681	D50-D89 Diseases of the blood and blood-forming organs and certain disorders involving the immune mechanism	Hereditary factor XI deficiency	Orpha Match	1	97992	Rare hematologic disease
D682	D50-D89 Diseases of the blood and blood-forming organs and certain disorders involving the immune mechanism	Hereditary deficiency of other clotting factors	Orpha Match	15	97992	Rare hematologic disease
D686	D50-D89 Diseases of the blood and blood-forming organs and certain disorders involving the immune mechanism	Other thrombophilia	Orpha Match	2	98023	Rare systemic or rheumatologic disease
D688	D50-D89 Diseases of the blood and blood-forming organs and certain disorders involving the immune mechanism	Other specified coagulation defects	Orpha Match	9	97992	Rare hematologic disease
D690	D50-D89 Diseases of the blood and blood-forming organs and certain disorders involving the immune mechanism	Allergic purpura	Orpha Match	1	98023	Rare systemic or rheumatologic disease
D691	D50-D89 Diseases of the blood and blood-forming organs and certain disorders involving the immune mechanism	Qualitative platelet defects	Orpha Match	15	97992 98023	Rare hematologic disease Rare systemic or rheumatologic disease	Y
D694	D50-D89 Diseases of the blood and blood-forming organs and certain disorders involving the immune mechanism	Other primary thrombocytopenia	Orpha Match	14	97992	Rare hematologic disease
D698	D50-D89 Diseases of the blood and blood-forming organs and certain disorders involving the immune mechanism	Other specified haemorrhagic conditions	Orpha Match	9	97992	Rare hematologic disease
D71	D50-D89 Diseases of the blood and blood-forming organs and certain disorders involving the immune mechanism	Functional disorders of polymorphonuclear neutrophils	Orpha Match	4	98004	Rare immune disease
D720	D50-D89 Diseases of the blood and blood-forming organs and certain disorders involving the immune mechanism	Genetic anomalies of leukocytes	Orpha Match	1	97992	Rare hematologic disease
D74	D50-D89 Diseases of the blood and blood-forming organs and certain disorders involving the immune mechanism	Methaemoglobinaemia	Manual Review	1	97992	Rare hematologic disease
D740	D50-D89 Diseases of the blood and blood-forming organs and certain disorders involving the immune mechanism	Congenital methaemoglobinaemia	Orpha Match	2	97992	Rare hematologic disease
D748	D50-D89 Diseases of the blood and blood-forming organs and certain disorders involving the immune mechanism	Other methaemoglobinaemias	Orpha Match	1	97992	Rare hematologic disease
D749	D50-D89 Diseases of the blood and blood-forming organs and certain disorders involving the immune mechanism	Methaemoglobinaemia, unspecified	Manual Review	1	97992	Rare hematologic disease
D750	D50-D89 Diseases of the blood and blood-forming organs and certain disorders involving the immune mechanism	Familial erythrocytosis	Orpha Match	1	97992	Rare hematologic disease
D76	D50-D89 Diseases of the blood and blood-forming organs and certain disorders involving the immune mechanism	Other specified diseases with participation of lymphoreticular and reticulohistiocytic tissue	Manual Review	1	98023	Rare systemic or rheumatologic disease
D760	D50-D89 Diseases of the blood and blood-forming organs and certain disorders involving the immune mechanism	Langerhansâ€™ cell histiocytosis, not elsewhere classified	Manual Review	1	97992	Rare hematologic disease
D761	D50-D89 Diseases of the blood and blood-forming organs and certain disorders involving the immune mechanism	Haemophagocytic lymphohistiocytosis	Orpha Match	2	98004	Rare immune disease
D762	D50-D89 Diseases of the blood and blood-forming organs and certain disorders involving the immune mechanism	Haemophagocytic syndrome, infection-associated	Manual Review	1	98004	Rare immune disease
D763	D50-D89 Diseases of the blood and blood-forming organs and certain disorders involving the immune mechanism	Other histiocytosis syndromes	Orpha Match	15	89826 98023	Rare skin disease Rare systemic or rheumatologic disease	Y
D80	D50-D89 Diseases of the blood and blood-forming organs and certain disorders involving the immune mechanism	Immunodeficiency with predominantly antibody defects	Manual Review	1	98004	Rare immune disease
D800	D50-D89 Diseases of the blood and blood-forming organs and certain disorders involving the immune mechanism	Hereditary hypogammaglobulinaemia	Orpha Match	4	98004	Rare immune disease
D801	D50-D89 Diseases of the blood and blood-forming organs and certain disorders involving the immune mechanism	Nonfamilial hypogammaglobulinaemia	Orpha Match	1	98004	Rare immune disease
D803	D50-D89 Diseases of the blood and blood-forming organs and certain disorders involving the immune mechanism	Selective deficiency of immunoglobulin G [IgG] subclasses	Orpha Match	1	98004	Rare immune disease
D804	D50-D89 Diseases of the blood and blood-forming organs and certain disorders involving the immune mechanism	Selective deficiency of immunoglobulin M [IgM]	Orpha Match	2	98004	Rare immune disease
D805	D50-D89 Diseases of the blood and blood-forming organs and certain disorders involving the immune mechanism	Immunodeficiency with increased immunoglobulin M [IgM]	Orpha Match	8	98004	Rare immune disease
D806	D50-D89 Diseases of the blood and blood-forming organs and certain disorders involving the immune mechanism	Antibody deficiency with near-normal immunoglobulins or with hyperimmunoglobulinaemia	Orpha Match	2	98004	Rare immune disease
D807	D50-D89 Diseases of the blood and blood-forming organs and certain disorders involving the immune mechanism	Transient hypogammaglobulinaemia of infancy	Orpha Match	2	98004	Rare immune disease
D808	D50-D89 Diseases of the blood and blood-forming organs and certain disorders involving the immune mechanism	Other immunodeficiencies with predominantly antibody defects	Orpha Match	7	98004 89826 98006	Rare immune disease Rare skin disease Rare neurologic disease	Y
D809	D50-D89 Diseases of the blood and blood-forming organs and certain disorders involving the immune mechanism	Immunodeficiency with predominantly antibody defects, unspecified	Orpha Match	1	98004	Rare immune disease
D81	D50-D89 Diseases of the blood and blood-forming organs and certain disorders involving the immune mechanism	Combined immunodeficiencies	Manual Review	1	98004	Rare immune disease
D810	D50-D89 Diseases of the blood and blood-forming organs and certain disorders involving the immune mechanism	Severe combined immunodeficiency [SCID] with reticular dysgenesis	Orpha Match	3	98004	Rare immune disease
D811	D50-D89 Diseases of the blood and blood-forming organs and certain disorders involving the immune mechanism	Severe combined immunodeficiency [SCID] with low T- and B-cell numbers	Orpha Match	11	98004	Rare immune disease
D812	D50-D89 Diseases of the blood and blood-forming organs and certain disorders involving the immune mechanism	Severe combined immunodeficiency [SCID] with low or normal B-cell numbers	Orpha Match	15	98004	Rare immune disease
D813	D50-D89 Diseases of the blood and blood-forming organs and certain disorders involving the immune mechanism	Adenosine deaminase [ADA] deficiency	Orpha Match	3	98004	Rare immune disease
D814	D50-D89 Diseases of the blood and blood-forming organs and certain disorders involving the immune mechanism	Nezelof's syndrome	Orpha Match	3	98004	Rare immune disease
D815	D50-D89 Diseases of the blood and blood-forming organs and certain disorders involving the immune mechanism	Purine nucleoside phosphorylase [PNP] deficiency	Orpha Match	2	98004	Rare immune disease
D816	D50-D89 Diseases of the blood and blood-forming organs and certain disorders involving the immune mechanism	Major histocompatibility complex class I deficiency	Orpha Match	2	98004	Rare immune disease
D817	D50-D89 Diseases of the blood and blood-forming organs and certain disorders involving the immune mechanism	Major histocompatibility complex class II deficiency	Orpha Match	2	98004	Rare immune disease
D818	D50-D89 Diseases of the blood and blood-forming organs and certain disorders involving the immune mechanism	Other combined immunodeficiencies	Orpha Match	24	98004	Rare immune disease
D819	D50-D89 Diseases of the blood and blood-forming organs and certain disorders involving the immune mechanism	Combined immunodeficiency, unspecified	Orpha Match	2	98004	Rare immune disease
D82	D50-D89 Diseases of the blood and blood-forming organs and certain disorders involving the immune mechanism	Immunodeficiency associated with other major defects	Manual Review	1	98004	Rare immune disease
D820	D50-D89 Diseases of the blood and blood-forming organs and certain disorders involving the immune mechanism	Wiskott-Aldrich syndrome	Orpha Match	1	98004	Rare immune disease
D821	D50-D89 Diseases of the blood and blood-forming organs and certain disorders involving the immune mechanism	Di George's syndrome	Orpha Match	1	93890	Rare developmental defect during embryogenesis
D822	D50-D89 Diseases of the blood and blood-forming organs and certain disorders involving the immune mechanism	Immunodeficiency with short-limbed stature	Orpha Match	1	98004	Rare immune disease
D823	D50-D89 Diseases of the blood and blood-forming organs and certain disorders involving the immune mechanism	Immunodeficiency following hereditary defective response to Epstein-Barr virus	Orpha Match	6	98004	Rare immune disease
D824	D50-D89 Diseases of the blood and blood-forming organs and certain disorders involving the immune mechanism	Hyperimmunoglobulin E [IgE] syndrome	Orpha Match	3	98004	Rare immune disease
D828	D50-D89 Diseases of the blood and blood-forming organs and certain disorders involving the immune mechanism	Immunodeficiency associated with other specified major defects	Orpha Match	10	98006 98004 93890 97955 97978 89826	Rare neurologic disease Rare immune disease Rare developmental defect during embryogenesis Rare respiratory disease Rare endocrine disease Rare skin disease	Y
D829	D50-D89 Diseases of the blood and blood-forming organs and certain disorders involving the immune mechanism	Immunodeficiency associated with major defect, unspecified	Manual Review	1	98004	Rare immune disease
D83	D50-D89 Diseases of the blood and blood-forming organs and certain disorders involving the immune mechanism	Common variable immunodeficiency	Manual Review	1	98004	Rare immune disease
D830	D50-D89 Diseases of the blood and blood-forming organs and certain disorders involving the immune mechanism	Common variable immunodeficiency with predominant abnormalities of B-cell numbers and function	Orpha Match	1	98004	Rare immune disease
D831	D50-D89 Diseases of the blood and blood-forming organs and certain disorders involving the immune mechanism	Common variable immunodeficiency with predominant immunoregulatory T-cell disorders	Orpha Match	1	98004	Rare immune disease
D832	D50-D89 Diseases of the blood and blood-forming organs and certain disorders involving the immune mechanism	Common variable immunodeficiency with autoantibodies to B- or T-cells	Orpha Match	1	98004	Rare immune disease
D838	D50-D89 Diseases of the blood and blood-forming organs and certain disorders involving the immune mechanism	Other common variable immunodeficiencies	Orpha Match	1	98004	Rare immune disease
D839	D50-D89 Diseases of the blood and blood-forming organs and certain disorders involving the immune mechanism	Common variable immunodeficiency, unspecified	Orpha Match	1	98004	Rare immune disease
D84	D50-D89 Diseases of the blood and blood-forming organs and certain disorders involving the immune mechanism	Other immunodeficiencies	Manual Review	1	98004	Rare immune disease
D840	D50-D89 Diseases of the blood and blood-forming organs and certain disorders involving the immune mechanism	Lymphocyte function antigen-1 [LFA-1] defect	Manual Review	1	98004	Rare immune disease
D841	D50-D89 Diseases of the blood and blood-forming organs and certain disorders involving the immune mechanism	Defects in the complement system	Orpha Match	19	98004 98023	Rare immune disease Rare systemic or rheumatologic disease	Y
D848	D50-D89 Diseases of the blood and blood-forming organs and certain disorders involving the immune mechanism	Other specified immunodeficiencies	Orpha Match	40	98004 98023	Rare immune disease Rare systemic or rheumatologic disease	Y
D860	D50-D89 Diseases of the blood and blood-forming organs and certain disorders involving the immune mechanism	Sarcoidosis of lung	Manual Review	1	98023	Rare systemic or rheumatologic disease
D861	D50-D89 Diseases of the blood and blood-forming organs and certain disorders involving the immune mechanism	Sarcoidosis of lymph nodes	Manual Review	1	98023	Rare systemic or rheumatologic disease
D862	D50-D89 Diseases of the blood and blood-forming organs and certain disorders involving the immune mechanism	Sarcoidosis of lung with sarcoidosis of lymph nodes	Manual Review	1	98023	Rare systemic or rheumatologic disease
D863	D50-D89 Diseases of the blood and blood-forming organs and certain disorders involving the immune mechanism	Sarcoidosis of skin	Manual Review	1	98023	Rare systemic or rheumatologic disease
D868	D50-D89 Diseases of the blood and blood-forming organs and certain disorders involving the immune mechanism	Sarcoidosis of other and combined sites	Manual Review	1	98023	Rare systemic or rheumatologic disease
D869	D50-D89 Diseases of the blood and blood-forming organs and certain disorders involving the immune mechanism	Sarcoidosis, unspecified	Manual Review	1	98023	Rare systemic or rheumatologic disease
D89	D50-D89 Diseases of the blood and blood-forming organs and certain disorders involving the immune mechanism	Other disorders involving the immune mechanism, not elsewhere classified	Manual Review	1	98023	Rare systemic or rheumatologic disease
D890	D50-D89 Diseases of the blood and blood-forming organs and certain disorders involving the immune mechanism	Polyclonal hypergammaglobulinaemia	Orpha Match	1	97992	Rare hematologic disease
D891	D50-D89 Diseases of the blood and blood-forming organs and certain disorders involving the immune mechanism	Cryoglobulinaemia	Orpha Match	4	98023 97992	Rare systemic or rheumatologic disease Rare hematologic disease
D8981	D50-D89 Diseases of the blood and blood-forming organs and certain disorders involving the immune mechanism	Cytokine release syndrome	Orpha Match	1	98023	Rare systemic or rheumatologic disease
D8989	D50-D89 Diseases of the blood and blood-forming organs and certain disorders involving the immune mechanism	Other specified disorders involving the immune mechanism, not elsewhere classified	Orpha Match	19	98004 98023 250908	Rare immune disease Rare systemic or rheumatologic disease Rare neoplastic disease	Y
E030	E00-E89 Endocrine, nutritional and metabolic diseases	Congenital hypothyroidism with diffuse goitre	Orpha Match	3	97978	Rare endocrine disease
E031	E00-E89 Endocrine, nutritional and metabolic diseases	Congenital hypothyroidism without goitre	Orpha Match	20	97978 93890	Rare endocrine disease Rare developmental defect during embryogenesis	Y
E038	E00-E89 Endocrine, nutritional and metabolic diseases	Other specified hypothyroidism	Manual Review	1	97978	Rare endocrine disease
E058	E00-E89 Endocrine, nutritional and metabolic diseases	Other thyrotoxicosis	Orpha Match	2	97978	Rare endocrine disease
E071	E00-E89 Endocrine, nutritional and metabolic diseases	Dyshormogenetic goitre	Orpha Match	1	98036	Rare otorhinolaryngologic disease
E078	E00-E89 Endocrine, nutritional and metabolic diseases	Other specified disorders of thyroid	Orpha Match	2	97978	Rare endocrine disease
E138	E00-E89 Endocrine, nutritional and metabolic diseases	Other specified diabetes mellitus with unspecified complication	Orpha Match	2	68367 93890	Rare inborn erros of metabolism Rare developmental defect during embryogenesis	Y
E161	E00-E89 Endocrine, nutritional and metabolic diseases	Other hypoglycaemia	Orpha Match	20	97978 68367	Rare endocrine disease Rare inborn errors of metabolism	Y
E164	E00-E89 Endocrine, nutritional and metabolic diseases	Abnormal secretion of gastrin	Orpha Match	1	97978	Rare endocrine disease
E168	E00-E89 Endocrine, nutritional and metabolic diseases	Other specified disorders of pancreatic internal secretion	Orpha Match	6	97978	Rare endocrine disease
E201	E00-E89 Endocrine, nutritional and metabolic diseases	Pseudohypoparathyroidism	Orpha Match	6	97978	Rare endocrine disease
E208	E00-E89 Endocrine, nutritional and metabolic diseases	Other hypoparathyroidism	Orpha Match	6	97978	Rare endocrine disease
E210	E00-E89 Endocrine, nutritional and metabolic diseases	Primary hyperparathyroidism	Orpha Match	4	97978 93419	Rare endocrine disease Rare bone disease	Y
E220	E00-E89 Endocrine, nutritional and metabolic diseases	Acromegaly and pituitary gigantism	Orpha Match	4	97978	Rare endocrine disease
E221	E00-E89 Endocrine, nutritional and metabolic diseases	Hyperprolactinaemia	Orpha Match	2	97978	Rare endocrine disease
E228	E00-E89 Endocrine, nutritional and metabolic diseases	Other hyperfunction of pituitary gland	Orpha Match	5	97978 93890	Rare endocrine disease Rare developmental defect during embryogenesis	Y
E230	E00-E89 Endocrine, nutritional and metabolic diseases	Hypopituitarism	Orpha Match	29	97978 98006	Rare endocrine disease Rare neurologic disease	Y
E231	E00-E89 Endocrine, nutritional and metabolic diseases	Drug-induced hypopituitarism	Manual Review	1	97978	Rare endocrine disease
E232	E00-E89 Endocrine, nutritional and metabolic diseases	Diabetes insipidus	Orpha Match	3	97978	Rare endocrine disease
E233	E00-E89 Endocrine, nutritional and metabolic diseases	Hypothalamic dysfunction, not elsewhere classified	Orpha Match	1	97978	Rare endocrine disease
E236	E00-E89 Endocrine, nutritional and metabolic diseases	Other disorders of pituitary gland	Orpha Match	9	97978	Rare endocrine disease
E240	E00-E89 Endocrine, nutritional and metabolic diseases	Pituitary-dependent Cushing's disease	Orpha Match	2	97978	Rare endocrine disease
E241	E00-E89 Endocrine, nutritional and metabolic diseases	Nelson's syndrome	Orpha Match	1	97978	Rare endocrine disease
E243	E00-E89 Endocrine, nutritional and metabolic diseases	Ectopic ACTH syndrome	Orpha Match	1	97978	Rare endocrine disease
E248	E00-E89 Endocrine, nutritional and metabolic diseases	Other Cushing's syndrome	Orpha Match	2	97978	Rare endocrine disease
E258	E00-E89 Endocrine, nutritional and metabolic diseases	Other adrenogenital disorders	Orpha Match	4	97978	Rare endocrine disease
E260	E00-E89 Endocrine, nutritional and metabolic diseases	Primary hyperaldosteronism	Orpha Match	8	97978 98006	Rare endocrine disease Rare neurologic disease	Y
E261	E00-E89 Endocrine, nutritional and metabolic diseases	Secondary hyperaldosteronism	Orpha Match	1	97978	Rare endocrine disease
E268	E00-E89 Endocrine, nutritional and metabolic diseases	Other hyperaldosteronism	Orpha Match	5	93626 97978	Rare renal disease Rare endocrine disease	Y
E271	E00-E89 Endocrine, nutritional and metabolic diseases	Primary adrenocortical insufficiency	Orpha Match	5	97978	Rare endocrine disease
E272	E00-E89 Endocrine, nutritional and metabolic diseases	Addisonian crisis	Orpha Match	1	97978	Rare endocrine disease
E278	E00-E89 Endocrine, nutritional and metabolic diseases	Other specified disorders of adrenal gland	Orpha Match	1	97978	Rare endocrine disease
E301	E00-E89 Endocrine, nutritional and metabolic diseases	Precocious puberty	Orpha Match	4	97978	Rare endocrine disease
E310	E00-E89 Endocrine, nutritional and metabolic diseases	Autoimmune polyglandular failure	Orpha Match	6	97978 98004	Rare endocrine disease Rare immune disease	Y
E318	E00-E89 Endocrine, nutritional and metabolic diseases	Other polyglandular dysfunction	Orpha Match	1	97978	Rare endocrine disease
E340	E00-E89 Endocrine, nutritional and metabolic diseases	Carcinoid syndrome	Orpha Match	1	250908	Rare neoplastic disease
E343	E00-E89 Endocrine, nutritional and metabolic diseases	Short stature, not elsewhere classified	Orpha Match	8	97978	Rare endocrine disease
E345	E00-E89 Endocrine, nutritional and metabolic diseases	Androgen resistance syndrome	Orpha Match	3	97978 93890	Rare endocrine disease Rare developmental defect during embryogenesis	Y
E348	E00-E89 Endocrine, nutritional and metabolic diseases	Other specified endocrine disorders	Orpha Match	16	97978 93890 89826 93419	Rare endocrine disease Rare developmental defect during embryogenesis Rare skin disease Rare bone disease	Y
E508	E00-E89 Endocrine, nutritional and metabolic diseases	Other manifestations of vitamin A deficiency	Orpha Match	1	68367	Rare inborn errors of metabolism
E52	E00-E89 Endocrine, nutritional and metabolic diseases	Niacin deficiency [pellagra]	Orpha Match	1	89826	Rare skin disease
E550	E00-E89 Endocrine, nutritional and metabolic diseases	Rickets, active	Orpha Match	1	93419	Rare bone disease
E70	E00-E89 Endocrine, nutritional and metabolic diseases	Disorders of aromatic amino-acid metabolism	Manual Review	2	68367	Rare inborn errors of metabolism
E700	E00-E89 Endocrine, nutritional and metabolic diseases	Classical phenylketonuria	Orpha Match	2	68367	Rare inborn errors of metabolism
E701	E00-E89 Endocrine, nutritional and metabolic diseases	Other hyperphenylalaninaemias	Orpha Match	11	68367 93890 98006	Rare inborn errors of metabolism Rare developmental defect during embryogenesis Rare neurologic disease	Y
E702	E00-E89 Endocrine, nutritional and metabolic diseases	Disorders of tyrosine metabolism	Orpha Match	6	68367	Rare inborn errors of metabolism
E703	E00-E89 Endocrine, nutritional and metabolic diseases	Albinism	Orpha Match	35	89826 93890 97966 98004 98006	Rare skin disease Rare developmental defect during embryogenesis Rare ophthalmic disorder Rare immune disease Rare neurologic disease	Y
E708	E00-E89 Endocrine, nutritional and metabolic diseases	Other disorders of aromatic amino-acid metabolism	Orpha Match	11	68367 98006	Rare inborn errors of metabolism Rare neurologic disease	Y
E709	E00-E89 Endocrine, nutritional and metabolic diseases	Disorder of aromatic amino-acid metabolism, unspecified	Manual Review	1	68367	Rare inborn errors of metabolism
E71	E00-E89 Endocrine, nutritional and metabolic diseases	Disorders of branched-chain amino-acid metabolism and fatty-acid metabolism	Manual Review	2	68367	Rare inborn errors of metabolism
E710	E00-E89 Endocrine, nutritional and metabolic diseases	Maple-syrup-urine disease	Orpha Match	5	68367	Rare inborn errors of metabolism
E711	E00-E89 Endocrine, nutritional and metabolic diseases	Other disorders of branched-chain amino-acid metabolism	Orpha Match	36	68367 98006	Rare inborn errors of metabolism Rare neurologic disease	Y
E712	E00-E89 Endocrine, nutritional and metabolic diseases	Disorder of branched-chain amino-acid metabolism, unspecified	Manual Review	1	68367	Rare inborn errors of metabolism
E713	E00-E89 Endocrine, nutritional and metabolic diseases	Disorders of fatty-acid metabolism	Orpha Match	34	68367	Rare inborn errors of metabolism
E72	E00-E89 Endocrine, nutritional and metabolic diseases	Other disorders of amino-acid metabolism	Manual Review	1	68367	Rare inborn errors of metabolism
E720	E00-E89 Endocrine, nutritional and metabolic diseases	Disorders of amino-acid transport	Orpha Match	17	68367 93626 93890	Rare inborn errors of metabolism Rare renal disease Rare developmental defect during embryogenesis	Y
E721	E00-E89 Endocrine, nutritional and metabolic diseases	Disorders of sulfur-bearing amino-acid metabolism	Orpha Match	22	68367 98006 93890	Rare inborn errors of metabolism Rare neurologic disease Rare developmental defect during embryogenesis	Y
E722	E00-E89 Endocrine, nutritional and metabolic diseases	Disorders of urea cycle metabolism	Orpha Match	12	68367	Rare inborn errors of metabolism
E723	E00-E89 Endocrine, nutritional and metabolic diseases	Disorders of lysine and hydroxylysine metabolism	Orpha Match	7	68367 98006	Rare inborn errors of metabolism Rare neurologic disease	Y
E724	E00-E89 Endocrine, nutritional and metabolic diseases	Disorders of ornithine metabolism	Orpha Match	5	68367 97966	Rare inborn errors of metabolism Rare ophthalmic disorder	Y
E725	E00-E89 Endocrine, nutritional and metabolic diseases	Disorders of glycine metabolism	Orpha Match	8	68367 98006	Rare inborn errors of metabolism Rare neurologic disease	Y
E728	E00-E89 Endocrine, nutritional and metabolic diseases	Other specified disorders of amino-acid metabolism	Orpha Match	30	68367 98006	Rare inborn errors of metabolism Rare neurologic disease	Y
E729	E00-E89 Endocrine, nutritional and metabolic diseases	Disorder of amino-acid metabolism, unspecified	Manual Review	1	68367	Rare inborn errors of metabolism
E730	E00-E89 Endocrine, nutritional and metabolic diseases	Congenital lactase deficiency	Orpha Match	1	97935	Rare gastroenterologic disease
E74	E00-E89 Endocrine, nutritional and metabolic diseases	Other disorders of carbohydrate metabolism	Manual Review	1	68367	Rare inborn errors of metabolism
E740	E00-E89 Endocrine, nutritional and metabolic diseases	Glycogen storage disease	Orpha Match	41	68367 98006 97929	Rare inborn errors of metabolism Rare neurologic disease Rare cardiac disease	Y
E741	E00-E89 Endocrine, nutritional and metabolic diseases	Disorders of fructose metabolism	Orpha Match	4	68367	Rare inborn errors of metabolism
E742	E00-E89 Endocrine, nutritional and metabolic diseases	Disorders of galactose metabolism	Orpha Match	7	68367	Rare inborn errors of metabolism
E743	E00-E89 Endocrine, nutritional and metabolic diseases	Other disorders of intestinal carbohydrate absorption	Orpha Match	4	97935	Rare gastroenterologic disease
E744	E00-E89 Endocrine, nutritional and metabolic diseases	Disorders of pyruvate metabolism and gluconeogenesis	Orpha Match	16	68367	Rare inborn errors of metabolism
E748	E00-E89 Endocrine, nutritional and metabolic diseases	Other specified disorders of carbohydrate metabolism	Orpha Match	14	68367 93626	Rare inborn errors of metabolism Rare renal disease	Y
E749	E00-E89 Endocrine, nutritional and metabolic diseases	Disorder of carbohydrate metabolism, unspecified	Manual Review	1	68367	Rare inborn errors of metabolism
E75	E00-E89 Endocrine, nutritional and metabolic diseases	Disorders of sphingolipid metabolism and other lipid storage disorders	Manual Review	2	68367	Rare inborn errors of metabolism
E750	E00-E89 Endocrine, nutritional and metabolic diseases	GM2 gangliosidosis	Orpha Match	11	68367	Rare inborn errors of metabolism
E751	E00-E89 Endocrine, nutritional and metabolic diseases	Other gangliosidosis	Orpha Match	5	68367	Rare inborn errors of metabolism
E752	E00-E89 Endocrine, nutritional and metabolic diseases	Other sphingolipidosis	Orpha Match	71	68367 98006 93419 93890	Rare inborn errors of metabolism Rare neurologic disease Rare bone disease Rare developmental defect during embryogenesis	Y
E753	E00-E89 Endocrine, nutritional and metabolic diseases	Sphingolipidosis, unspecified	Manual Review	1	68367	Rare inborn erros of metabolism
E754	E00-E89 Endocrine, nutritional and metabolic diseases	Neuronal ceroid lipofuscinosis	Orpha Match	21	98006	Rare neurologic disease
E755	E00-E89 Endocrine, nutritional and metabolic diseases	Other lipid storage disorders	Orpha Match	8	68367 98006 89826 97929	Rare inborn errors of metabolism Rare neurologic disease Rare skin disease Rare cardiac disease	Y
E756	E00-E89 Endocrine, nutritional and metabolic diseases	Lipid storage disorder, unspecified	Orpha Match	1	68367	Rare inborn errors of metabolism
E76	E00-E89 Endocrine, nutritional and metabolic diseases	Disorders of glycosaminoglycan metabolism	Manual Review	1	68367	Rare inborn errors of metabolism
E760	E00-E89 Endocrine, nutritional and metabolic diseases	Mucopolysaccharidosis, type I	Orpha Match	4	68367	Rare inborn errors of metabolism
E761	E00-E89 Endocrine, nutritional and metabolic diseases	Mucopolysaccharidosis, type II	Orpha Match	3	68367	Rare inborn errors of metabolism
E762	E00-E89 Endocrine, nutritional and metabolic diseases	Other mucopolysaccharidoses	Orpha Match	13	68367	Rare inborn errors of metabolism
E763	E00-E89 Endocrine, nutritional and metabolic diseases	Mucopolysaccharidosis, unspecified	Manual Review	1	68367	Rare inborn erros of metabolism
E768	E00-E89 Endocrine, nutritional and metabolic diseases	Other disorders of glucosaminoglycan metabolism	Manual Review	1	68367	Rare inborn errors of metabolism
E769	E00-E89 Endocrine, nutritional and metabolic diseases	Disorder of glucosaminoglycan metabolism, unspecified	Manual Review	1	68367	Rare inborn errors of metabolism
E77	E00-E89 Endocrine, nutritional and metabolic diseases	Disorders of glycoprotein metabolism	Manual Review	1	68367	Rare inborn errors of metabolism
E770	E00-E89 Endocrine, nutritional and metabolic diseases	Defects in post-translational modification of lysosomal enzymes	Orpha Match	4	68367	Rare inborn errors of metabolism
E771	E00-E89 Endocrine, nutritional and metabolic diseases	Defects in glycoprotein degradation	Orpha Match	17	68367	Rare inborn errors of metabolism
E778	E00-E89 Endocrine, nutritional and metabolic diseases	Other disorders of glycoprotein metabolism	Orpha Match	77	68367 93626 93890 98006	Rare inborn errors of metabolism Rare renal disease Rare developmental defect during embryogenesis Rare neurologic disease	Y
E779	E00-E89 Endocrine, nutritional and metabolic diseases	Disorder of glycoprotein metabolism, unspecified	Manual Review	1	68367	Rare inborn errors of metabolism
E78	E00-E89 Endocrine, nutritional and metabolic diseases	Disorders of lipoprotein metabolism and other lipidaemias	Manual Review	2	68367 97978	Rare inborn errors of metabolism Rare endocrine disease	Y
E782	E00-E89 Endocrine, nutritional and metabolic diseases	Mixed hyperlipidaemia	Orpha Match	1	97978	Rare endocrine disease
E783	E00-E89 Endocrine, nutritional and metabolic diseases	Hyperchylomicronaemia	Orpha Match	5	97978	Rare endocrine disease
E788	E00-E89 Endocrine, nutritional and metabolic diseases	Other disorders of lipoprotein metabolism	Orpha Match	3	89826 93419 98028	Rare skin disease Rare bone disease Rare circulatory system disease	Y
E79	E00-E89 Endocrine, nutritional and metabolic diseases	Disorders of purine and pyrimidine metabolism	Manual Review	1	68367	Rare inborn errors of metabolism
E791	E00-E89 Endocrine, nutritional and metabolic diseases	Lesch-Nyhan syndrome	Orpha Match	1	93890	Rare developmental defect during embryogenesis
E798	E00-E89 Endocrine, nutritional and metabolic diseases	Other disorders of purine and pyrimidine metabolism	Orpha Match	19	68367 93626 93890 98006	Rare inborn errors of metabolism Rare renal disease Rare developmental defect during embryogenesis Rare neurologic disease	Y
E799	E00-E89 Endocrine, nutritional and metabolic diseases	Disorder of purine and pyrimidine metabolism, unspecified	Manual Review	1	68367	Rare inborn errors of metabolism
E80	E00-E89 Endocrine, nutritional and metabolic diseases	Disorders of porphyrin and bilirubin metabolism	Manual Review	1	68367	Rare inborn errors of metabolism
E800	E00-E89 Endocrine, nutritional and metabolic diseases	Hereditary erythropoietic porphyria	Orpha Match	3	68367	Rare inborn errors of metabolism
E801	E00-E89 Endocrine, nutritional and metabolic diseases	Porphyria cutanea tarda	Orpha Match	3	68367	Rare inborn errors of metabolism
E802	E00-E89 Endocrine, nutritional and metabolic diseases	Other porphyria	Orpha Match	9	68367 89826	Rare inborn errors of metabolism Rare skin disease	Y
E803	E00-E89 Endocrine, nutritional and metabolic diseases	Defects of catalase and peroxidase	Orpha Match	2	68367 98004	Rare inborn errors of metabolism Rare immune disease	Y
E805	E00-E89 Endocrine, nutritional and metabolic diseases	Crigler-Najjar syndrome	Orpha Match	3	57146	Rare hepatic disease
E806	E00-E89 Endocrine, nutritional and metabolic diseases	Other disorders of bilirubin metabolism	Orpha Match	2	57146	Rare hepatic disease
E830	E00-E89 Endocrine, nutritional and metabolic diseases	Disorders of copper metabolism	Orpha Match	5	68367 57146	Rare inborn errors of metabolism Rare hepatic disease	Y
E832	E00-E89 Endocrine, nutritional and metabolic diseases	Disorders of zinc metabolism	Orpha Match	4	68367 89826 98006	Rare inborn errors of metabolism Rare skin disease Rare neurologic disease	Y
E838	E00-E89 Endocrine, nutritional and metabolic diseases	Other disorders of mineral metabolism	Orpha Match	2	68367 98006	Rare inborn errors of metabolism Rare neurologic disease	Y
E84	E00-E89 Endocrine, nutritional and metabolic diseases	Cystic fibrosis	Orpha Match	1	97955	Rare respiratory disease
E840	E00-E89 Endocrine, nutritional and metabolic diseases	Cystic fibrosis with pulmonary manifestations	Manual Review	1	97955	Rare respiratory disease
E841	E00-E89 Endocrine, nutritional and metabolic diseases	Cystic fibrosis with intestinal manifestations	Manual Review	1	97955	Rare respiratory disease
E848	E00-E89 Endocrine, nutritional and metabolic diseases	Cystic fibrosis with other manifestations	Manual Review	1	97955	Rare respiratory disease
E849	E00-E89 Endocrine, nutritional and metabolic diseases	Cystic fibrosis, unspecified	Manual Review	1	97955	Rare respiratory disease
E850	E00-E89 Endocrine, nutritional and metabolic diseases	Non-neuropathic heredofamilial amyloidosis	Manual Review	14	98023 98004 93626	Rare systemic or rheumatologic disease Rare immune disease Rare renal disease	Y
E8501	E00-E89 Endocrine, nutritional and metabolic diseases	Familial Mediterranean fever	Orpha Match	1	98023	Rare systemic or rheumatologic disease
E8509	E00-E89 Endocrine, nutritional and metabolic diseases	Non-neuropathic heredofamilial amyloidosis, not elsewhere classified	Orpha Match	14	98023 98004 93626	Rare systemic or rheumatologic disease Rare immune disease Rare renal disease	Y
E851	E00-E89 Endocrine, nutritional and metabolic diseases	Neuropathic heredofamilial amyloidosis	Orpha Match	4	98023 98006	Rare systemic or rheumatologic disease Rare neurologic disease	Y
E852	E00-E89 Endocrine, nutritional and metabolic diseases	Heredofamilial amyloidosis, unspecified	Orpha Match	1	98023	Rare systemic or rheumatologic disease
E853	E00-E89 Endocrine, nutritional and metabolic diseases	Secondary systemic amyloidosis	Orpha Match	3	98023	Rare systemic or rheumatologic disease
E854	E00-E89 Endocrine, nutritional and metabolic diseases	Organ-limited amyloidosis	Orpha Match	3	98023 97929	Rare systemic or rheumatologic disease Rare cardiac disease	Y
E858	E00-E89 Endocrine, nutritional and metabolic diseases	Other amyloidosis	Orpha Match	3	98023 93626	Rare systemic or rheumatologic disease Rare renal disease	Y
E859	E00-E89 Endocrine, nutritional and metabolic diseases	Amyloidosis, unspecified	Orpha Match	2	98023	Rare systemic or rheumatologic disease
E881	E00-E89 Endocrine, nutritional and metabolic diseases	Lipodystrophy, not elsewhere classified	Orpha Match	24	97978 89826 98023	Rare endocrine disease Rare skin disease Rare systemic or rheumatologic disease	Y
F0220	F00-F99 Mental and behavioural disorders	Dementia in Huntington's disease, without mention of psychological or behavioural disturbance (G10+)	Manual Review	1	98006	Rare neurologic disease
F0221	F00-F99 Mental and behavioural disorders	Dementia in Huntington's disease, with psychological or behavioural disturbance (G10+)	Manual Review	1	98006	Rare neurologic disease
F531	F00-F99 Mental and behavioural disorders	Severe mental and behavioural disorders associated with the puerperium, not elsewhere classified	Orpha Match	1	98006	Rare neurologic disease
F711	F00-F99 Mental and behavioural disorders	Moderate intellectual development disorder, significant impairment of behaviour requiring attention or treatment	Orpha Match	1	93890	Rare developmental defect during embryogenesis
F72	F00-F99 Mental and behavioural disorders	Severe intellectual development disorder	Manual Review	5	98006 93890	Rare neurologic disease Rare developmental defect during embryogenesis	Y
F720	F00-F99 Mental and behavioural disorders	Severe intellectual development disorder with the statement of no, or minimal, impairment of behaviour	Manual Review	1	98006	Rare neurologic disease
F721	F00-F99 Mental and behavioural disorders	Severe intellectual development disorder, significant impairment of behaviour requiring attention or treatment	Manual Review	1	98006	Rare neurologic disease
F728	F00-F99 Mental and behavioural disorders	Severe intellectual development disorder, other impairments of behaviour	Orpha Match	1	98006	Rare neurologic disease
F729	F00-F99 Mental and behavioural disorders	Severe intellectual development disorder without mention of impairment of behaviour	Orpha Match	1	93890	Rare developmental defect during embryogenesis
F73	F00-F99 Mental and behavioural disorders	Profound intellectual development disorder	Manual Review	4	98006	Rare neurologic disease
F730	F00-F99 Mental and behavioural disorders	Profound intellectual development disordern with the statement of no, or minimal, impairment of behaviour	Manual Review	1	98006	Rare neurologic disease
F731	F00-F99 Mental and behavioural disorders	Profound intellectual development disorder, significant impairment of behaviour requiring attention or treatment	Manual Review	1	98006	Rare neurologic disease
F738	F00-F99 Mental and behavioural disorders	Profound intellectual development disorder, other impairments of behaviour	Manual Review	1	98006	Rare neurologic disease
F739	F00-F99 Mental and behavioural disorders	Profound intellectual development disorder without mention of impairment of behaviour	Manual Review	1	98006	Rare neurologic disease
F781	F00-F99 Mental and behavioural disorders	Other intellectual development disorder, significant impairment of behaviour requiring attention or treatment	Orpha Match	3	98006	Rare neurologic disease
F788	F00-F99 Mental and behavioural disorders	Other intellectual development disorder, other impairments of behaviour	Orpha Match	3	98006	Rare neurologic disease
F801	F00-F99 Mental and behavioural disorders	Expressive language disorder	Orpha Match	1	98006	Rare neurologic disease
F803	F00-F99 Mental and behavioural disorders	Acquired aphasia with epilepsy [Landau-Kleffner]	Orpha Match	1	98006	Rare neurologic disease
F842	F00-F99 Mental and behavioural disorders	Rettâ€™s syndrome	Manual Review	2	98006	Rare neurologic disease
F85	F00-F99 Mental and behavioural disorders	Rett syndrome	Orpha Match	2	98006	Rare neurologic disease
F984	F00-F99 Mental and behavioural disorders	Stereotyped movement disorders	Orpha Match	1	97966	Rare ophthalmic disorder
G10	G00-G99 Diseases of the nervous system	Huntington's disease	Orpha Match	7	98006	Rare neurologic disease
G11	G00-G99 Diseases of the nervous system	Hereditary ataxia	Manual Review	1	98006	Rare neurologic disease
G110	G00-G99 Diseases of the nervous system	Congenital nonprogressive ataxia	Orpha Match	9	98006 93890	Rare neurologic disease Rare developmental defect during embryogenesis	Y
G111	G00-G99 Diseases of the nervous system	Early-onset cerebellar ataxia	Orpha Match	41	98006 93890 97966 89826	Rare neurologic disease Rare developmental defect during embryogenesis Rare ophthalmic disorder Rare skin disease	Y
G112	G00-G99 Diseases of the nervous system	Late-onset cerebellar ataxia	Orpha Match	23	98006 93890	Rare neurologic disease Rare developmental defect during embryogenesis	Y
G113	G00-G99 Diseases of the nervous system	Cerebellar ataxia with defective DNA repair	Orpha Match	6	98006 93890	Rare neurologic disease Rare developmental defect during embryogenesis	Y
G114	G00-G99 Diseases of the nervous system	Hereditary spastic paraplegia	Orpha Match	103	98006 93890	Rare neurologic disease Rare developmental defect during embryogenesis	Y
G118	G00-G99 Diseases of the nervous system	Other hereditary ataxias	Orpha Match	45	98006 93890	Rare neurologic disease Rare developmental defect during embryogenesis	Y
G12	G00-G99 Diseases of the nervous system	Spinal muscular atrophy and related syndromes	Manual Review	1	98006	Rare neurologic disease
G120	G00-G99 Diseases of the nervous system	Infantile spinal muscular atrophy, type I [Werdnig-Hoffman]	Orpha Match	2	98006	Rare neurologic disease
G121	G00-G99 Diseases of the nervous system	Other inherited spinal muscular atrophy	Orpha Match	18	98006 93890	Rare neurologic disease Rare developmental defect during embryogenesis	Y
G122	G00-G99 Diseases of the nervous system	Motor neuron disease	Orpha Match	31	98006	Rare neurologic disease
G128	G00-G99 Diseases of the nervous system	Other spinal muscular atrophies and related syndromes	Orpha Match	3	98006	Rare neurologic disease
G131	G00-G99 Diseases of the nervous system	Other systemic atrophy primarily affecting central nervous system in neoplastic disease	Manual Review	1	98006	Rare neurologic disease
G14	G00-G99 Diseases of the nervous system	Postpolio syndrome	Orpha Match	1	98006	Rare neurologic disease
G210	G00-G99 Diseases of the nervous system	Malignant neuroleptic syndrome	Orpha Match	1	98006	Rare neurologic disease
G213	G00-G99 Diseases of the nervous system	Postencephalitic parkinsonism	Orpha Match	1	98006	Rare neurologic disease
G23	G00-G99 Diseases of the nervous system	Other degenerative diseases of basal ganglia	Manual Review	1	98006	Rare neurologic disease
G230	G00-G99 Diseases of the nervous system	Pigmentary pallidal degeneration	Orpha Match	13	98006	Rare neurologic disease
G231	G00-G99 Diseases of the nervous system	Progressive supranuclear ophthalmoplegia [Steele-Richardson-Olszewski]	Orpha Match	7	98006	Rare neurologic disease
G232	G00-G99 Diseases of the nervous system	Multiple system atrophy, parkinsonian type [MSA-P]	Orpha Match	5	98006 93890	Rare neurologic disease Rare developmental defect during embryogenesis	Y
G233	G00-G99 Diseases of the nervous system	Multiple system atrophy, cerebellar type [MSA-C]	Orpha Match	1	98006	Rare neurologic disease
G238	G00-G99 Diseases of the nervous system	Other specified degenerative diseases of basal ganglia	Orpha Match	1	98006	Rare neurologic disease
G241	G00-G99 Diseases of the nervous system	Idiopathic familial dystonia	Orpha Match	21	98006	Rare neurologic disease
G243	G00-G99 Diseases of the nervous system	Spasmodic torticollis	Orpha Match	2	98006	Rare neurologic disease
G244	G00-G99 Diseases of the nervous system	Idiopathic orofacial dystonia	Orpha Match	2	98006	Rare neurologic disease
G245	G00-G99 Diseases of the nervous system	Blepharospasm	Orpha Match	1	98006	Rare neurologic disease
G248	G00-G99 Diseases of the nervous system	Other dystonia	Orpha Match	17	98006 68367	Rare neurologic disease Rare inborn errors of metabolism	Y
G252	G00-G99 Diseases of the nervous system	Other specified forms of tremor	Orpha Match	1	98006	Rare neurologic disease
G255	G00-G99 Diseases of the nervous system	Other chorea	Orpha Match	4	98006 93890	Rare neurologic disease Rare developmental defect during embryogenesis	Y
G31	G00-G99 Diseases of the nervous system	Other degenerative diseases of nervous system, not elsewhere classified	Manual Review	1	98006	Rare neurologic disease
G3181	G00-G99 Diseases of the nervous system	Mitochondrial cytopathy	Manual Review	1	68367	Rare inborn errors of metabolism
G36	G00-G99 Diseases of the nervous system	Other acute disseminated demyelination	Manual Review	1	98006	Rare neurologic disease
G360	G00-G99 Diseases of the nervous system	Neuromyelitis optica [Devic]	Orpha Match	4	98006	Rare neurologic disease
G370	G00-G99 Diseases of the nervous system	Diffuse sclerosis	Orpha Match	1	98006	Rare neurologic disease
G371	G00-G99 Diseases of the nervous system	Central demyelination of corpus callosum	Orpha Match	1	98006	Rare neurologic disease
G373	G00-G99 Diseases of the nervous system	Acute transverse myelitis in demyelinating disease of central nervous system	Orpha Match	3	98006	Rare neurologic disease
G374	G00-G99 Diseases of the nervous system	Subacute necrotising myelitis	Orpha Match	1	98006	Rare neurologic disease
G375	G00-G99 Diseases of the nervous system	Concentric sclerosis [Balo]	Orpha Match	1	98006	Rare neurologic disease
G378	G00-G99 Diseases of the nervous system	Other specified demyelinating diseases of central nervous system	Orpha Match	2	97992 93890	Rare hematologic disease Rare developmental defect during embryogenesis	Y
G4001	G00-G99 Diseases of the nervous system	Localisation-related (focal)(partial) idiopathic epilepsy and epileptic syndromes with seizures of localised onset, with intractable epilepsy	Orpha Match	13	98006	Rare neurologic disease
G4011	G00-G99 Diseases of the nervous system	Localisation-related (focal)(partial) symptomatic epilepsy and epileptic syndromes with simple partial seizures, with intractable epilepsy	Orpha Match	3	98006	Rare neurologic disease
G4021	G00-G99 Diseases of the nervous system	Localisation-related (focal)(partial) symptomatic epilepsy and epileptic syndromes with complex partial seizures, with intractable epilepsy	Orpha Match	4	98006	Rare neurologic disease
G4031	G00-G99 Diseases of the nervous system	Generalised idiopathic epilepsy and epileptic syndromes, with intractable epilepsy	Orpha Match	27	98006	Rare neurologic disease
G4041	G00-G99 Diseases of the nervous system	Other generalised epilepsy and epileptic syndromes, with intractable epilepsy	Orpha Match	41	98006 93890	Rare neurologic disease Rare developmental defect during embryogenesis	Y
G4051	G00-G99 Diseases of the nervous system	Special epileptic syndromes, with intractable epilepsy	Orpha Match	12	98006	Rare neurologic disease
G4061	G00-G99 Diseases of the nervous system	Grand mal seizures, unspecified (with or without petit mal), with intractable epilepsy	Orpha Match	1	98006	Rare neurologic disease
G4070	G00-G99 Diseases of the nervous system	Petit mal, unspecified, without grand mal seizures, without mention of intractable epilepsy	Orpha Match	1	98006	Rare neurologic disease
G4071	G00-G99 Diseases of the nervous system	Petit mal, unspecified, without grand mal seizures, with intractable epilepsy	Orpha Match	1	98006	Rare neurologic disease
G4081	G00-G99 Diseases of the nervous system	Other epilepsy, with intractable epilepsy	Orpha Match	8	98006 93890 69367	Rare neurologic disease Rare developmental defect during embryogenesis Rare inborn errors of metabolism	Y
G4091	G00-G99 Diseases of the nervous system	Epilepsy, unspecified, with intractable epilepsy	Orpha Match	1	98006	Rare neurologic disease
G418	G00-G99 Diseases of the nervous system	Other status epilepticus	Orpha Match	1	98006	Rare neurologic disease
G4733	G00-G99 Diseases of the nervous system	Sleep hypoventilation syndrome	Orpha Match	1	98006	Rare neurologic disease
G4739	G00-G99 Diseases of the nervous system	Other sleep apnoea	Orpha Match	1	98006	Rare neurologic disease
G474	G00-G99 Diseases of the nervous system	Narcolepsy and cataplexy	Orpha Match	2	98006	Rare neurologic disease
G478	G00-G99 Diseases of the nervous system	Other sleep disorders	Orpha Match	1	98006	Rare neurologic disease
G508	G00-G99 Diseases of the nervous system	Other disorders of trigeminal nerve	Manual Review	1	98006	Rare neurologic disease
G512	G00-G99 Diseases of the nervous system	Melkersson's syndrome	Orpha Match	1	89826	Rare skin disease
G513	G00-G99 Diseases of the nervous system	Clonic hemifacial spasm	Orpha Match	1	98006	Rare neurologic disease
G514	G00-G99 Diseases of the nervous system	Facial myokymia	Orpha Match	1	98006	Rare neurologic disease
G521	G00-G99 Diseases of the nervous system	Disorders of glossopharyngeal nerve	Manual Review	1	98006	Rare neurologic disease
G527	G00-G99 Diseases of the nervous system	Disorders of multiple cranial nerves	Manual Review	1	98006	Rare neurologic disease
G545	G00-G99 Diseases of the nervous system	Neuralgic amyotrophy	Orpha Match	1	98006	Rare neurologic disease
G548	G00-G99 Diseases of the nervous system	Other nerve root and plexus disorders	Orpha Match	1	98006	Rare neurologic disease
G578	G00-G99 Diseases of the nervous system	Other mononeuropathies of lower limb	Orpha Match	1	98006	Rare neurologic disease
G580	G00-G99 Diseases of the nervous system	Intercostal neuropathy	Orpha Match	1	98006	Rare neurologic disease
G600	G00-G99 Diseases of the nervous system	Hereditary motor and sensory neuropathy	Orpha Match	106	98006 93890 98036	Rare neurologic disease Rare developmental defect during embryogenesis Rare otorhinolaryngologic disease
G601	G00-G99 Diseases of the nervous system	Refsum's disease	Orpha Match	3	98006 69367	Rare neurologic disease Rare inborn errors of metabolism	Y
G602	G00-G99 Diseases of the nervous system	Neuropathy in association with hereditary ataxia	Orpha Match	5	98006 93890	Rare neurologic disease Rare developmental defect during embryogenesis	Y
G608	G00-G99 Diseases of the nervous system	Other hereditary and idiopathic neuropathies	Orpha Match	27	98006	Rare neurologic disease
G610	G00-G99 Diseases of the nervous system	Guillain-Barre syndrome	Orpha Match	15	98006	Rare neurologic disease
G618	G00-G99 Diseases of the nervous system	Other inflammatory polyneuropathies	Orpha Match	9	98006	Rare neurologic disease
G700	G00-G99 Diseases of the nervous system	Myasthenia gravis	Orpha Match	4	98006	Rare neurologic disease
G701	G00-G99 Diseases of the nervous system	Toxic myoneural disorders	Manual Review	1	98006	Rare neurologic disease
G702	G00-G99 Diseases of the nervous system	Congenital and developmental myasthenia	Orpha Match	7	98006	Rare neurologic disease
G708	G00-G99 Diseases of the nervous system	Other specified myoneural disorders	Orpha Match	2	98006	Rare neurologic disease
G709	G00-G99 Diseases of the nervous system	Myoneural disorder, unspecified	Orpha Match	1	98006	Rare neurologic disease
G710	G00-G99 Diseases of the nervous system	Muscular dystrophy	Orpha Match	77	98006 93890 97935	Rare neurologic disease Rare developmental defect during embryogenesis Rare gastroenterologic disease	Y
G711	G00-G99 Diseases of the nervous system	Myotonic disorders	Orpha Match	19	98006 93419	Rare neurologic disease Rare bone disease	Y
G712	G00-G99 Diseases of the nervous system	Congenital myopathies	Orpha Match	60	98006 93890	Rare neurologic disease Rare developmental defect during embryogenesis	Y
G713	G00-G99 Diseases of the nervous system	Mitochondrial myopathy, not elsewhere classified	Orpha Match	32	98006 93890 69367	Rare neurologic disease Rare developmental defect during embryogenesis Rare inborn errors of metabolism	Y
G718	G00-G99 Diseases of the nervous system	Other primary disorders of muscles	Orpha Match	22	98006 93890	Rare neurologic disease Rare developmental defect during embryogenesis	Y
G723	G00-G99 Diseases of the nervous system	Periodic paralysis	Orpha Match	8	98006	Rare neurologic disease
G724	G00-G99 Diseases of the nervous system	Inflammatory myopathy, not elsewhere classified	Orpha Match	2	98006	Rare neurologic disease
G731	G00-G99 Diseases of the nervous system	Lambert-Eaton syndrome (C00-D48+)	Orpha Match	1	98006	Rare neurologic disease
G8000	G00-G99 Diseases of the nervous system	Spastic cerebral palsy, unspecified	Orpha Match	1	98006	Rare neurologic disease
G8001	G00-G99 Diseases of the nervous system	Spastic diplegic cerebral palsy	Orpha Match	1	98006	Rare neurologic disease
G8009	G00-G99 Diseases of the nervous system	Other spastic cerebral palsy	Orpha Match	1	98006	Rare neurologic disease
G803	G00-G99 Diseases of the nervous system	Dyskinetic cerebral palsy	Manual Review	1	98006	Rare neurologic disease
G804	G00-G99 Diseases of the nervous system	Ataxic cerebral palsy	Manual Review	1	98006	Rare neurologic disease
G808	G00-G99 Diseases of the nervous system	Other cerebral palsy	Orpha Match	1	98006	Rare neurologic disease
G8210	G00-G99 Diseases of the nervous system	Spastic paraplegia, unspecified	Orpha Match	1	93890	Rare developmental defect during embryogenesis
G8211	G00-G99 Diseases of the nervous system	Spastic paraplegia, unspecified, acute	Orpha Match	1	93890	Rare developmental defect during embryogenesis
G8212	G00-G99 Diseases of the nervous system	Spastic paraplegia, unspecified chronic	Orpha Match	1	93890	Rare developmental defect during embryogenesis
G8213	G00-G99 Diseases of the nervous system	Spastic paraplegia, complete, acute	Orpha Match	1	93890	Rare developmental defect during embryogenesis
G8214	G00-G99 Diseases of the nervous system	Spastic paraplegia, complete, chronic	Orpha Match	1	93890	Rare developmental defect during embryogenesis
G8215	G00-G99 Diseases of the nervous system	Spastic paraplegia, incomplete, acute	Orpha Match	1	93890	Rare developmental defect during embryogenesis
G8216	G00-G99 Diseases of the nervous system	Spastic paraplegia, incomplete, chronic	Orpha Match	1	93890	Rare developmental defect during embryogenesis
G8240	G00-G99 Diseases of the nervous system	Spastic tetraplegia, unspecified	Orpha Match	1	98006	Rare neurologic disease
G8241	G00-G99 Diseases of the nervous system	Spastic tetraplegia, unspecified, acute	Orpha Match	1	98006	Rare neurologic disease
G8242	G00-G99 Diseases of the nervous system	Spastic tetraplegia, unspecified, chronic	Orpha Match	1	98006	Rare neurologic disease
G8243	G00-G99 Diseases of the nervous system	Spastic tetraplegia, complete, acute	Orpha Match	1	98006	Rare neurologic disease
G8244	G00-G99 Diseases of the nervous system	Spastic tetraplegia, complete, chronic	Orpha Match	1	98006	Rare neurologic disease
G8245	G00-G99 Diseases of the nervous system	Spastic tetraplegia, incomplete, acute	Orpha Match	1	98006	Rare neurologic disease
G8246	G00-G99 Diseases of the nervous system	Spastic tetraplegia, incomplete, chronic	Orpha Match	1	98006	Rare neurologic disease
G8389	G00-G99 Diseases of the nervous system	Other specified paralytic syndromes	Orpha Match	1	98006	Rare neurologic disease
G901	G00-G99 Diseases of the nervous system	Familial dysautonomia [Riley-Day]	Orpha Match	1	98006	Rare neurologic disease
G902	G00-G99 Diseases of the nervous system	Horner's syndrome	Manual Review	1	97966	Rare ophthalmic disorder
G904	G00-G99 Diseases of the nervous system	Autonomic dysreflexia	Orpha Match	1	98006	Rare neurologic disease
G9050	G00-G99 Diseases of the nervous system	Complex regional pain syndrome type I, unspecified site	Manual Review	1	98006	Rare neurologic disease
G9051	G00-G99 Diseases of the nervous system	Complex regional pain syndrome type I, upper limb	Manual Review	1	98006	Rare neurologic disease
G9052	G00-G99 Diseases of the nervous system	Complex regional pain syndrome type I, lower limb	Manual Review	1	98006	Rare neurologic disease
G9059	G00-G99 Diseases of the nervous system	Complex regional pain syndrome type I, other site	Manual Review	1	98006	Rare neurologic disease
G9060	G00-G99 Diseases of the nervous system	Complex regional pain syndrome type II, unspecified site	Manual Review	1	98006	Rare neurologic disease
G9061	G00-G99 Diseases of the nervous system	Complex regional pain syndrome type II, upper limb	Manual Review	1	98006	Rare neurologic disease
G9062	G00-G99 Diseases of the nervous system	Complex regional pain syndrome type II, lower limb	Manual Review	1	98006	Rare neurologic disease
G9069	G00-G99 Diseases of the nervous system	Complex regional pain syndrome type II, other site	Manual Review	1	98006	Rare neurologic disease
G9070	G00-G99 Diseases of the nervous system	Complex regional pain syndrome, other and unspecified type, unspecified site	Manual Review	1	98006	Rare neurologic disease
G9071	G00-G99 Diseases of the nervous system	Complex regional pain syndrome, other and unspecified type, upper limb	Manual Review	1	98006	Rare neurologic disease
G9072	G00-G99 Diseases of the nervous system	Complex regional pain syndrome, other and unspecified type, lower limb	Manual Review	1	98006	Rare neurologic disease
G9079	G00-G99 Diseases of the nervous system	Complex regional pain syndrome, other and unspecified type, other site	Manual Review	1	98006	Rare neurologic disease
G908	G00-G99 Diseases of the nervous system	Other disorders of autonomic nervous system	Orpha Match	11	98006 93890 69367	Rare neurologic disease Rare developmental defect during embryogenesis Rare inborn errors of metabolism	Y
G930	G00-G99 Diseases of the nervous system	Cerebral cysts	Orpha Match	2	93890	Rare developmental defect during embryogenesis
G937	G00-G99 Diseases of the nervous system	Reye's syndrome	Orpha Match	1	98006	Rare neurologic disease
G950	G00-G99 Diseases of the nervous system	Syringomyelia and syringobulbia	Orpha Match	3	98006	Rare neurologic disease
G968	G00-G99 Diseases of the nervous system	Other specified disorders of central nervous system	Orpha Match	4	98006 69367	Rare neurologic disease Rare inborn errors of metabolism	Y
G991	G00-G99 Diseases of the nervous system	Other disorders of autonomic nervous system in other diseases classified elsewhere	Orpha Match	1	98006	Rare neurologic disease
H046	H00-H59 Diseases of the eye and adnexa	Other changes in lacrimal passages	Orpha Match	1	93890	Rare developmental defect during embryogenesis
H052	H00-H59 Diseases of the eye and adnexa	Exophthalmic conditions	Orpha Match	1	97966	Rare ophthalmic disorder
H184	H00-H59 Diseases of the eye and adnexa	Corneal degeneration	Manual Review	2	97966	Rare ophthalmic disorder
H185	H00-H59 Diseases of the eye and adnexa	Hereditary corneal dystrophies	Orpha Match	30	97966 93890	Rare ophthalmic disorder Rare developmental defect during embryogenesis	Y
H187	H00-H59 Diseases of the eye and adnexa	Other corneal deformities	Manual Review	1	97966	Rare ophthalmic disorder
H211	H00-H59 Diseases of the eye and adnexa	Other vascular disorders of iris and ciliary body	Manual Review	1	97966	Rare ophthalmic disorder
H212	H00-H59 Diseases of the eye and adnexa	Degeneration of iris and ciliary body	Manual Review	4	97966	Rare ophthalmic disorder
H260	H00-H59 Diseases of the eye and adnexa	Infantile, juvenile and presenile cataract	Orpha Match	3	97966	Rare ophthalmic disorder
H310	H00-H59 Diseases of the eye and adnexa	Chorioretinal scars	Manual Review	1	97966	Rare ophthalmic disorder
H312	H00-H59 Diseases of the eye and adnexa	Hereditary choroidal dystrophy	Orpha Match	3	97966	Rare ophthalmic disorder
H351	H00-H59 Diseases of the eye and adnexa	Retinopathy of prematurity	Orpha Match	1	97966	Rare ophthalmic disorder
H352	H00-H59 Diseases of the eye and adnexa	Other proliferative retinopathy	Manual Review	1	97966	Rare ophthalmic disorder
H355	H00-H59 Diseases of the eye and adnexa	Hereditary retinal dystrophy	Orpha Match	51	97966 93890	Rare ophthalmic disorder Rare developmental defect during embryogenesis	Y
H357	H00-H59 Diseases of the eye and adnexa	Separation of retinal layers	Manual Review	1	97966	Rare ophthalmic disorder
H46	H00-H59 Diseases of the eye and adnexa	Optic neuritis	Orpha Match	2	97966	Rare ophthalmic disorder
H472	H00-H59 Diseases of the eye and adnexa	Optic atrophy	Orpha Match	11	97966 93890	Rare ophthalmic disorder Rare developmental defect during embryogenesis	Y
H474	H00-H59 Diseases of the eye and adnexa	Disorders of optic chiasm	Manual Review	1	98006	Rare neurologic disease
H476	H00-H59 Diseases of the eye and adnexa	Disorders of visual cortex	Manual Review	1	97966	Rare ophthalmic disorder
H491	H00-H59 Diseases of the eye and adnexa	Fourth [trochlear] nerve palsy	Manual Review	2	97966	Rare ophthalmic disorder
H494	H00-H59 Diseases of the eye and adnexa	Progressive external ophthalmoplegia	Orpha Match	4	68367 97966	Rare inborn errors of metabolism Rare ophthalmic disorder	Y
H498	H00-H59 Diseases of the eye and adnexa	Other paralytic strabismus	Manual Review	3	68367 97966	Rare inborn errors of metabolism Rare ophthalmic disorder	Y
H518	H00-H59 Diseases of the eye and adnexa	Other specified disorders of binocular movement	Manual Review	2	97966 98006	Rare ophthalmic disorder Rare neurologic disease	Y
H536	H00-H59 Diseases of the eye and adnexa	Night blindness	Orpha Match	2	97966	Rare ophthalmic disorder
H743	H60-H95 Diseases of the ear and mastoid process	Other acquired abnormalities of ear ossicles	Manual Review	1	93890	Rare developmental defect during embryogenesis
H818	H60-H95 Diseases of the ear and mastoid process	Other disorders of vestibular function	Orpha Match	2	98036	Rare otorhinolaryngologic disease
H900	H60-H95 Diseases of the ear and mastoid process	Conductive hearing loss, bilateral	Manual Review	1	98036	Rare otorhinolaryngologic disease
H903	H60-H95 Diseases of the ear and mastoid process	Sensorineural hearing loss, bilateral	Orpha Match	9	98036 93890	Rare otorhinolaryngologic disease Rare developmental defect during embryogenesis	Y
H905	H60-H95 Diseases of the ear and mastoid process	Sensorineural hearing loss, unspecified	Orpha Match	4	98036 93890 89826	Rare otorhinolaryngologic disease Rare developmental defect during embryogenesis Rare skin disease	Y
H906	H60-H95 Diseases of the ear and mastoid process	Mixed conductive and sensorineural hearing loss, bilateral	Manual Review	1	98036	Rare otorhinolaryngologic disease
H918	H60-H95 Diseases of the ear and mastoid process	Other specified hearing loss	Orpha Match	2	98036	Rare otorhinolaryngologic disease
H933	H60-H95 Diseases of the ear and mastoid process	Disorders of acoustic nerve	Orpha Match	1	98036	Rare otorhinolaryngologic disease
I00	I00-I99 Diseases of the circulatory system	Rheumatic fever without mention of heart involvement	Orpha Match	1	98023	Rare systemic or rheumatologic disease
I010	I00-I99 Diseases of the circulatory system	Acute rheumatic pericarditis	Orpha Match	1	98023	Rare systemic or rheumatologic disease
I011	I00-I99 Diseases of the circulatory system	Acute rheumatic endocarditis	Orpha Match	1	98023	Rare systemic or rheumatologic disease
I012	I00-I99 Diseases of the circulatory system	Acute rheumatic myocarditis	Orpha Match	1	98023	Rare systemic or rheumatologic disease
I018	I00-I99 Diseases of the circulatory system	Other acute rheumatic heart disease	Orpha Match	1	98023	Rare systemic or rheumatologic disease
I019	I00-I99 Diseases of the circulatory system	Acute rheumatic heart disease, unspecified	Orpha Match	1	98023	Rare systemic or rheumatologic disease
I020	I00-I99 Diseases of the circulatory system	Rheumatic chorea with heart involvement	Orpha Match	1	98006	Rare neurologic disease
I029	I00-I99 Diseases of the circulatory system	Rheumatic chorea without heart involvement	Orpha Match	1	98006	Rare neurologic disease
I270	I00-I99 Diseases of the circulatory system	Primary pulmonary hypertension	Orpha Match	3	97955	Rare respiratory disease
I288	I00-I99 Diseases of the circulatory system	Other specified diseases of pulmonary vessels	Orpha Match	1	98023	Rare systemic or rheumatologic disease
I341	I00-I99 Diseases of the circulatory system	Mitral (valve) prolapse	Orpha Match	1	93890	Rare developmental defect during embryogenesis
I423	I00-I99 Diseases of the circulatory system	Endomyocardial (eosinophilic) disease	Orpha Match	2	97929	Rare cardiac disease
I424	I00-I99 Diseases of the circulatory system	Endocardial fibroelastosis	Orpha Match	1	97929	Rare cardiac disease
I425	I00-I99 Diseases of the circulatory system	Other restrictive cardiomyopathy	Orpha Match	1	97929	Rare cardiac disease
I455	I00-I99 Diseases of the circulatory system	Other specified heart block	Orpha Match	1	97929	Rare cardiac disease
I458	I00-I99 Diseases of the circulatory system	Other specified conduction disorders	Orpha Match	5	97929	Rare cardiac disease
I4950	I00-I99 Diseases of the circulatory system	Sinus node dysfunction, unspecified	Orpha Match	1	97929	Rare cardiac disease
I4951	I00-I99 Diseases of the circulatory system	Sick sinus syndrome	Orpha Match	1	97929	Rare cardiac disease
I673	I00-I99 Diseases of the circulatory system	Progressive vascular leukoencephalopathy	Orpha Match	1	98006	Rare neurologic disease
I675	I00-I99 Diseases of the circulatory system	Moyamoya disease	Orpha Match	2	98006 98023	Rare neurologic disease Rare systemic or rheumatologic disease	Y
I680	I00-I99 Diseases of the circulatory system	Cerebral amyloid angiopathy (E85.-+)	Manual Review	1	98023	Rare systemic or rheumatologic disease
I7100	I00-I99 Diseases of the circulatory system	Dissection of aorta, unspecified site	Orpha Match	1	98028	Rare circulatory system disease
I7101	I00-I99 Diseases of the circulatory system	Dissection of thoracic aorta	Orpha Match	1	98028	Rare circulatory system disease
I7102	I00-I99 Diseases of the circulatory system	Dissection of abdominal aorta	Orpha Match	1	98028	Rare circulatory system disease
I7103	I00-I99 Diseases of the circulatory system	Dissection of thoracoabdominal aorta	Orpha Match	1	98028	Rare circulatory system disease
I711	I00-I99 Diseases of the circulatory system	Thoracic aortic aneurysm, ruptured	Orpha Match	1	98028	Rare circulatory system disease
I720	I00-I99 Diseases of the circulatory system	Aneurysm and dissection of carotid artery	Orpha Match	1	98006	Rare neurologic disease
I725	I00-I99 Diseases of the circulatory system	Aneurysm and dissection of other precerebral arteries	Orpha Match	1	98006	Rare neurologic disease
I731	I00-I99 Diseases of the circulatory system	Thromboangiitis obliterans [Buerger]	Orpha Match	1	98023	Rare systemic or rheumatologic disease
I738	I00-I99 Diseases of the circulatory system	Other specified peripheral vascular diseases	Orpha Match	3	98006 98028	Rare neurologic disease Rare circulatory system disease	Y
I780	I00-I99 Diseases of the circulatory system	Hereditary haemorrhagic telangiectasia	Orpha Match	1	93890	Rare developmental defect during embryogenesis
I820	I00-I99 Diseases of the circulatory system	Budd-Chiari syndrome	Orpha Match	1	57146	Rare hepatic disease
I9511	I00-I99 Diseases of the circulatory system	Primary orthostatic hypotension	Orpha Match	1	98006	Rare neurologic disease
I9512	I00-I99 Diseases of the circulatory system	Neurogenic orthostatic hypotension	Orpha Match	1	98006	Rare neurologic disease
I9519	I00-I99 Diseases of the circulatory system	Other specified orthostatic hypotension	Orpha Match	1	98006	Rare neurologic disease
J61	J00-J99 Diseases of the respiratory system	Pneumoconiosis due to asbestos and other mineral fibres	Orpha Match	1	97955	Rare respiratory disease
J632	J00-J99 Diseases of the respiratory system	Berylliosis	Orpha Match	1	97955	Rare respiratory disease
J670	J00-J99 Diseases of the respiratory system	Farmer's lung	Orpha Match	1	97955	Rare respiratory disease
J671	J00-J99 Diseases of the respiratory system	Bagassosis	Orpha Match	1	97955	Rare respiratory disease
J672	J00-J99 Diseases of the respiratory system	Bird fancier's lung	Orpha Match	1	97955	Rare respiratory disease
J673	J00-J99 Diseases of the respiratory system	Suberosis	Orpha Match	1	97955	Rare respiratory disease
J674	J00-J99 Diseases of the respiratory system	Maltworker's lung	Orpha Match	1	97955	Rare respiratory disease
J675	J00-J99 Diseases of the respiratory system	Mushroom-worker's lung	Orpha Match	1	97955	Rare respiratory disease
J676	J00-J99 Diseases of the respiratory system	Maple-bark-stripper's lung	Orpha Match	1	97955	Rare respiratory disease
J677	J00-J99 Diseases of the respiratory system	Air-conditioner and humidifier lung	Orpha Match	1	97955	Rare respiratory disease
J678	J00-J99 Diseases of the respiratory system	Hypersensitivity pneumonitis due to other organic dusts	Orpha Match	2	97955	Rare respiratory disease
J679	J00-J99 Diseases of the respiratory system	Hypersensitivity pneumonitis due to unspecified organic dust	Orpha Match	1	97955	Rare respiratory disease
J82	J00-J99 Diseases of the respiratory system	Pulmonary eosinophilia, not elsewhere classified	Orpha Match	3	97955	Rare respiratory disease
J840	J00-J99 Diseases of the respiratory system	Alveolar and parietoalveolar conditions	Orpha Match	6	97955	Rare respiratory disease
K000	K00-K93 Diseases of the digestive system	Anodontia	Orpha Match	2	98026	Rare odontologic disease
K005	K00-K93 Diseases of the digestive system	Hereditary disturbances in tooth structure, not elsewhere classified	Orpha Match	15	98026 93626	Rare odontologic disease Rare renal disease	Y
K008	K00-K93 Diseases of the digestive system	Other disorders of tooth development	Manual Review	1	98026	Rare odontologic disease
K071	K00-K93 Diseases of the digestive system	Anomalies of jaw-cranial base relationship	Manual Review	1	93890	Rare developmental defect during embryogenesis
K078	K00-K93 Diseases of the digestive system	Other dentofacial anomalies	Manual Review	1	93890	Rare developmental defect during embryogenesis
K118	K00-K93 Diseases of the digestive system	Other diseases of salivary glands	Orpha Match	1	98023	Rare systemic or rheumatologic disease
K146	K00-K93 Diseases of the digestive system	Glossodynia	Orpha Match	1	98006	Rare neurologic disease
K220	K00-K93 Diseases of the digestive system	Achalasia of cardia	Orpha Match	1	97935	Rare gastroenterologic disease
K523	K00-K93 Diseases of the digestive system	Indeterminate colitis	Orpha Match	1	97935	Rare gastroenterologic disease
K741	K00-K93 Diseases of the digestive system	Hepatic sclerosis	Orpha Match	1	57146	Rare hepatic disease
K743	K00-K93 Diseases of the digestive system	Primary biliary cirrhosis	Orpha Match	2	57146 98023	Rare hepatic disease Rare systemic or rheumatologic disease	Y
K754	K00-K93 Diseases of the digestive system	Autoimmune hepatitis	Orpha Match	5	57146	Rare hepatic disease
K765	K00-K93 Diseases of the digestive system	Hepatic veno-occlusive disease	Orpha Match	2	57146 98004	Rare hepatic disease Rare immune disease	Y
L100	L00-L99 Diseases of the skin and subcutaneous tissue	Pemphigus vulgaris	Orpha Match	1	89826	Rare skin disease
L101	L00-L99 Diseases of the skin and subcutaneous tissue	Pemphigus vegetans	Orpha Match	1	89826	Rare skin disease
L102	L00-L99 Diseases of the skin and subcutaneous tissue	Pemphigus foliaceus	Orpha Match	2	89826	Rare skin disease
L103	L00-L99 Diseases of the skin and subcutaneous tissue	Brazilian pemphigus [fogo selvagem]	Orpha Match	1	89826	Rare skin disease
L104	L00-L99 Diseases of the skin and subcutaneous tissue	Pemphigus erythematosus	Orpha Match	2	89826	Rare skin disease
L108	L00-L99 Diseases of the skin and subcutaneous tissue	Other pemphigus	Orpha Match	4	89826	Rare skin disease
L120	L00-L99 Diseases of the skin and subcutaneous tissue	Bullous pemphigoid	Orpha Match	1	89826	Rare skin disease
L121	L00-L99 Diseases of the skin and subcutaneous tissue	Cicatricial pemphigoid	Orpha Match	1	89826	Rare skin disease
L123	L00-L99 Diseases of the skin and subcutaneous tissue	Acquired epidermolysis bullosa	Orpha Match	1	89826	Rare skin disease
L128	L00-L99 Diseases of the skin and subcutaneous tissue	Other pemphigoid	Orpha Match	2	89826	Rare skin disease
L130	L00-L99 Diseases of the skin and subcutaneous tissue	Dermatitis herpetiformis	Orpha Match	1	89826	Rare skin disease
L131	L00-L99 Diseases of the skin and subcutaneous tissue	Subcorneal pustular dermatitis	Orpha Match	1	89826	Rare skin disease
L401	L00-L99 Diseases of the skin and subcutaneous tissue	Generalised pustular psoriasis	Manual Review	2	89826 98023	Rare skin disease Rare systemic or rheumatologic disease	Y
L402	L00-L99 Diseases of the skin and subcutaneous tissue	Acrodermatitis continua	Orpha Match	1	89826	Rare skin disease
L403	L00-L99 Diseases of the skin and subcutaneous tissue	Pustulosis palmaris et plantaris	Orpha Match	1	89826	Rare skin disease
L430	L00-L99 Diseases of the skin and subcutaneous tissue	Hypertrophic lichen planus	Manual Review	2	89826	Rare skin disease
L431	L00-L99 Diseases of the skin and subcutaneous tissue	Bullous lichen planus	Orpha Match	1	89826	Rare skin disease
L432	L00-L99 Diseases of the skin and subcutaneous tissue	Lichenoid drug reaction	Manual Review	2	89826	Rare skin disease
L433	L00-L99 Diseases of the skin and subcutaneous tissue	Subacute (active) lichen planus	Manual Review	2	89826	Rare skin disease
L438	L00-L99 Diseases of the skin and subcutaneous tissue	Other lichen planus	Manual Review	11	89826 96344	Rare skin disease Rare gynecologic or obstetric disease	Y
L439	L00-L99 Diseases of the skin and subcutaneous tissue	Lichen planus, unspecified	Manual Review	2	89826	Rare skin disease
L440	L00-L99 Diseases of the skin and subcutaneous tissue	Pityriasis rubra pilaris	Orpha Match	1	89826	Rare skin disease
L511	L00-L99 Diseases of the skin and subcutaneous tissue	Bullous erythema multiforme	Orpha Match	1	89826	Rare skin disease
L512	L00-L99 Diseases of the skin and subcutaneous tissue	Toxic epidermal necrolysis [Lyell]	Orpha Match	3	89826	Rare skin disease
L518	L00-L99 Diseases of the skin and subcutaneous tissue	Other erythema multiforme	Orpha Match	1	89826	Rare skin disease
L563	L00-L99 Diseases of the skin and subcutaneous tissue	Solar urticaria	Orpha Match	1	89826	Rare skin disease
L564	L00-L99 Diseases of the skin and subcutaneous tissue	Polymorphous light eruption	Orpha Match	2	89826	Rare skin disease
L630	L00-L99 Diseases of the skin and subcutaneous tissue	Alopecia (capitis) totalis	Orpha Match	1	89826	Rare skin disease
L631	L00-L99 Diseases of the skin and subcutaneous tissue	Alopecia universalis	Orpha Match	1	89826	Rare skin disease
L651	L00-L99 Diseases of the skin and subcutaneous tissue	Anagen effluvium	Orpha Match	1	89826	Rare skin disease
L660	L00-L99 Diseases of the skin and subcutaneous tissue	Pseudopelade	Orpha Match	1	89826	Rare skin disease
L661	L00-L99 Diseases of the skin and subcutaneous tissue	Lichen planopilaris	Orpha Match	3	89826	Rare skin disease
L662	L00-L99 Diseases of the skin and subcutaneous tissue	Folliculitis decalvans	Orpha Match	1	89826	Rare skin disease
L663	L00-L99 Diseases of the skin and subcutaneous tissue	Perifolliculitis capitis abscedens	Orpha Match	1	89826	Rare skin disease
L664	L00-L99 Diseases of the skin and subcutaneous tissue	Folliculitis ulerythematosa reticulata	Orpha Match	1	89826	Rare skin disease
L681	L00-L99 Diseases of the skin and subcutaneous tissue	Acquired hypertrichosis lanuginosa	Orpha Match	1	89826	Rare skin disease
L682	L00-L99 Diseases of the skin and subcutaneous tissue	Localised hypertrichosis	Orpha Match	1	89826	Rare skin disease
L688	L00-L99 Diseases of the skin and subcutaneous tissue	Other hypertrichosis	Orpha Match	1	93890	Rare developmental defect during embryogenesis
L722	L00-L99 Diseases of the skin and subcutaneous tissue	Steatocystoma multiplex	Orpha Match	2	89826 93890	Rare skin disease Rare developmental defect during embryogenesis	Y
L813	L00-L99 Diseases of the skin and subcutaneous tissue	Cafe au lait spots	Orpha Match	1	89826	Rare skin disease
L817	L00-L99 Diseases of the skin and subcutaneous tissue	Pigmented purpuric dermatosis	Orpha Match	1	89826	Rare skin disease
L818	L00-L99 Diseases of the skin and subcutaneous tissue	Other specified disorders of pigmentation	Orpha Match	5	89826	Rare skin disease
L850	L00-L99 Diseases of the skin and subcutaneous tissue	Acquired ichthyosis	Orpha Match	1	89826	Rare skin disease
L858	L00-L99 Diseases of the skin and subcutaneous tissue	Other specified epidermal thickening	Orpha Match	3	89826	Rare skin disease
L871	L00-L99 Diseases of the skin and subcutaneous tissue	Reactive perforating collagenosis	Orpha Match	1	89826	Rare skin disease
L872	L00-L99 Diseases of the skin and subcutaneous tissue	Elastosis perforans serpiginosa	Orpha Match	1	89826	Rare skin disease
L88	L00-L99 Diseases of the skin and subcutaneous tissue	Pyoderma gangrenosum	Orpha Match	5	89826 98023	Rare skin disease Rare systemic or rheumatologic disease
L901	L00-L99 Diseases of the skin and subcutaneous tissue	Anetoderma of Schweninger-Buzzi	Orpha Match	1	89826	Rare skin disease
L902	L00-L99 Diseases of the skin and subcutaneous tissue	Anetoderma of Jadassohn-Pellizzari	Orpha Match	1	89826	Rare skin disease
L908	L00-L99 Diseases of the skin and subcutaneous tissue	Other atrophic disorders of skin	Orpha Match	4	89826	Rare skin disease
L918	L00-L99 Diseases of the skin and subcutaneous tissue	Other hypertrophic disorders of skin	Orpha Match	1	89826	Rare skin disease
L921	L00-L99 Diseases of the skin and subcutaneous tissue	Necrobiosis lipoidica, not elsewhere classified	Orpha Match	1	89826	Rare skin disease
L922	L00-L99 Diseases of the skin and subcutaneous tissue	Granuloma faciale [eosinophilic granuloma of skin]	Orpha Match	1	89826	Rare skin disease
L930	L00-L99 Diseases of the skin and subcutaneous tissue	Discoid lupus erythematosus	Orpha Match	1	89826	Rare skin disease
L931	L00-L99 Diseases of the skin and subcutaneous tissue	Subacute cutaneous lupus erythematosus	Orpha Match	1	89826	Rare skin disease
L932	L00-L99 Diseases of the skin and subcutaneous tissue	Other local lupus erythematosus	Orpha Match	5	89826	Rare skin disease
L940	L00-L99 Diseases of the skin and subcutaneous tissue	Localised scleroderma [morphea]	Orpha Match	2	89826 98023	Rare skin disease Rare systemic or rheumatologic disease	Y
L948	L00-L99 Diseases of the skin and subcutaneous tissue	Other specified localised connective tissue disorders	Orpha Match	1	89826	Rare skin disease
L950	L00-L99 Diseases of the skin and subcutaneous tissue	Livedoid vasculitis	Orpha Match	1	89826	Rare skin disease
L951	L00-L99 Diseases of the skin and subcutaneous tissue	Erythema elevatum diutinum	Orpha Match	1	89826	Rare skin disease
L958	L00-L99 Diseases of the skin and subcutaneous tissue	Other vasculitis limited to skin	Orpha Match	1	98028	Rare circulatory system disease
L982	L00-L99 Diseases of the skin and subcutaneous tissue	Febrile neutrophilic dermatosis [Sweet]	Orpha Match	1	89826	Rare skin disease
L983	L00-L99 Diseases of the skin and subcutaneous tissue	Eosinophilic cellulitis [Wells]	Orpha Match	1	89826	Rare skin disease
L985	L00-L99 Diseases of the skin and subcutaneous tissue	Mucinosis of skin	Orpha Match	12	89826	Rare skin disease
L986	L00-L99 Diseases of the skin and subcutaneous tissue	Other infiltrative disorders of skin and subcutaneous tissue	Orpha Match	3	89826	Rare skin disease
M0610	M00-M99 Diseases of the musculoskeletal system and connective tissue	Adult-onset Still's disease, multiple sites	Manual Review	1	98023	Rare systemic or rheumatologic disease
M0611	M00-M99 Diseases of the musculoskeletal system and connective tissue	Adult-onset Still's disease, shoulder arm	Manual Review	1	98023	Rare systemic or rheumatologic disease
M0612	M00-M99 Diseases of the musculoskeletal system and connective tissue	Adult-onset Still's disease, upper arm	Manual Review	1	98023	Rare systemic or rheumatologic disease
M0613	M00-M99 Diseases of the musculoskeletal system and connective tissue	Adult-onset Still's disease, forearm	Manual Review	1	98023	Rare systemic or rheumatologic disease
M0614	M00-M99 Diseases of the musculoskeletal system and connective tissue	Adult-onset Still's disease, hand	Manual Review	1	98023	Rare systemic or rheumatologic disease
M0615	M00-M99 Diseases of the musculoskeletal system and connective tissue	Adult-onset Still's disease, pelvic region and thigh	Manual Review	1	98023	Rare systemic or rheumatologic disease
M0616	M00-M99 Diseases of the musculoskeletal system and connective tissue	Adult-onset Still's disease, lower leg	Manual Review	1	98023	Rare systemic or rheumatologic disease
M0617	M00-M99 Diseases of the musculoskeletal system and connective tissue	Adult-onset Still's disease, ankle and foot	Manual Review	1	98023	Rare systemic or rheumatologic disease
M0618	M00-M99 Diseases of the musculoskeletal system and connective tissue	Adult-onset Still's disease, other site	Manual Review	1	98023	Rare systemic or rheumatologic disease
M0619	M00-M99 Diseases of the musculoskeletal system and connective tissue	Adult-onset Still's disease, site unspecified	Manual Review	1	98023	Rare systemic or rheumatologic disease
M083	M00-M99 Diseases of the musculoskeletal system and connective tissue	Juvenile polyarthritis (seronegative)	Orpha Match	2	98023	Rare systemic or rheumatologic disease
M300	M00-M99 Diseases of the musculoskeletal system and connective tissue	Polyarteritis nodosa	Orpha Match	6	98023	Rare systemic or rheumatologic disease
M301	M00-M99 Diseases of the musculoskeletal system and connective tissue	Polyarteritis with lung involvement [Churg-Strauss]	Orpha Match	1	98023	Rare systemic or rheumatologic disease
M303	M00-M99 Diseases of the musculoskeletal system and connective tissue	Mucocutaneous lymph node syndrome [Kawasaki]	Orpha Match	1	98023	Rare systemic or rheumatologic disease
M308	M00-M99 Diseases of the musculoskeletal system and connective tissue	Other conditions related to polyarteritis nodosa	Orpha Match	1	98028	Rare circulatory system disease
M310	M00-M99 Diseases of the musculoskeletal system and connective tissue	Hypersensitivity angiitis	Orpha Match	1	98023	Rare systemic or rheumatologic disease
M311	M00-M99 Diseases of the musculoskeletal system and connective tissue	Thrombotic microangiopathy	Orpha Match	4	97992 93626	Rare hematologic disease Rare renal disease	Y
M313	M00-M99 Diseases of the musculoskeletal system and connective tissue	Granulomatosis with polyangiitis	Orpha Match	1	98023	Rare systemic or rheumatologic disease
M314	M00-M99 Diseases of the musculoskeletal system and connective tissue	Aortic arch syndrome [Takayasu]	Orpha Match	1	98023	Rare systemic or rheumatologic disease
M316	M00-M99 Diseases of the musculoskeletal system and connective tissue	Other giant cell arteritis	Orpha Match	1	98023	Rare systemic or rheumatologic disease
M317	M00-M99 Diseases of the musculoskeletal system and connective tissue	Microscopic polyangiitis	Orpha Match	1	98023	Rare systemic or rheumatologic disease
M318	M00-M99 Diseases of the musculoskeletal system and connective tissue	Other specified necrotising vasculopathies	Orpha Match	2	98023	Rare systemic or rheumatologic disease
M320	M00-M99 Diseases of the musculoskeletal system and connective tissue	Drug-induced systemic lupus erythematosus	Orpha Match	1	98023	Rare systemic or rheumatologic disease
M321	M00-M99 Diseases of the musculoskeletal system and connective tissue	Systemic lupus erythematosus with organ or system involvement	Orpha Match	2	98023	Rare systemic or rheumatologic disease
M328	M00-M99 Diseases of the musculoskeletal system and connective tissue	Other forms of systemic lupus erythematosus	Orpha Match	4	98023	Rare systemic or rheumatologic disease
M329	M00-M99 Diseases of the musculoskeletal system and connective tissue	Systemic lupus erythematosus, unspecified	Orpha Match	2	98023	Rare systemic or rheumatologic disease
M330	M00-M99 Diseases of the musculoskeletal system and connective tissue	Juvenile dermatomyositis	Orpha Match	2	98023 98006	Rare systemic or rheumatologic disease Rare neurologic disease	Y
M331	M00-M99 Diseases of the musculoskeletal system and connective tissue	Other dermatomyositis	Orpha Match	2	98023	Rare systemic or rheumatologic disease
M332	M00-M99 Diseases of the musculoskeletal system and connective tissue	Polymyositis	Orpha Match	3	98023 98006	Rare systemic or rheumatologic disease Rare neurologic disease	Y
M340	M00-M99 Diseases of the musculoskeletal system and connective tissue	Progressive systemic sclerosis	Orpha Match	3	98023	Rare systemic or rheumatologic disease
M341	M00-M99 Diseases of the musculoskeletal system and connective tissue	CR(E)ST syndrome	Orpha Match	1	98023	Rare systemic or rheumatologic disease
M342	M00-M99 Diseases of the musculoskeletal system and connective tissue	Systemic sclerosis induced by drugs and chemicals	Orpha Match	1	98023	Rare systemic or rheumatologic disease
M348	M00-M99 Diseases of the musculoskeletal system and connective tissue	Other forms of systemic sclerosis	Orpha Match	1	89826	Rare skin disease
M349	M00-M99 Diseases of the musculoskeletal system and connective tissue	Systemic sclerosis, unspecified	Orpha Match	1	98023	Rare systemic or rheumatologic disease
M351	M00-M99 Diseases of the musculoskeletal system and connective tissue	Other overlap syndromes	Orpha Match	2	98023	Rare systemic or rheumatologic disease
M352	M00-M99 Diseases of the musculoskeletal system and connective tissue	Behcet's disease	Orpha Match	1	98023	Rare systemic or rheumatologic disease
M354	M00-M99 Diseases of the musculoskeletal system and connective tissue	Diffuse (eosinophilic) fasciitis	Orpha Match	1	98023	Rare systemic or rheumatologic disease
M356	M00-M99 Diseases of the musculoskeletal system and connective tissue	Relapsing panniculitis [Weber-Christian]	Orpha Match	1	89826	Rare skin disease
M358	M00-M99 Diseases of the musculoskeletal system and connective tissue	Other specified systemic involvement of connective tissue	Orpha Match	9	98023 89826 98004	Rare systemic or rheumatologic disease Rare skin disease Rare immune disease	Y
M911	M00-M99 Diseases of the musculoskeletal system and connective tissue	Juvenile osteochondrosis of head of femur [Legg-Calve-Perthes]	Orpha Match	1	93419	Rare bone disease
M918	M00-M99 Diseases of the musculoskeletal system and connective tissue	Other juvenile osteochondrosis of hip and pelvis	Orpha Match	1	93419	Rare bone disease
M920	M00-M99 Diseases of the musculoskeletal system and connective tissue	Juvenile osteochondrosis of humerus	Orpha Match	1	93419	Rare bone disease
M922	M00-M99 Diseases of the musculoskeletal system and connective tissue	Juvenile osteochondrosis of hand	Orpha Match	1	93419	Rare bone disease
M924	M00-M99 Diseases of the musculoskeletal system and connective tissue	Juvenile osteochondrosis of patella	Orpha Match	1	93419	Rare bone disease
M925	M00-M99 Diseases of the musculoskeletal system and connective tissue	Juvenile osteochondrosis of tibia and fibula	Orpha Match	1	93419	Rare bone disease
M926	M00-M99 Diseases of the musculoskeletal system and connective tissue	Juvenile osteochondrosis of tarsus	Orpha Match	1	93419	Rare bone disease
M927	M00-M99 Diseases of the musculoskeletal system and connective tissue	Juvenile osteochondrosis of metatarsus	Orpha Match	1	93419	Rare bone disease
M931	M00-M99 Diseases of the musculoskeletal system and connective tissue	Kienbock's disease of adults	Orpha Match	1	93419	Rare bone disease
M9320	M00-M99 Diseases of the musculoskeletal system and connective tissue	Osteochondritis dissecans, multiple sites	Orpha Match	2	93419	Rare bone disease
M9321	M00-M99 Diseases of the musculoskeletal system and connective tissue	Osteochondritis dissecans, shoulder region	Orpha Match	2	93419	Rare bone disease
M9322	M00-M99 Diseases of the musculoskeletal system and connective tissue	Osteochondritis dissecans, upper arm	Orpha Match	2	93419	Rare bone disease
M9323	M00-M99 Diseases of the musculoskeletal system and connective tissue	Osteochondritis dissecans, forearm	Orpha Match	2	93419	Rare bone disease
M9324	M00-M99 Diseases of the musculoskeletal system and connective tissue	Osteochondritis dissecans, hand	Orpha Match	1	93419	Rare bone disease
M9325	M00-M99 Diseases of the musculoskeletal system and connective tissue	Osteochondritis dissecans, pelvic region and thigh	Orpha Match	2	93419	Rare bone disease
M9326	M00-M99 Diseases of the musculoskeletal system and connective tissue	Osteochondritis dissecans, lower leg	Orpha Match	1	93419	Rare bone disease
M9327	M00-M99 Diseases of the musculoskeletal system and connective tissue	Osteochondritis dissecans, ankle and foot	Orpha Match	2	93419	Rare bone disease
M9329	M00-M99 Diseases of the musculoskeletal system and connective tissue	Osteochondritis dissecans, site unspecified	Orpha Match	2	93419	Rare bone disease
M939	M00-M99 Diseases of the musculoskeletal system and connective tissue	Osteochondropathy, unspecified	Orpha Match	5	93419	Rare bone disease
M941	M00-M99 Diseases of the musculoskeletal system and connective tissue	Relapsing polychondritis	Orpha Match	1	98023	Rare systemic or rheumatologic disease
N035	N00-N99 Diseases of the genitourinary system	Chronic nephritic syndrome, diffuse mesangiocapillary glomerulonephritis	Orpha Match	4	93626	Rare renal disease
N036	N00-N99 Diseases of the genitourinary system	Chronic nephritic syndrome, dense deposit disease	Orpha Match	4	93626	Rare renal disease
N040	N00-N99 Diseases of the genitourinary system	Nephrotic syndrome, minor glomerular abnormality	Orpha Match	1	93626	Rare renal disease
N042	N00-N99 Diseases of the genitourinary system	Nephrotic syndrome, diffuse membranous glomerulonephritis	Orpha Match	1	93626	Rare renal disease
N043	N00-N99 Diseases of the genitourinary system	Nephrotic syndrome, diffuse mesangial proliferative glomerulonephritis	Orpha Match	1	93626	Rare renal disease
N048	N00-N99 Diseases of the genitourinary system	Nephrotic syndrome, other	Orpha Match	7	93626	Rare renal disease
N049	N00-N99 Diseases of the genitourinary system	Nephrotic syndrome, unspecified	Manual Review	1	93626	Rare renal disease
N057	N00-N99 Diseases of the genitourinary system	Unspecified nephritic syndrome, diffuse crescentic glomerulonephritis	Orpha Match	3	93626	Rare renal disease
N076	N00-N99 Diseases of the genitourinary system	Hereditary nephropathy, not elsewhere classified, dense deposit disease	Orpha Match	2	93626	Rare renal disease
N078	N00-N99 Diseases of the genitourinary system	Hereditary nephropathy, not elsewhere classified, other	Orpha Match	2	93626	Rare renal disease
N082	N00-N99 Diseases of the genitourinary system	Glomerular disorders in blood diseases and disorders involving the immune mechanism	Orpha Match	1	93626	Rare renal disease
N118	N00-N99 Diseases of the genitourinary system	Other chronic tubulo-interstitial nephritis	Orpha Match	3	93626 97978	Rare renal disease Rare endocrine disease	Y
N137	N00-N99 Diseases of the genitourinary system	Vesicoureteral-reflux-associated uropathy	Orpha Match	1	101433	Rare urogenital disease
N158	N00-N99 Diseases of the genitourinary system	Other specified renal tubulo-interstitial diseases	Orpha Match	3	93626	Rare renal disease
N251	N00-N99 Diseases of the genitourinary system	Nephrogenic diabetes insipidus	Orpha Match	2	93626	Rare renal disease
N318	N00-N99 Diseases of the genitourinary system	Other neuromuscular dysfunction of bladder	Orpha Match	1	93890	Rare developmental defect during embryogenesis
N368	N00-N99 Diseases of the genitourinary system	Other specified disorders of urethra	Orpha Match	1	98023	Rare systemic or rheumatologic disease
N3988	N00-N99 Diseases of the genitourinary system	Other specified disorders of urinary system	Orpha Match	1	101433	Rare urogenital disease
N948	N00-N99 Diseases of the genitourinary system	Other specified conditions associated with female genital organs and menstrual cycle	Orpha Match	1	96344	Rare gynecologic or obstetric disease
O010	O00-O99 Pregnancy, childbirth and the puerperium	Classical hydatidiform mole	Orpha Match	2	250908	Rare neoplastic disease
O011	O00-O99 Pregnancy, childbirth and the puerperium	Incomplete and partial hydatidiform mole	Orpha Match	1	250908	Rare neoplastic disease
O019	O00-O99 Pregnancy, childbirth and the puerperium	Hydatidiform mole, unspecified	Orpha Match	1	250908	Rare neoplastic disease
O142	O00-O99 Pregnancy, childbirth and the puerperium	HELLP syndrome	Orpha Match	2	96344 97992	Rare gynecologic or obstetric disease Rare hematologic disease	Y
O2688	O00-O99 Pregnancy, childbirth and the puerperium	Other specified pregnancy-related conditions	Orpha Match	1	89826	Rare skin disease
O903	O00-O99 Pregnancy, childbirth and the puerperium	Cardiomyopathy in the puerperium	Orpha Match	1	97929	Rare cardiac disease
P004	P00-P96 Certain conditions originating in the perinatal period	Fetus and newborn affected by maternal nutritional disorders	Orpha Match	2	93890 68367	Rare developmental defect during embryogenesis Rare inborn errors of metabolism	Y
P271	P00-P96 Certain conditions originating in the perinatal period	Chronic neonatal lung disease	Orpha Match	1	97955	Rare respiratory disease
P350	P00-P96 Certain conditions originating in the perinatal period	Congenital rubella syndrome	Orpha Match	1	93890	Rare developmental defect during embryogenesis
P351	P00-P96 Certain conditions originating in the perinatal period	Congenital cytomegalovirus infection	Orpha Match	1	93890	Rare developmental defect during embryogenesis
P352	P00-P96 Certain conditions originating in the perinatal period	Congenital herpesviral [herpes simplex] infection	Orpha Match	1	93890	Rare developmental defect during embryogenesis
P371	P00-P96 Certain conditions originating in the perinatal period	Congenital toxoplasmosis	Orpha Match	1	93890	Rare developmental defect during embryogenesis
P550	P00-P96 Certain conditions originating in the perinatal period	Rh isoimmunisation of fetus and newborn	Manual Review	1	97992	Rare hematologic disease
P558	P00-P96 Certain conditions originating in the perinatal period	Other immune haemolytic diseases of fetus and newborn	Orpha Match	1	97992	Rare hematologic disease
P560	P00-P96 Certain conditions originating in the perinatal period	Hydrops fetalis due to isoimmunisation	Orpha Match	1	93890	Rare developmental defect during embryogenesis
P569	P00-P96 Certain conditions originating in the perinatal period	Hydrops fetalis due to other and unspecified haemolytic disease	Orpha Match	1	93890	Rare developmental defect during embryogenesis
P578	P00-P96 Certain conditions originating in the perinatal period	Other specified kernicterus	Orpha Match	2	98006	Rare neurologic disease
P579	P00-P96 Certain conditions originating in the perinatal period	Kernicterus, unspecified	Orpha Match	1	98006	Rare neurologic disease
P598	P00-P96 Certain conditions originating in the perinatal period	Neonatal jaundice from other specified causes	Orpha Match	1	57146	Rare hepatic disease
P702	P00-P96 Certain conditions originating in the perinatal period	Neonatal diabetes mellitus	Orpha Match	6	97978 98006	Rare endocrine disease Rare neurologic disease	Y
P760	P00-P96 Certain conditions originating in the perinatal period	Meconium plug syndrome	Manual Review	1	97935	Rare gastroenterologic disease
P763	P00-P96 Certain conditions originating in the perinatal period	Volvulus of newborn	Manual Review	2	97935 93890	Rare gastroenterologic disease Rare developmental defect during embryogenesis	Y
P783	P00-P96 Certain conditions originating in the perinatal period	Noninfective neonatal diarrhoea	Orpha Match	8	97935	Rare gastroenterologic disease
P832	P00-P96 Certain conditions originating in the perinatal period	Hydrops fetalis not due to haemolytic disease	Orpha Match	2	93890	Rare developmental defect during embryogenesis
P838	P00-P96 Certain conditions originating in the perinatal period	Other specified conditions of integument specific to fetus and newborn	Orpha Match	1	98023	Rare systemic or rheumatologic disease
P916	P00-P96 Certain conditions originating in the perinatal period	Hypoxic ischaemic encephalopathy [HIE] of newborn	Manual Review	1	98006	Rare neurologic disease
P9160	P00-P96 Certain conditions originating in the perinatal period	Hypoxic ischaemic encephalopathy [HIE] of newborn, unspecified	Orpha Match	1	98006	Rare neurologic disease
P9161	P00-P96 Certain conditions originating in the perinatal period	Stage 1 hypoxic ischaemic encephalopathy [HIE] of newborn	Orpha Match	1	98006	Rare neurologic disease
P9162	P00-P96 Certain conditions originating in the perinatal period	Stage 2 hypoxic ischaemic encephalopathy [HIE] of newborn	Orpha Match	1	98006	Rare neurologic disease
P9163	P00-P96 Certain conditions originating in the perinatal period	Stage 3 hypoxic ischaemic encephalopathy [HIE] of newborn	Orpha Match	1	98006	Rare neurologic disease
P940	P00-P96 Certain conditions originating in the perinatal period	Transient neonatal myasthenia gravis	Orpha Match	1	98006	Rare neurologic disease
P960	P00-P96 Certain conditions originating in the perinatal period	Congenital kidney failure	Orpha Match	1	93626	Rare renal disease
Q000	Q00-Q99 Congenital malformations, deformations and chromosomal abnormalities	Anencephaly	Manual Review	3	93890	Rare developmental defect during embryogenesis
Q0000	Q00-Q99 Congenital malformations, deformations and chromosomal abnormalities	Anencephaly, unspecified	Orpha Match	2	93890	Rare developmental defect during embryogenesis
Q0001	Q00-Q99 Congenital malformations, deformations and chromosomal abnormalities	Incomplete anencephaly	Orpha Match	2	93890	Rare developmental defect during embryogenesis
Q0002	Q00-Q99 Congenital malformations, deformations and chromosomal abnormalities	Complete anencephaly	Orpha Match	2	93890	Rare developmental defect during embryogenesis
Q0003	Q00-Q99 Congenital malformations, deformations and chromosomal abnormalities	Acrania	Orpha Match	1	93890	Rare developmental defect during embryogenesis
Q0004	Q00-Q99 Congenital malformations, deformations and chromosomal abnormalities	Acephaly	Orpha Match	1	96344	Rare gynecologic or obstetric disease
Q0009	Q00-Q99 Congenital malformations, deformations and chromosomal abnormalities	Other anencephaly	Orpha Match	1	93890	Rare developmental defect during embryogenesis
Q001	Q00-Q99 Congenital malformations, deformations and chromosomal abnormalities	Craniorachischisis	Orpha Match	1	93890	Rare developmental defect during embryogenesis
Q002	Q00-Q99 Congenital malformations, deformations and chromosomal abnormalities	Iniencephaly	Manual Review	3	93890	Rare developmental defect during embryogenesis
Q0020	Q00-Q99 Congenital malformations, deformations and chromosomal abnormalities	Iniencephaly, unspecified	Orpha Match	1	93890	Rare developmental defect during embryogenesis
Q0021	Q00-Q99 Congenital malformations, deformations and chromosomal abnormalities	Iniencephaly, open	Orpha Match	1	93890	Rare developmental defect during embryogenesis
Q0022	Q00-Q99 Congenital malformations, deformations and chromosomal abnormalities	Iniencephaly, closed	Orpha Match	1	93890	Rare developmental defect during embryogenesis
Q010	Q00-Q99 Congenital malformations, deformations and chromosomal abnormalities	Frontal encephalocele	Orpha Match	1	93890	Rare developmental defect during embryogenesis
Q011	Q00-Q99 Congenital malformations, deformations and chromosomal abnormalities	Nasofrontal encephalocele	Orpha Match	1	93890	Rare developmental defect during embryogenesis
Q012	Q00-Q99 Congenital malformations, deformations and chromosomal abnormalities	Occipital encephalocele	Orpha Match	1	93890	Rare developmental defect during embryogenesis
Q0181	Q00-Q99 Congenital malformations, deformations and chromosomal abnormalities	Parietal encephalocele	Orpha Match	1	93890	Rare developmental defect during embryogenesis
Q0182	Q00-Q99 Congenital malformations, deformations and chromosomal abnormalities	Orbital encephalocele	Orpha Match	1	93890	Rare developmental defect during embryogenesis
Q0183	Q00-Q99 Congenital malformations, deformations and chromosomal abnormalities	Nasal encephalocele	Orpha Match	1	93890	Rare developmental defect during embryogenesis
Q0184	Q00-Q99 Congenital malformations, deformations and chromosomal abnormalities	Nasopharyngeal encephalocele	Orpha Match	2	93890	Rare developmental defect during embryogenesis
Q0189	Q00-Q99 Congenital malformations, deformations and chromosomal abnormalities	Encephalocele of other specified sites	Orpha Match	2	93890	Rare developmental defect during embryogenesis
Q019	Q00-Q99 Congenital malformations, deformations and chromosomal abnormalities	Encephalocele, unspecified	Orpha Match	2	93890	Rare developmental defect during embryogenesis
Q02	Q00-Q99 Congenital malformations, deformations and chromosomal abnormalities	Microcephaly	Orpha Match	10	93890 98006 97978 68416	Rare developmental defect during embryogenesis Rare neurologic disease Rare endocrine disease Rare infectious disease	Y
Q0301	Q00-Q99 Congenital malformations, deformations and chromosomal abnormalities	Congenital stenosis and obstruction of aqueduct of Sylvius	Orpha Match	1	93890	Rare developmental defect during embryogenesis
Q0309	Q00-Q99 Congenital malformations, deformations and chromosomal abnormalities	Other congenital malformations of aqueduct of Sylvius	Orpha Match	1	93890	Rare developmental defect during embryogenesis
Q031	Q00-Q99 Congenital malformations, deformations and chromosomal abnormalities	Atresia of foramina of Magendie and Luschka	Orpha Match	7	93890 98006	Rare developmental defect during embryogenesis Rare neurologic disease	Y
Q0381	Q00-Q99 Congenital malformations, deformations and chromosomal abnormalities	Congenital communicating hydrocephalus	Orpha Match	1	93890	Rare developmental defect during embryogenesis
Q0389	Q00-Q99 Congenital malformations, deformations and chromosomal abnormalities	Other congenital hydrocephalus	Orpha Match	2	93890	Rare developmental defect during embryogenesis
Q039	Q00-Q99 Congenital malformations, deformations and chromosomal abnormalities	Congenital hydrocephalus, unspecified	Orpha Match	1	93890	Rare developmental defect during embryogenesis
Q0400	Q00-Q99 Congenital malformations, deformations and chromosomal abnormalities	Congenital malformations of corpus callosum, unspecified	Orpha Match	4	93890	Rare developmental defect during embryogenesis
Q0401	Q00-Q99 Congenital malformations, deformations and chromosomal abnormalities	Agenesis of corpus callosum	Orpha Match	4	93890	Rare developmental defect during embryogenesis
Q0409	Q00-Q99 Congenital malformations, deformations and chromosomal abnormalities	Other congenital malformations of corpus callosum	Orpha Match	4	93890	Rare developmental defect during embryogenesis
Q041	Q00-Q99 Congenital malformations, deformations and chromosomal abnormalities	Arhinencephaly	Orpha Match	1	93890	Rare developmental defect during embryogenesis
Q042	Q00-Q99 Congenital malformations, deformations and chromosomal abnormalities	Holoprosencephaly	Orpha Match	11	93890	Rare developmental defect during embryogenesis
Q0430	Q00-Q99 Congenital malformations, deformations and chromosomal abnormalities	Reduction anomalies of brain, unspecified	Orpha Match	2	93890	Rare developmental defect during embryogenesis
Q0431	Q00-Q99 Congenital malformations, deformations and chromosomal abnormalities	Reduction anomalies of cerebrum	Orpha Match	4	93890 98006	Rare developmental defect during embryogenesis Rare neurologic disease	Y
Q0432	Q00-Q99 Congenital malformations, deformations and chromosomal abnormalities	Reduction anomalies of hypothalamus	Orpha Match	1	97978	Rare endocrine disease
Q0433	Q00-Q99 Congenital malformations, deformations and chromosomal abnormalities	Reduction anomalies of cerebellum	Orpha Match	33	93890 98006	Rare developmental defect during embryogenesis Rare neurologic disease	Y
Q0434	Q00-Q99 Congenital malformations, deformations and chromosomal abnormalities	Agyria and lissencephaly	Orpha Match	24	93890 98006	Rare developmental defect during embryogenesis Rare neurologic disease	Y
Q0435	Q00-Q99 Congenital malformations, deformations and chromosomal abnormalities	Microgyria and pachygyria	Orpha Match	14	93890	Rare developmental defect during embryogenesis
Q0436	Q00-Q99 Congenital malformations, deformations and chromosomal abnormalities	Hydranencephaly	Orpha Match	2	93890	Rare developmental defect during embryogenesis
Q0439	Q00-Q99 Congenital malformations, deformations and chromosomal abnormalities	Other reduction anomalies of brain	Orpha Match	3	93890	Rare developmental defect during embryogenesis
Q044	Q00-Q99 Congenital malformations, deformations and chromosomal abnormalities	Septo-optic dysplasia	Orpha Match	1	93890	Rare developmental defect during embryogenesis
Q045	Q00-Q99 Congenital malformations, deformations and chromosomal abnormalities	Megalencephaly	Orpha Match	3	93890	Rare developmental defect during embryogenesis
Q0460	Q00-Q99 Congenital malformations, deformations and chromosomal abnormalities	Congenital cerebral cysts, unspecified	Orpha Match	3	93890	Rare developmental defect during embryogenesis
Q0461	Q00-Q99 Congenital malformations, deformations and chromosomal abnormalities	Single congenital cerebral cyst	Orpha Match	3	93890	Rare developmental defect during embryogenesis
Q0462	Q00-Q99 Congenital malformations, deformations and chromosomal abnormalities	Multiple congenital cerebral cysts	Orpha Match	3	93890	Rare developmental defect during embryogenesis
Q048	Q00-Q99 Congenital malformations, deformations and chromosomal abnormalities	Other specified congenital malformations of brain	Orpha Match	28	93890 98006	Rare developmental defect during embryogenesis Rare neurologic disease	Y
Q050	Q00-Q99 Congenital malformations, deformations and chromosomal abnormalities	Cervical spina bifida with hydrocephalus	Manual Review	1	93890	Rare developmental defect during embryogenesis
Q0500	Q00-Q99 Congenital malformations, deformations and chromosomal abnormalities	Cervical spina bifida with hydrocephalus, unspecified whether lesion is open or closed	Orpha Match	1	93890	Rare developmental defect during embryogenesis
Q0501	Q00-Q99 Congenital malformations, deformations and chromosomal abnormalities	Cervical spina bifida with hydrocephalus, open, aperta, not covered with skin or membrane	Orpha Match	1	93890	Rare developmental defect during embryogenesis
Q0502	Q00-Q99 Congenital malformations, deformations and chromosomal abnormalities	Cervical spina bifida with hydrocephalus, closed, cystica, covered with skin or membrane	Orpha Match	3	93890	Rare developmental defect during embryogenesis
Q051	Q00-Q99 Congenital malformations, deformations and chromosomal abnormalities	Thoracic spina bifida with hydrocephalus	Manual Review	1	93890	Rare developmental defect during embryogenesis
Q0510	Q00-Q99 Congenital malformations, deformations and chromosomal abnormalities	Thoracic spina bifida with hydrocephalus, unspecified whether lesion is open or closed	Orpha Match	1	93890	Rare developmental defect during embryogenesis
Q0511	Q00-Q99 Congenital malformations, deformations and chromosomal abnormalities	Thoracic spina bifida with hydrocephalus, open, aperta, not covered with skin or membrane	Orpha Match	3	93890	Rare developmental defect during embryogenesis
Q0512	Q00-Q99 Congenital malformations, deformations and chromosomal abnormalities	Thoracic spina bifida with hydrocephalus, closed, cystica, covered with skin or membrane	Orpha Match	3	93890	Rare developmental defect during embryogenesis
Q052	Q00-Q99 Congenital malformations, deformations and chromosomal abnormalities	Lumbar spina bifida with hydrocephalus	Manual Review	1	93890	Rare developmental defect during embryogenesis
Q0520	Q00-Q99 Congenital malformations, deformations and chromosomal abnormalities	Lumbar spina bifida with hydrocephalus, unspecified whether lesion is open or closed	Orpha Match	1	93890	Rare developmental defect during embryogenesis
Q0521	Q00-Q99 Congenital malformations, deformations and chromosomal abnormalities	Lumbar spina bifida with hydrocephalus, open, aperta, not covered with skin or membrane	Orpha Match	3	93890	Rare developmental defect during embryogenesis
Q0522	Q00-Q99 Congenital malformations, deformations and chromosomal abnormalities	Lumbar spina bifida with hydrocephalus, closed, cystica, covered with skin or membrane	Orpha Match	4	93890	Rare developmental defect during embryogenesis
Q053	Q00-Q99 Congenital malformations, deformations and chromosomal abnormalities	Sacral spina bifida with hydrocephalus	Manual Review	1	93890	Rare developmental defect during embryogenesis
Q0530	Q00-Q99 Congenital malformations, deformations and chromosomal abnormalities	Sacral spina bifida with hydrocephalus, unspecified whether lesion is open or closed	Orpha Match	1	93890	Rare developmental defect during embryogenesis
Q0531	Q00-Q99 Congenital malformations, deformations and chromosomal abnormalities	Sacral spina bifida with hydrocephalus, open, aperta, not covered with skin or membrane	Orpha Match	2	93890	Rare developmental defect during embryogenesis
Q0532	Q00-Q99 Congenital malformations, deformations and chromosomal abnormalities	Sacral spina bifida with hydrocephalus, closed, cystica, covered with skin or membrane	Orpha Match	3	93890	Rare developmental defect during embryogenesis
Q054	Q00-Q99 Congenital malformations, deformations and chromosomal abnormalities	Unspecified spina bifida with hydrocephalus	Manual Review	1	93890	Rare developmental defect during embryogenesis
Q0540	Q00-Q99 Congenital malformations, deformations and chromosomal abnormalities	Unspecified spina bifida with hydrocephalus, unspecified whether lesion is open or closed	Orpha Match	1	93890	Rare developmental defect during embryogenesis
Q0541	Q00-Q99 Congenital malformations, deformations and chromosomal abnormalities	Unspecified spina bifida with hydrocephalus, open, aperta, not covered with skin or membrane	Orpha Match	2	93890	Rare developmental defect during embryogenesis
Q0542	Q00-Q99 Congenital malformations, deformations and chromosomal abnormalities	Unspecified spina bifida with hydrocephalus, closed, cystica, covered with skin or membrane	Orpha Match	2	93890	Rare developmental defect during embryogenesis
Q0550	Q00-Q99 Congenital malformations, deformations and chromosomal abnormalities	Cervical spina bifida without hydrocephalus, unspecified whether lesion is open or closed	Orpha Match	1	93890	Rare developmental defect during embryogenesis
Q0551	Q00-Q99 Congenital malformations, deformations and chromosomal abnormalities	Cervical spina bifida without hydrocephalus, open, aperta, not covered with skin or membrane	Orpha Match	2	93890	Rare developmental defect during embryogenesis
Q0552	Q00-Q99 Congenital malformations, deformations and chromosomal abnormalities	Cervical spina bifida without hydrocephalus, closed, cystica, covered with skin or membrane	Orpha Match	2	93890	Rare developmental defect during embryogenesis
Q0560	Q00-Q99 Congenital malformations, deformations and chromosomal abnormalities	Thoracic spina bifida without hydrocephalus, unspecified whether lesion is open or closed	Orpha Match	1	93890	Rare developmental defect during embryogenesis
Q0561	Q00-Q99 Congenital malformations, deformations and chromosomal abnormalities	Thoracic spina bifida without hydrocephalus, open, aperta, not covered with skin or membrane	Orpha Match	2	93890	Rare developmental defect during embryogenesis
Q0562	Q00-Q99 Congenital malformations, deformations and chromosomal abnormalities	Thoracic spina bifida without hydrocephalus, closed, cystica, covered with skin or membrane	Orpha Match	2	93890	Rare developmental defect during embryogenesis
Q0570	Q00-Q99 Congenital malformations, deformations and chromosomal abnormalities	Lumbar spina bifida without hydrocephalus, unspecified whether lesion is open or closed	Orpha Match	1	93890	Rare developmental defect during embryogenesis
Q0571	Q00-Q99 Congenital malformations, deformations and chromosomal abnormalities	Lumbar spina bifida without hydrocephalus, open, aperta, not covered with skin or membrane	Orpha Match	2	93890	Rare developmental defect during embryogenesis
Q0572	Q00-Q99 Congenital malformations, deformations and chromosomal abnormalities	Lumbar spina bifida without hydrocephalus, closed, cystica, covered with skin or membrane	Orpha Match	3	93890	Rare developmental defect during embryogenesis
Q0580	Q00-Q99 Congenital malformations, deformations and chromosomal abnormalities	Sacral spina bifida without hydrocephalus, unspecified whether lesion is open or closed	Orpha Match	1	93890	Rare developmental defect during embryogenesis
Q0581	Q00-Q99 Congenital malformations, deformations and chromosomal abnormalities	Sacral spina bifida without hydrocephalus, open, aperta, not covered with skin or membrane	Orpha Match	2	93890	Rare developmental defect during embryogenesis
Q0582	Q00-Q99 Congenital malformations, deformations and chromosomal abnormalities	Sacral spina bifida without hydrocephalus, closed, cystica, covered with skin or membrane	Orpha Match	3	93890	Rare developmental defect during embryogenesis
Q0590	Q00-Q99 Congenital malformations, deformations and chromosomal abnormalities	Spina bifida, unspecified, unspecified whether lesion is open or closed	Orpha Match	3	93890	Rare developmental defect during embryogenesis
Q0591	Q00-Q99 Congenital malformations, deformations and chromosomal abnormalities	Spina bifida, unspecified, open, aperta, not covered with skin or membrane	Orpha Match	4	93890	Rare developmental defect during embryogenesis
Q0592	Q00-Q99 Congenital malformations, deformations and chromosomal abnormalities	Spina bifida, unspecified, closed, cystica, covered with skin or membrane	Orpha Match	4	93890	Rare developmental defect during embryogenesis
Q060	Q00-Q99 Congenital malformations, deformations and chromosomal abnormalities	Amyelia	Orpha Match	1	93890	Rare developmental defect during embryogenesis
Q062	Q00-Q99 Congenital malformations, deformations and chromosomal abnormalities	Diastematomyelia	Orpha Match	2	93890	Rare developmental defect during embryogenesis
Q064	Q00-Q99 Congenital malformations, deformations and chromosomal abnormalities	Hydromyelia	Orpha Match	3	93890 98006	Rare developmental defect during embryogenesis Rare neurologic disease	Y
Q068	Q00-Q99 Congenital malformations, deformations and chromosomal abnormalities	Other specified congenital malformations of spinal cord	Orpha Match	1	98006	Rare neurologic disease
Q070	Q00-Q99 Congenital malformations, deformations and chromosomal abnormalities	Arnold-Chiari syndrome	Orpha Match	2	93890	Rare developmental defect during embryogenesis
Q0781	Q00-Q99 Congenital malformations, deformations and chromosomal abnormalities	Jaw-winking syndrome	Orpha Match	3	97966	Rare ophthalmic disorder
Q0782	Q00-Q99 Congenital malformations, deformations and chromosomal abnormalities	Optic nerve hypoplasia	Orpha Match	1	97966	Rare ophthalmic disorder
Q0789	Q00-Q99 Congenital malformations, deformations and chromosomal abnormalities	Other specified congenital malformations of the nervous system	Orpha Match	9	93890 98006 98036 97966	Rare developmental defect during embryogenesis Rare neurologic disease Rare otorhinolaryngologic disease Rare ophthalmic disorder	Y
Q100	Q00-Q99 Congenital malformations, deformations and chromosomal abnormalities	Congenital ptosis	Orpha Match	1	97966	Rare ophthalmic disorder
Q101	Q00-Q99 Congenital malformations, deformations and chromosomal abnormalities	Congenital ectropion	Orpha Match	3	93890 97966	Rare developmental defect during embryogenesis Rare ophthalmic disorder	Y
Q102	Q00-Q99 Congenital malformations, deformations and chromosomal abnormalities	Congenital entropion	Orpha Match	1	97966	Rare ophthalmic disorder
Q103	Q00-Q99 Congenital malformations, deformations and chromosomal abnormalities	Other congenital malformations of eyelid	Orpha Match	12	93890 97966	Rare developmental defect during embryogenesis Rare ophthalmic disorder	Y
Q104	Q00-Q99 Congenital malformations, deformations and chromosomal abnormalities	Absence and agenesis of lacrimal apparatus	Orpha Match	1	97966	Rare ophthalmic disorder
Q105	Q00-Q99 Congenital malformations, deformations and chromosomal abnormalities	Congenital stenosis and stricture of lacrimal duct	Orpha Match	1	93890	Rare developmental defect during embryogenesis
Q106	Q00-Q99 Congenital malformations, deformations and chromosomal abnormalities	Other congenital malformations of lacrimal apparatus	Orpha Match	1	93890	Rare developmental defect during embryogenesis
Q110	Q00-Q99 Congenital malformations, deformations and chromosomal abnormalities	Cystic eyeball	Orpha Match	1	97966	Rare ophthalmic disorder
Q112	Q00-Q99 Congenital malformations, deformations and chromosomal abnormalities	Microphthalmos	Orpha Match	13	93890	Rare developmental defect during embryogenesis
Q120	Q00-Q99 Congenital malformations, deformations and chromosomal abnormalities	Congenital cataract	Orpha Match	12	97966	Rare ophthalmic disorder
Q121	Q00-Q99 Congenital malformations, deformations and chromosomal abnormalities	Congenital displaced lens	Orpha Match	2	97966	Rare ophthalmic disorder
Q122	Q00-Q99 Congenital malformations, deformations and chromosomal abnormalities	Coloboma of lens	Orpha Match	1	93890	Rare developmental defect during embryogenesis
Q123	Q00-Q99 Congenital malformations, deformations and chromosomal abnormalities	Congenital aphakia	Orpha Match	1	93890	Rare developmental defect during embryogenesis
Q124	Q00-Q99 Congenital malformations, deformations and chromosomal abnormalities	Spherophakia	Orpha Match	1	97966	Rare ophthalmic disorder
Q130	Q00-Q99 Congenital malformations, deformations and chromosomal abnormalities	Coloboma of iris	Orpha Match	1	93890	Rare developmental defect during embryogenesis
Q131	Q00-Q99 Congenital malformations, deformations and chromosomal abnormalities	Absence of iris	Orpha Match	3	93890	Rare developmental defect during embryogenesis
Q133	Q00-Q99 Congenital malformations, deformations and chromosomal abnormalities	Congenital corneal opacity	Orpha Match	1	93890	Rare developmental defect during embryogenesis
Q1340	Q00-Q99 Congenital malformations, deformations and chromosomal abnormalities	Congenital corneal malformation, unspecified	Orpha Match	3	93890 97966	Rare developmental defect during embryogenesis Rare ophthalmic disorder	Y
Q1341	Q00-Q99 Congenital malformations, deformations and chromosomal abnormalities	Microcornea	Orpha Match	1	93890	Rare developmental defect during embryogenesis
Q1349	Q00-Q99 Congenital malformations, deformations and chromosomal abnormalities	Other congenital corneal malformations	Orpha Match	3	93890 97966	Rare developmental defect during embryogenesis Rare ophthalmic disorder	Y
Q138	Q00-Q99 Congenital malformations, deformations and chromosomal abnormalities	Other congenital malformations of anterior segment of eye	Orpha Match	12	93890 97966 93626	Rare developmental defect during embryogenesis Rare ophthalmic disorder Rare renal disease	Y
Q140	Q00-Q99 Congenital malformations, deformations and chromosomal abnormalities	Congenital malformation of vitreous humour	Orpha Match	1	97966	Rare ophthalmic disorder
Q141	Q00-Q99 Congenital malformations, deformations and chromosomal abnormalities	Congenital malformation of retina	Orpha Match	3	97966 98028	Rare ophthalmic disorder Rare circulatory system disease	Y
Q142	Q00-Q99 Congenital malformations, deformations and chromosomal abnormalities	Congenital malformation of optic disc	Orpha Match	5	93890 97966	Rare developmental defect during embryogenesis Rare ophthalmic disorder	Y
Q148	Q00-Q99 Congenital malformations, deformations and chromosomal abnormalities	Other congenital malformations of posterior segment of eye	Orpha Match	3	93890	Rare developmental defect during embryogenesis
Q150	Q00-Q99 Congenital malformations, deformations and chromosomal abnormalities	Congenital glaucoma	Orpha Match	2	93890 97966	Rare developmental defect during embryogenesis Rare ophthalmic disorder	Y
Q158	Q00-Q99 Congenital malformations, deformations and chromosomal abnormalities	Other specified congenital malformations of eye	Orpha Match	11	93890 97966	Rare developmental defect during embryogenesis Rare ophthalmic disorder	Y
Q160	Q00-Q99 Congenital malformations, deformations and chromosomal abnormalities	Congenital absence of (ear) auricle	Orpha Match	1	93890	Rare developmental defect during embryogenesis
Q161	Q00-Q99 Congenital malformations, deformations and chromosomal abnormalities	Congenital absence, atresia and stricture of auditory canal (external)	Orpha Match	2	93890	Rare developmental defect during embryogenesis
Q163	Q00-Q99 Congenital malformations, deformations and chromosomal abnormalities	Congenital malformation of ear ossicles	Orpha Match	2	93890 98036	Rare developmental defect during embryogenesis Rare otorhinolaryngologic disease	Y
Q164	Q00-Q99 Congenital malformations, deformations and chromosomal abnormalities	Other congenital malformations of middle ear	Orpha Match	1	93890	Rare developmental defect during embryogenesis
Q165	Q00-Q99 Congenital malformations, deformations and chromosomal abnormalities	Congenital malformation of inner ear	Orpha Match	2	98036	Rare otorhinolaryngologic disease
Q172	Q00-Q99 Congenital malformations, deformations and chromosomal abnormalities	Microtia	Orpha Match	1	93890	Rare developmental defect during embryogenesis
Q180	Q00-Q99 Congenital malformations, deformations and chromosomal abnormalities	Sinus, fistula and cyst of branchial cleft	Orpha Match	5	93890	Rare developmental defect during embryogenesis
Q181	Q00-Q99 Congenital malformations, deformations and chromosomal abnormalities	Preauricular sinus and cyst	Orpha Match	1	93890	Rare developmental defect during embryogenesis
Q184	Q00-Q99 Congenital malformations, deformations and chromosomal abnormalities	Macrostomia	Orpha Match	1	93890	Rare developmental defect during embryogenesis
Q188	Q00-Q99 Congenital malformations, deformations and chromosomal abnormalities	Other specified congenital malformations of face and neck	Orpha Match	18	93890 98036 68329	Rare developmental defect during embryogenesis Rare otorhinolaryngologic disease Rare maxillo-facial surgical disease	Y
Q200	Q00-Q99 Congenital malformations, deformations and chromosomal abnormalities	Common arterial trunk	Orpha Match	1	93890	Rare developmental defect during embryogenesis
Q201	Q00-Q99 Congenital malformations, deformations and chromosomal abnormalities	Double outlet right ventricle	Orpha Match	5	93890	Rare developmental defect during embryogenesis
Q202	Q00-Q99 Congenital malformations, deformations and chromosomal abnormalities	Double outlet left ventricle	Orpha Match	1	93890	Rare developmental defect during embryogenesis
Q203	Q00-Q99 Congenital malformations, deformations and chromosomal abnormalities	Discordant ventriculoarterial connection	Manual Review	5	93890	Rare developmental defect during embryogenesis
Q2030	Q00-Q99 Congenital malformations, deformations and chromosomal abnormalities	Discordant ventriculoarterial connection, unspecified	Orpha Match	5	93890	Rare developmental defect during embryogenesis
Q2031	Q00-Q99 Congenital malformations, deformations and chromosomal abnormalities	Transposition of great vessels, complete	Orpha Match	5	93890	Rare developmental defect during embryogenesis
Q2039	Q00-Q99 Congenital malformations, deformations and chromosomal abnormalities	Other specified discordant ventriculoarterial connection	Orpha Match	5	93890	Rare developmental defect during embryogenesis
Q204	Q00-Q99 Congenital malformations, deformations and chromosomal abnormalities	Double inlet ventricle	Manual Review	1	93890	Rare developmental defect during embryogenesis
Q2040	Q00-Q99 Congenital malformations, deformations and chromosomal abnormalities	Double inlet ventricle, unspecified	Orpha Match	1	93890	Rare developmental defect during embryogenesis
Q2041	Q00-Q99 Congenital malformations, deformations and chromosomal abnormalities	Double inlet left ventricle	Orpha Match	1	93890	Rare developmental defect during embryogenesis
Q2042	Q00-Q99 Congenital malformations, deformations and chromosomal abnormalities	Double inlet right ventricle	Orpha Match	1	93890	Rare developmental defect during embryogenesis
Q2049	Q00-Q99 Congenital malformations, deformations and chromosomal abnormalities	Other specified double inlet ventricle	Orpha Match	1	93890	Rare developmental defect during embryogenesis
Q205	Q00-Q99 Congenital malformations, deformations and chromosomal abnormalities	Discordant atrioventricular connection	Manual Review	1	93890	Rare developmental defect during embryogenesis
Q2050	Q00-Q99 Congenital malformations, deformations and chromosomal abnormalities	Discordant atrioventricular connection, unspecified	Orpha Match	2	93890	Rare developmental defect during embryogenesis
Q2051	Q00-Q99 Congenital malformations, deformations and chromosomal abnormalities	Corrected transposition	Orpha Match	2	93890	Rare developmental defect during embryogenesis
Q2052	Q00-Q99 Congenital malformations, deformations and chromosomal abnormalities	Ventricular inversion	Orpha Match	2	93890	Rare developmental defect during embryogenesis
Q2059	Q00-Q99 Congenital malformations, deformations and chromosomal abnormalities	Other specified discordant atrioventricular connection	Orpha Match	2	93890	Rare developmental defect during embryogenesis
Q206	Q00-Q99 Congenital malformations, deformations and chromosomal abnormalities	Isomerism of atrial appendages	Orpha Match	1	93890	Rare developmental defect during embryogenesis
Q2081	Q00-Q99 Congenital malformations, deformations and chromosomal abnormalities	Hypoplastic right ventricle	Orpha Match	1	93890	Rare developmental defect during embryogenesis
Q2082	Q00-Q99 Congenital malformations, deformations and chromosomal abnormalities	Hypoplastic left ventricle	Orpha Match	1	93890	Rare developmental defect during embryogenesis
Q2089	Q00-Q99 Congenital malformations, deformations and chromosomal abnormalities	Other specified congenital malformations of cardiac chambers and connections	Orpha Match	8	93890	Rare developmental defect during embryogenesis
Q2120	Q00-Q99 Congenital malformations, deformations and chromosomal abnormalities	Atrioventricular septal defect, unspecified	Orpha Match	1	93890	Rare developmental defect during embryogenesis
Q2121	Q00-Q99 Congenital malformations, deformations and chromosomal abnormalities	Ostium primum defect	Orpha Match	1	93890	Rare developmental defect during embryogenesis
Q2122	Q00-Q99 Congenital malformations, deformations and chromosomal abnormalities	Incomplete common atrioventricular septal defect	Orpha Match	1	93890	Rare developmental defect during embryogenesis
Q2123	Q00-Q99 Congenital malformations, deformations and chromosomal abnormalities	Intermediate common atrioventricular septal defect	Orpha Match	1	93890	Rare developmental defect during embryogenesis
Q2124	Q00-Q99 Congenital malformations, deformations and chromosomal abnormalities	Complete common atrioventricular septal defect	Orpha Match	1	93890	Rare developmental defect during embryogenesis
Q2129	Q00-Q99 Congenital malformations, deformations and chromosomal abnormalities	Other specified atrioventricular septal defect	Orpha Match	2	93890	Rare developmental defect during embryogenesis
Q213	Q00-Q99 Congenital malformations, deformations and chromosomal abnormalities	Tetralogy of Fallot	Orpha Match	2	93890	Rare developmental defect during embryogenesis
Q214	Q00-Q99 Congenital malformations, deformations and chromosomal abnormalities	Aortopulmonary septal defect	Orpha Match	1	93890	Rare developmental defect during embryogenesis
Q2181	Q00-Q99 Congenital malformations, deformations and chromosomal abnormalities	Eisenmenger's defect	Manual Review	1	93890	Rare developmental defect during embryogenesis
Q2182	Q00-Q99 Congenital malformations, deformations and chromosomal abnormalities	Trilogy of Fallot	Manual Review	1	93890	Rare developmental defect during embryogenesis
Q2183	Q00-Q99 Congenital malformations, deformations and chromosomal abnormalities	Pentalogy of Fallot	Manual Review	1	93890	Rare developmental defect during embryogenesis
Q221	Q00-Q99 Congenital malformations, deformations and chromosomal abnormalities	Congenital pulmonary valve stenosis	Orpha Match	2	93890	Rare developmental defect during embryogenesis
Q222	Q00-Q99 Congenital malformations, deformations and chromosomal abnormalities	Congenital pulmonary valve insufficiency	Orpha Match	2	93890	Rare developmental defect during embryogenesis
Q224	Q00-Q99 Congenital malformations, deformations and chromosomal abnormalities	Congenital tricuspid stenosis and atresia	Manual Review	3	93890	Rare developmental defect during embryogenesis
Q2241	Q00-Q99 Congenital malformations, deformations and chromosomal abnormalities	Congenital tricuspid stenosis	Orpha Match	2	93890	Rare developmental defect during embryogenesis
Q2242	Q00-Q99 Congenital malformations, deformations and chromosomal abnormalities	Congenital tricuspid atresia	Orpha Match	1	93890	Rare developmental defect during embryogenesis
Q225	Q00-Q99 Congenital malformations, deformations and chromosomal abnormalities	Ebstein's anomaly	Orpha Match	1	93890	Rare developmental defect during embryogenesis
Q226	Q00-Q99 Congenital malformations, deformations and chromosomal abnormalities	Hypoplastic right heart syndrome	Orpha Match	3	93890	Rare developmental defect during embryogenesis
Q2281	Q00-Q99 Congenital malformations, deformations and chromosomal abnormalities	Congenital tricuspid insufficiency	Orpha Match	1	93890	Rare developmental defect during embryogenesis
Q2282	Q00-Q99 Congenital malformations, deformations and chromosomal abnormalities	Congenital tricuspid dysplasia	Orpha Match	1	93890	Rare developmental defect during embryogenesis
Q2289	Q00-Q99 Congenital malformations, deformations and chromosomal abnormalities	Other specified congenital malformations of tricuspid valve	Orpha Match	5	93890	Rare developmental defect during embryogenesis
Q230	Q00-Q99 Congenital malformations, deformations and chromosomal abnormalities	Congenital stenosis and atresia of aortic valve	Manual Review	2	93890	Rare developmental defect during embryogenesis
Q2301	Q00-Q99 Congenital malformations, deformations and chromosomal abnormalities	Congenital stenosis of aortic valve	Orpha Match	1	93890	Rare developmental defect during embryogenesis
Q2302	Q00-Q99 Congenital malformations, deformations and chromosomal abnormalities	Congenital atresia of aortic valve	Orpha Match	1	93890	Rare developmental defect during embryogenesis
Q232	Q00-Q99 Congenital malformations, deformations and chromosomal abnormalities	Congenital mitral stenosis and atresia	Manual Review	4	93890	Rare developmental defect during embryogenesis
Q2321	Q00-Q99 Congenital malformations, deformations and chromosomal abnormalities	Congenital mitral stenosis	Orpha Match	3	93890	Rare developmental defect during embryogenesis
Q2322	Q00-Q99 Congenital malformations, deformations and chromosomal abnormalities	Congenital mitral atresia	Orpha Match	1	93890	Rare developmental defect during embryogenesis
Q233	Q00-Q99 Congenital malformations, deformations and chromosomal abnormalities	Congenital mitral insufficiency	Orpha Match	3	93890	Rare developmental defect during embryogenesis
Q234	Q00-Q99 Congenital malformations, deformations and chromosomal abnormalities	Hypoplastic left heart syndrome	Orpha Match	1	93890	Rare developmental defect during embryogenesis
Q2381	Q00-Q99 Congenital malformations, deformations and chromosomal abnormalities	Congenital aortic valve dysplasia	Orpha Match	1	93890	Rare developmental defect during embryogenesis
Q2382	Q00-Q99 Congenital malformations, deformations and chromosomal abnormalities	Congenital mitral valve dysplasia	Orpha Match	4	93890	Rare developmental defect during embryogenesis
Q2383	Q00-Q99 Congenital malformations, deformations and chromosomal abnormalities	Congenital bicuspid aortic valve	Orpha Match	1	93890	Rare developmental defect during embryogenesis
Q2389	Q00-Q99 Congenital malformations, deformations and chromosomal abnormalities	Other specified congenital malformations of aortic and mitral valves	Orpha Match	3	93890	Rare developmental defect during embryogenesis
Q240	Q00-Q99 Congenital malformations, deformations and chromosomal abnormalities	Dextrocardia	Orpha Match	1	93890	Rare developmental defect during embryogenesis
Q241	Q00-Q99 Congenital malformations, deformations and chromosomal abnormalities	Laevocardia	Orpha Match	1	93890	Rare developmental defect during embryogenesis
Q242	Q00-Q99 Congenital malformations, deformations and chromosomal abnormalities	Cor triatriatum	Orpha Match	3	93890	Rare developmental defect during embryogenesis
Q243	Q00-Q99 Congenital malformations, deformations and chromosomal abnormalities	Pulmonary infundibular stenosis	Orpha Match	1	93890	Rare developmental defect during embryogenesis
Q244	Q00-Q99 Congenital malformations, deformations and chromosomal abnormalities	Congenital subaortic stenosis	Orpha Match	4	93890	Rare developmental defect during embryogenesis
Q245	Q00-Q99 Congenital malformations, deformations and chromosomal abnormalities	Malformation of coronary vessels	Orpha Match	10	93890	Rare developmental defect during embryogenesis
Q246	Q00-Q99 Congenital malformations, deformations and chromosomal abnormalities	Congenital heart block	Orpha Match	1	97929	Rare cardiac disease
Q2481	Q00-Q99 Congenital malformations, deformations and chromosomal abnormalities	Anomalous bands of the heart	Orpha Match	1	93890	Rare developmental defect during embryogenesis
Q2482	Q00-Q99 Congenital malformations, deformations and chromosomal abnormalities	Congenital cardiomegaly	Orpha Match	1	93890	Rare developmental defect during embryogenesis
Q2483	Q00-Q99 Congenital malformations, deformations and chromosomal abnormalities	Congenital cyanotic heart disease	Orpha Match	3	93890	Rare developmental defect during embryogenesis
Q2484	Q00-Q99 Congenital malformations, deformations and chromosomal abnormalities	Congenital diverticulum of heart	Orpha Match	1	93890	Rare developmental defect during embryogenesis
Q2485	Q00-Q99 Congenital malformations, deformations and chromosomal abnormalities	Congenital malformation of pericardium, not elsewhere classified	Orpha Match	4	93890	Rare developmental defect during embryogenesis
Q2486	Q00-Q99 Congenital malformations, deformations and chromosomal abnormalities	Congenital malformation of myocardium, not elsewhere classified	Orpha Match	1	93890	Rare developmental defect during embryogenesis
Q2487	Q00-Q99 Congenital malformations, deformations and chromosomal abnormalities	Congenital malformation of cardiac valve, not elsewhere classified	Orpha Match	11	93890 97965	Rare developmental defect during embryogenesis Rare surgical cardiac disease	Y
Q2489	Q00-Q99 Congenital malformations, deformations and chromosomal abnormalities	Other specified congenital malformations of heart	Orpha Match	6	93890 97965	Rare developmental defect during embryogenesis Rare surgical cardiac disease	Y
Q251	Q00-Q99 Congenital malformations, deformations and chromosomal abnormalities	Coarctation of aorta	Manual Review	3	93890	Rare developmental defect during embryogenesis
Q2510	Q00-Q99 Congenital malformations, deformations and chromosomal abnormalities	Coarctation of aorta, unspecified	Orpha Match	2	93890	Rare developmental defect during embryogenesis
Q2511	Q00-Q99 Congenital malformations, deformations and chromosomal abnormalities	Coarctation of aorta, preductal	Orpha Match	1	93890	Rare developmental defect during embryogenesis
Q2512	Q00-Q99 Congenital malformations, deformations and chromosomal abnormalities	Coarctation of aorta, postductal	Orpha Match	1	93890	Rare developmental defect during embryogenesis
Q2513	Q00-Q99 Congenital malformations, deformations and chromosomal abnormalities	Interrupted aortic arch	Orpha Match	1	93890	Rare developmental defect during embryogenesis
Q2519	Q00-Q99 Congenital malformations, deformations and chromosomal abnormalities	Other specified coarctation of aorta	Orpha Match	1	93890	Rare developmental defect during embryogenesis
Q2530	Q00-Q99 Congenital malformations, deformations and chromosomal abnormalities	Stenosis of aorta, unspecified	Orpha Match	1	93890	Rare developmental defect during embryogenesis
Q2531	Q00-Q99 Congenital malformations, deformations and chromosomal abnormalities	Supravalvular aortic stenosis	Orpha Match	1	93890	Rare developmental defect during embryogenesis
Q2532	Q00-Q99 Congenital malformations, deformations and chromosomal abnormalities	Subvalvular aortic stenosis	Orpha Match	1	93890	Rare developmental defect during embryogenesis
Q2539	Q00-Q99 Congenital malformations, deformations and chromosomal abnormalities	Other specified stenosis of aorta	Orpha Match	1	93890	Rare developmental defect during embryogenesis
Q2540	Q00-Q99 Congenital malformations, deformations and chromosomal abnormalities	Congenital malformation of aorta, unspecified	Orpha Match	2	93890	Rare developmental defect during embryogenesis
Q2541	Q00-Q99 Congenital malformations, deformations and chromosomal abnormalities	Absence of aorta	Orpha Match	2	93890	Rare developmental defect during embryogenesis
Q2542	Q00-Q99 Congenital malformations, deformations and chromosomal abnormalities	Congenital aneurysm of aorta	Orpha Match	1	93890	Rare developmental defect during embryogenesis
Q2543	Q00-Q99 Congenital malformations, deformations and chromosomal abnormalities	Double aortic arch [vascular ring of aorta]	Orpha Match	1	93890	Rare developmental defect during embryogenesis
Q2544	Q00-Q99 Congenital malformations, deformations and chromosomal abnormalities	Hypoplasia of aorta	Orpha Match	3	93890	Rare developmental defect during embryogenesis
Q2545	Q00-Q99 Congenital malformations, deformations and chromosomal abnormalities	Persistent aortic arch	Orpha Match	1	93890	Rare developmental defect during embryogenesis
Q2546	Q00-Q99 Congenital malformations, deformations and chromosomal abnormalities	Pseudotruncus arteriosus	Orpha Match	1	93890	Rare developmental defect during embryogenesis
Q2547	Q00-Q99 Congenital malformations, deformations and chromosomal abnormalities	Overriding aorta	Orpha Match	1	93890	Rare developmental defect during embryogenesis
Q2549	Q00-Q99 Congenital malformations, deformations and chromosomal abnormalities	Other specified congenital malformations of aorta	Orpha Match	5	93890	Rare developmental defect during embryogenesis
Q255	Q00-Q99 Congenital malformations, deformations and chromosomal abnormalities	Atresia of pulmonary artery	Orpha Match	1	93890	Rare developmental defect during embryogenesis
Q256	Q00-Q99 Congenital malformations, deformations and chromosomal abnormalities	Stenosis of pulmonary artery	Orpha Match	2	93890	Rare developmental defect during embryogenesis
Q2570	Q00-Q99 Congenital malformations, deformations and chromosomal abnormalities	Congenital malformation of pulmonary artery, unspecified	Orpha Match	1	93890	Rare developmental defect during embryogenesis
Q2571	Q00-Q99 Congenital malformations, deformations and chromosomal abnormalities	Congenital aneurysm of pulmonary artery	Orpha Match	1	93890	Rare developmental defect during embryogenesis
Q2579	Q00-Q99 Congenital malformations, deformations and chromosomal abnormalities	Other specified congenital malformations of pulmonary artery	Orpha Match	6	93890	Rare developmental defect during embryogenesis
Q258	Q00-Q99 Congenital malformations, deformations and chromosomal abnormalities	Other congenital malformations of great arteries	Orpha Match	2	93890	Rare developmental defect during embryogenesis
Q2600	Q00-Q99 Congenital malformations, deformations and chromosomal abnormalities	Congenital stenosis of vena cava, unspecified	Orpha Match	1	93890	Rare developmental defect during embryogenesis
Q2601	Q00-Q99 Congenital malformations, deformations and chromosomal abnormalities	Congenital stenosis of superior vena cava	Orpha Match	1	93890	Rare developmental defect during embryogenesis
Q2602	Q00-Q99 Congenital malformations, deformations and chromosomal abnormalities	Congenital stenosis of inferior vena cava	Orpha Match	1	93890	Rare developmental defect during embryogenesis
Q2609	Q00-Q99 Congenital malformations, deformations and chromosomal abnormalities	Other specified congenital stenosis of vena cava	Orpha Match	1	93890	Rare developmental defect during embryogenesis
Q261	Q00-Q99 Congenital malformations, deformations and chromosomal abnormalities	Persistent left superior vena cava	Orpha Match	2	93890	Rare developmental defect during embryogenesis
Q262	Q00-Q99 Congenital malformations, deformations and chromosomal abnormalities	Total anomalous pulmonary venous connection	Orpha Match	1	93890	Rare developmental defect during embryogenesis
Q263	Q00-Q99 Congenital malformations, deformations and chromosomal abnormalities	Partial anomalous pulmonary venous connection	Orpha Match	2	93890	Rare developmental defect during embryogenesis
Q2681	Q00-Q99 Congenital malformations, deformations and chromosomal abnormalities	Scimitar syndrome	Orpha Match	1	93890	Rare developmental defect during embryogenesis
Q2689	Q00-Q99 Congenital malformations, deformations and chromosomal abnormalities	Other specified congenital malformations of great veins	Orpha Match	9	93890	Rare developmental defect during embryogenesis
Q269	Q00-Q99 Congenital malformations, deformations and chromosomal abnormalities	Congenital malformation of great vein, unspecified	Orpha Match	2	93890	Rare developmental defect during embryogenesis
Q271	Q00-Q99 Congenital malformations, deformations and chromosomal abnormalities	Congenital renal artery stenosis	Orpha Match	1	93890	Rare developmental defect during embryogenesis
Q273	Q00-Q99 Congenital malformations, deformations and chromosomal abnormalities	Peripheral arteriovenous malformation	Orpha Match	8	93890	Rare developmental defect during embryogenesis
Q274	Q00-Q99 Congenital malformations, deformations and chromosomal abnormalities	Congenital phlebectasia	Orpha Match	1	93890	Rare developmental defect during embryogenesis
Q278	Q00-Q99 Congenital malformations, deformations and chromosomal abnormalities	Other specified congenital malformations of peripheral vascular system	Orpha Match	4	93890	Rare developmental defect during embryogenesis
Q281	Q00-Q99 Congenital malformations, deformations and chromosomal abnormalities	Other malformations of precerebral vessels	Orpha Match	1	93890	Rare developmental defect during embryogenesis
Q2830	Q00-Q99 Congenital malformations, deformations and chromosomal abnormalities	Congenital malformation of cerebral vessels, unspecified	Orpha Match	2	93890	Rare developmental defect during embryogenesis
Q2831	Q00-Q99 Congenital malformations, deformations and chromosomal abnormalities	Aneurysm of great vein of Galen	Orpha Match	1	93890	Rare developmental defect during embryogenesis
Q2839	Q00-Q99 Congenital malformations, deformations and chromosomal abnormalities	Other specified malformations of cerebral vessels	Orpha Match	2	93890	Rare developmental defect during embryogenesis
Q288	Q00-Q99 Congenital malformations, deformations and chromosomal abnormalities	Other specified congenital malformations of circulatory system	Orpha Match	4	93890 98028	Rare developmental defect during embryogenesis Rare circulatory system disease	Y
Q300	Q00-Q99 Congenital malformations, deformations and chromosomal abnormalities	Choanal atresia and stenosis	Manual Review	3	93890	Rare developmental defect during embryogenesis
Q3001	Q00-Q99 Congenital malformations, deformations and chromosomal abnormalities	Choanal atresia	Orpha Match	3	93890	Rare developmental defect during embryogenesis
Q3002	Q00-Q99 Congenital malformations, deformations and chromosomal abnormalities	Choanal stenosis	Orpha Match	1	93890	Rare developmental defect during embryogenesis
Q301	Q00-Q99 Congenital malformations, deformations and chromosomal abnormalities	Agenesis and underdevelopment of nose	Orpha Match	1	93890	Rare developmental defect during embryogenesis
Q302	Q00-Q99 Congenital malformations, deformations and chromosomal abnormalities	Fissured, notched and cleft nose	Orpha Match	1	93890	Rare developmental defect during embryogenesis
Q303	Q00-Q99 Congenital malformations, deformations and chromosomal abnormalities	Congenital perforated nasal septum	Orpha Match	1	93890	Rare developmental defect during embryogenesis
Q3081	Q00-Q99 Congenital malformations, deformations and chromosomal abnormalities	Congenital accessory nose	Orpha Match	3	93890	Rare developmental defect during embryogenesis
Q3082	Q00-Q99 Congenital malformations, deformations and chromosomal abnormalities	Congenital anomaly of nasal sinus	Orpha Match	2	93890 98036	Rare developmental defect during embryogenesis Rare otorhinolaryngologic disease	Y
Q3089	Q00-Q99 Congenital malformations, deformations and chromosomal abnormalities	Other congenital malformations of nose	Orpha Match	7	93890 98036	Rare developmental defect during embryogenesis Rare otorhinolaryngologic disease	Y
Q309	Q00-Q99 Congenital malformations, deformations and chromosomal abnormalities	Congenital malformation of nose, unspecified	Orpha Match	1	93890	Rare developmental defect during embryogenesis
Q310	Q00-Q99 Congenital malformations, deformations and chromosomal abnormalities	Web of larynx	Orpha Match	1	98036	Rare otorhinolaryngologic disease
Q311	Q00-Q99 Congenital malformations, deformations and chromosomal abnormalities	Congenital subglottic stenosis	Orpha Match	1	98036	Rare otorhinolaryngologic disease
Q313	Q00-Q99 Congenital malformations, deformations and chromosomal abnormalities	Laryngocele	Orpha Match	1	98036	Rare otorhinolaryngologic disease
Q315	Q00-Q99 Congenital malformations, deformations and chromosomal abnormalities	Congenital laryngomalacia	Orpha Match	1	98036	Rare otorhinolaryngologic disease
Q318	Q00-Q99 Congenital malformations, deformations and chromosomal abnormalities	Other congenital malformations of larynx	Orpha Match	2	93890 98036	Rare developmental defect during embryogenesis Rare otorhinolaryngologic disease	Y
Q319	Q00-Q99 Congenital malformations, deformations and chromosomal abnormalities	Congenital malformation of larynx, unspecified	Orpha Match	1	93890	Rare developmental defect during embryogenesis
Q320	Q00-Q99 Congenital malformations, deformations and chromosomal abnormalities	Congenital tracheomalacia	Orpha Match	1	98036	Rare otorhinolaryngologic disease
Q321	Q00-Q99 Congenital malformations, deformations and chromosomal abnormalities	Other congenital malformations of trachea	Orpha Match	8	93890 98036	Rare developmental defect during embryogenesis Rare otorhinolaryngologic disease	Y
Q324	Q00-Q99 Congenital malformations, deformations and chromosomal abnormalities	Other congenital malformations of bronchus	Orpha Match	1	93890	Rare developmental defect during embryogenesis
Q330	Q00-Q99 Congenital malformations, deformations and chromosomal abnormalities	Congenital cystic lung	Manual Review	6	93890	Rare developmental defect during embryogenesis
Q3300	Q00-Q99 Congenital malformations, deformations and chromosomal abnormalities	Congenital cystic lung, unspecified	Orpha Match	1	93890	Rare developmental defect during embryogenesis
Q3301	Q00-Q99 Congenital malformations, deformations and chromosomal abnormalities	Congenital cystic adenomatoid lung	Orpha Match	6	93890	Rare developmental defect during embryogenesis
Q3302	Q00-Q99 Congenital malformations, deformations and chromosomal abnormalities	Congenital honeycomb lung	Orpha Match	2	93890	Rare developmental defect during embryogenesis
Q3303	Q00-Q99 Congenital malformations, deformations and chromosomal abnormalities	Congenital single cyst of lung	Orpha Match	2	93890	Rare developmental defect during embryogenesis
Q3304	Q00-Q99 Congenital malformations, deformations and chromosomal abnormalities	Congenital polycystic lung	Orpha Match	2	93890	Rare developmental defect during embryogenesis
Q3305	Q00-Q99 Congenital malformations, deformations and chromosomal abnormalities	Congenital pulmonary lymphangiectasis	Orpha Match	1	93890	Rare developmental defect during embryogenesis
Q3309	Q00-Q99 Congenital malformations, deformations and chromosomal abnormalities	Other congenital cystic lung	Orpha Match	3	93890	Rare developmental defect during embryogenesis
Q332	Q00-Q99 Congenital malformations, deformations and chromosomal abnormalities	Sequestration of lung	Orpha Match	4	93890	Rare developmental defect during embryogenesis
Q333	Q00-Q99 Congenital malformations, deformations and chromosomal abnormalities	Agenesis of lung	Orpha Match	1	93890	Rare developmental defect during embryogenesis
Q334	Q00-Q99 Congenital malformations, deformations and chromosomal abnormalities	Congenital bronchiectasis	Orpha Match	1	93890	Rare developmental defect during embryogenesis
Q336	Q00-Q99 Congenital malformations, deformations and chromosomal abnormalities	Hypoplasia and dysplasia of lung	Orpha Match	1	93890	Rare developmental defect during embryogenesis
Q338	Q00-Q99 Congenital malformations, deformations and chromosomal abnormalities	Other congenital malformations of lung	Orpha Match	2	93890	Rare developmental defect during embryogenesis
Q348	Q00-Q99 Congenital malformations, deformations and chromosomal abnormalities	Other specified congenital malformations of respiratory system	Orpha Match	1	97955	Rare respiratory disease
Q35	Q00-Q99 Congenital malformations, deformations and chromosomal abnormalities	Cleft palate	Manual Review	1	93890	Rare developmental defect during embryogenesis
Q350	Q00-Q99 Congenital malformations, deformations and chromosomal abnormalities	Cleft hard palate, bilateral	Manual Review	1	93890	Rare developmental defect during embryogenesis
Q351	Q00-Q99 Congenital malformations, deformations and chromosomal abnormalities	Cleft hard palate	Manual Review	1	93890	Rare developmental defect during embryogenesis
Q3510	Q00-Q99 Congenital malformations, deformations and chromosomal abnormalities	Cleft hard palate, unspecified	Orpha Match	1	93890	Rare developmental defect during embryogenesis
Q3511	Q00-Q99 Congenital malformations, deformations and chromosomal abnormalities	Cleft hard palate, bilateral	Orpha Match	1	93890	Rare developmental defect during embryogenesis
Q3512	Q00-Q99 Congenital malformations, deformations and chromosomal abnormalities	Cleft hard palate, median	Orpha Match	1	93890	Rare developmental defect during embryogenesis
Q3513	Q00-Q99 Congenital malformations, deformations and chromosomal abnormalities	Cleft hard palate, unilateral	Orpha Match	1	93890	Rare developmental defect during embryogenesis
Q352	Q00-Q99 Congenital malformations, deformations and chromosomal abnormalities	Cleft soft palate, bilateral	Manual Review	1	93890	Rare developmental defect during embryogenesis
Q3530	Q00-Q99 Congenital malformations, deformations and chromosomal abnormalities	Cleft soft palate, unspecified	Orpha Match	1	93890	Rare developmental defect during embryogenesis
Q3531	Q00-Q99 Congenital malformations, deformations and chromosomal abnormalities	Cleft soft palate, bilateral	Orpha Match	2	93890	Rare developmental defect during embryogenesis
Q3532	Q00-Q99 Congenital malformations, deformations and chromosomal abnormalities	Cleft soft palate, median	Orpha Match	4	93890	Rare developmental defect during embryogenesis
Q3533	Q00-Q99 Congenital malformations, deformations and chromosomal abnormalities	Cleft soft palate, unilateral	Orpha Match	2	93890	Rare developmental defect during embryogenesis
Q354	Q00-Q99 Congenital malformations, deformations and chromosomal abnormalities	Cleft hard palate with cleft soft palate, bilateral	Manual Review	1	93890	Rare developmental defect during embryogenesis
Q355	Q00-Q99 Congenital malformations, deformations and chromosomal abnormalities	Cleft hard palate with cleft soft palate, unilateral	Manual Review	1	93890	Rare developmental defect during embryogenesis
Q356	Q00-Q99 Congenital malformations, deformations and chromosomal abnormalities	Cleft palate, medial	Manual Review	1	93890	Rare developmental defect during embryogenesis
Q357	Q00-Q99 Congenital malformations, deformations and chromosomal abnormalities	Cleft uvula	Orpha Match	2	93890	Rare developmental defect during embryogenesis
Q358	Q00-Q99 Congenital malformations, deformations and chromosomal abnormalities	Cleft palate, unspecified, bilateral	Manual Review	1	93890	Rare developmental defect during embryogenesis
Q359	Q00-Q99 Congenital malformations, deformations and chromosomal abnormalities	Cleft palate, unspecified	Orpha Match	1	93890	Rare developmental defect during embryogenesis
Q360	Q00-Q99 Congenital malformations, deformations and chromosomal abnormalities	Cleft lip, bilateral	Orpha Match	3	93890	Rare developmental defect during embryogenesis
Q361	Q00-Q99 Congenital malformations, deformations and chromosomal abnormalities	Cleft lip, median	Orpha Match	5	93890	Rare developmental defect during embryogenesis
Q369	Q00-Q99 Congenital malformations, deformations and chromosomal abnormalities	Cleft lip, unilateral	Orpha Match	10	93890	Rare developmental defect during embryogenesis
Q37	Q00-Q99 Congenital malformations, deformations and chromosomal abnormalities	Cleft palate with cleft lip	Manual Review	1	93890	Rare developmental defect during embryogenesis
Q370	Q00-Q99 Congenital malformations, deformations and chromosomal abnormalities	Cleft hard palate with bilateral cleft lip	Manual Review	1	93890	Rare developmental defect during embryogenesis
Q371	Q00-Q99 Congenital malformations, deformations and chromosomal abnormalities	Cleft hard palate with unilateral cleft lip	Manual Review	1	93890	Rare developmental defect during embryogenesis
Q372	Q00-Q99 Congenital malformations, deformations and chromosomal abnormalities	Cleft soft palate with bilateral cleft lip	Manual Review	1	93890	Rare developmental defect during embryogenesis
Q374	Q00-Q99 Congenital malformations, deformations and chromosomal abnormalities	Cleft hard and soft palate with bilateral cleft lip	Manual Review	1	93890	Rare developmental defect during embryogenesis
Q375	Q00-Q99 Congenital malformations, deformations and chromosomal abnormalities	Cleft hard and soft palate with unilateral cleft lip	Manual Review	1	93890	Rare developmental defect during embryogenesis
Q378	Q00-Q99 Congenital malformations, deformations and chromosomal abnormalities	Unspecified cleft palate with bilateral cleft lip	Manual Review	1	93890	Rare developmental defect during embryogenesis
Q3800	Q00-Q99 Congenital malformations, deformations and chromosomal abnormalities	Congenital malformation of lips, unspecified	Orpha Match	1	93890	Rare developmental defect during embryogenesis
Q3801	Q00-Q99 Congenital malformations, deformations and chromosomal abnormalities	Congenital fistula or pit of lips	Orpha Match	2	93890	Rare developmental defect during embryogenesis
Q3802	Q00-Q99 Congenital malformations, deformations and chromosomal abnormalities	Van der Woude's syndrome	Orpha Match	1	93890	Rare developmental defect during embryogenesis
Q3809	Q00-Q99 Congenital malformations, deformations and chromosomal abnormalities	Other congenital malformations of lips	Orpha Match	2	93890	Rare developmental defect during embryogenesis
Q382	Q00-Q99 Congenital malformations, deformations and chromosomal abnormalities	Macroglossia	Orpha Match	2	93890	Rare developmental defect during embryogenesis
Q3830	Q00-Q99 Congenital malformations, deformations and chromosomal abnormalities	Congenital malformation of tongue, unspecified	Orpha Match	1	98036	Rare otorhinolaryngologic disease
Q3831	Q00-Q99 Congenital malformations, deformations and chromosomal abnormalities	Congenital absence of tongue	Orpha Match	4	93890	Rare developmental defect during embryogenesis
Q3832	Q00-Q99 Congenital malformations, deformations and chromosomal abnormalities	Congenital cleft of tongue	Orpha Match	1	98036	Rare otorhinolaryngologic disease
Q3833	Q00-Q99 Congenital malformations, deformations and chromosomal abnormalities	Congenital displacement of tongue	Orpha Match	1	98036	Rare otorhinolaryngologic disease
Q3834	Q00-Q99 Congenital malformations, deformations and chromosomal abnormalities	Congenital hypoplasia of tongue	Orpha Match	2	93890	Rare developmental defect during embryogenesis
Q3839	Q00-Q99 Congenital malformations, deformations and chromosomal abnormalities	Other congenital malformations of tongue	Orpha Match	2	93890 98036	Rare developmental defect during embryogenesis Rare otorhinolaryngologic disease	Y
Q3840	Q00-Q99 Congenital malformations, deformations and chromosomal abnormalities	Congenital malformation of salivary gland(s) and duct(s), unspecified	Orpha Match	1	93890	Rare developmental defect during embryogenesis
Q3841	Q00-Q99 Congenital malformations, deformations and chromosomal abnormalities	Congenital absence of salivary gland(s) and duct(s)	Orpha Match	1	93890	Rare developmental defect during embryogenesis
Q3842	Q00-Q99 Congenital malformations, deformations and chromosomal abnormalities	Congenital accessory salivary gland(s) and duct(s)	Orpha Match	1	93890	Rare developmental defect during embryogenesis
Q3843	Q00-Q99 Congenital malformations, deformations and chromosomal abnormalities	Congenital atresia of salivary gland(s) and duct(s)	Orpha Match	1	93890	Rare developmental defect during embryogenesis
Q3844	Q00-Q99 Congenital malformations, deformations and chromosomal abnormalities	Congenital fistula of salivary gland(s) and duct(s)	Orpha Match	1	93890	Rare developmental defect during embryogenesis
Q3845	Q00-Q99 Congenital malformations, deformations and chromosomal abnormalities	Congenital ranula	Orpha Match	1	93890	Rare developmental defect during embryogenesis
Q3849	Q00-Q99 Congenital malformations, deformations and chromosomal abnormalities	Other congenital malformations of salivary gland(s) and duct(s)	Orpha Match	1	97966	Rare ophthalmic disorder
Q3860	Q00-Q99 Congenital malformations, deformations and chromosomal abnormalities	Congenital malformation of mouth, unspecified	Orpha Match	1	93890	Rare developmental defect during embryogenesis
Q3861	Q00-Q99 Congenital malformations, deformations and chromosomal abnormalities	Congenital cleft of gum	Orpha Match	1	93890	Rare developmental defect during embryogenesis
Q3869	Q00-Q99 Congenital malformations, deformations and chromosomal abnormalities	Other congenital malformations of mouth	Orpha Match	2	93890 89826	Rare developmental defect during embryogenesis Rare skin disease	Y
Q390	Q00-Q99 Congenital malformations, deformations and chromosomal abnormalities	Atresia of oesophagus without fistula	Orpha Match	1	93890	Rare developmental defect during embryogenesis
Q3910	Q00-Q99 Congenital malformations, deformations and chromosomal abnormalities	Atresia of oesophagus with oesophageal fistula, unspecified	Orpha Match	1	93890	Rare developmental defect during embryogenesis
Q3913	Q00-Q99 Congenital malformations, deformations and chromosomal abnormalities	Atresia of oesophagus with fistula between trachea and oesophageal pouch	Orpha Match	1	93890	Rare developmental defect during embryogenesis
Q3914	Q00-Q99 Congenital malformations, deformations and chromosomal abnormalities	Atresia of oesophagus with broncho-oesophageal fistula	Orpha Match	1	93890	Rare developmental defect during embryogenesis
Q3915	Q00-Q99 Congenital malformations, deformations and chromosomal abnormalities	Atresia of oesophagus with tracheo-oesophageal fistula	Orpha Match	1	93890	Rare developmental defect during embryogenesis
Q3921	Q00-Q99 Congenital malformations, deformations and chromosomal abnormalities	Congenital tracheo-oesophageal fistula without atresia	Orpha Match	1	93890	Rare developmental defect during embryogenesis
Q3922	Q00-Q99 Congenital malformations, deformations and chromosomal abnormalities	Congenital broncho-oesophageal fistula without atresia	Orpha Match	1	93890	Rare developmental defect during embryogenesis
Q395	Q00-Q99 Congenital malformations, deformations and chromosomal abnormalities	Congenital dilatation of oesophagus	Orpha Match	1	93890	Rare developmental defect during embryogenesis
Q396	Q00-Q99 Congenital malformations, deformations and chromosomal abnormalities	Diverticulum of oesophagus	Orpha Match	1	93890	Rare developmental defect during embryogenesis
Q3981	Q00-Q99 Congenital malformations, deformations and chromosomal abnormalities	Congenital duplication of oesophagus	Orpha Match	3	93890	Rare developmental defect during embryogenesis
Q3982	Q00-Q99 Congenital malformations, deformations and chromosomal abnormalities	Oesophageal dysmotility	Orpha Match	1	97935	Rare gastroenterologic disease
Q3983	Q00-Q99 Congenital malformations, deformations and chromosomal abnormalities	Congenital absence of oesophagus	Orpha Match	1	93890	Rare developmental defect during embryogenesis
Q3984	Q00-Q99 Congenital malformations, deformations and chromosomal abnormalities	Congenital displacement of oesophagus	Orpha Match	1	93890	Rare developmental defect during embryogenesis
Q3985	Q00-Q99 Congenital malformations, deformations and chromosomal abnormalities	Congenital duplication cyst of oesophagus	Orpha Match	2	93890	Rare developmental defect during embryogenesis
Q3989	Q00-Q99 Congenital malformations, deformations and chromosomal abnormalities	Other congenital malformations of oesophagus	Orpha Match	1	93890	Rare developmental defect during embryogenesis
Q4021	Q00-Q99 Congenital malformations, deformations and chromosomal abnormalities	Congenital absence of stomach	Orpha Match	1	93890	Rare developmental defect during embryogenesis
Q4022	Q00-Q99 Congenital malformations, deformations and chromosomal abnormalities	Congenital diverticulum of stomach	Orpha Match	1	93890	Rare developmental defect during embryogenesis
Q4023	Q00-Q99 Congenital malformations, deformations and chromosomal abnormalities	Congenital duplication of stomach	Orpha Match	1	93890	Rare developmental defect during embryogenesis
Q4024	Q00-Q99 Congenital malformations, deformations and chromosomal abnormalities	Congenital megalogastria	Orpha Match	1	93890	Rare developmental defect during embryogenesis
Q4025	Q00-Q99 Congenital malformations, deformations and chromosomal abnormalities	Congenital microgastria	Orpha Match	1	93890	Rare developmental defect during embryogenesis
Q4029	Q00-Q99 Congenital malformations, deformations and chromosomal abnormalities	Other specified congenital malformations of stomach	Orpha Match	1	93890	Rare developmental defect during embryogenesis
Q410	Q00-Q99 Congenital malformations, deformations and chromosomal abnormalities	Congenital absence, atresia and stenosis of duodenum	Manual Review	2	93890	Rare developmental defect during embryogenesis
Q4101	Q00-Q99 Congenital malformations, deformations and chromosomal abnormalities	Congenital absence and atresia of duodenum	Orpha Match	2	93890	Rare developmental defect during embryogenesis
Q4102	Q00-Q99 Congenital malformations, deformations and chromosomal abnormalities	Congenital stenosis of duodenum	Orpha Match	1	93890	Rare developmental defect during embryogenesis
Q411	Q00-Q99 Congenital malformations, deformations and chromosomal abnormalities	Congenital absence, atresia and stenosis of jejunum	Manual Review	1	93890	Rare developmental defect during embryogenesis
Q4111	Q00-Q99 Congenital malformations, deformations and chromosomal abnormalities	Congenital absence and atresia of jejunum	Orpha Match	1	93890	Rare developmental defect during embryogenesis
Q4112	Q00-Q99 Congenital malformations, deformations and chromosomal abnormalities	Congenital stenosis of jejunum	Orpha Match	1	93890	Rare developmental defect during embryogenesis
Q4113	Q00-Q99 Congenital malformations, deformations and chromosomal abnormalities	Apple peel syndrome	Orpha Match	1	93890	Rare developmental defect during embryogenesis
Q412	Q00-Q99 Congenital malformations, deformations and chromosomal abnormalities	Congenital absence, atresia and stenosis of ileum	Manual Review	1	93890	Rare developmental defect during embryogenesis
Q4121	Q00-Q99 Congenital malformations, deformations and chromosomal abnormalities	Congenital absence and atresia of ileum	Orpha Match	1	93890	Rare developmental defect during embryogenesis
Q4122	Q00-Q99 Congenital malformations, deformations and chromosomal abnormalities	Congenital stenosis of ileum	Orpha Match	1	93890	Rare developmental defect during embryogenesis
Q418	Q00-Q99 Congenital malformations, deformations and chromosomal abnormalities	Congenital absence, atresia and stenosis of other specified parts of small intestine	Manual Review	1	93890	Rare developmental defect during embryogenesis
Q4181	Q00-Q99 Congenital malformations, deformations and chromosomal abnormalities	Congenital absence and atresia of other specified parts of small intestine	Orpha Match	1	93890	Rare developmental defect during embryogenesis
Q4182	Q00-Q99 Congenital malformations, deformations and chromosomal abnormalities	Congenital stenosis of other specified parts of small intestine	Orpha Match	1	93890	Rare developmental defect during embryogenesis
Q419	Q00-Q99 Congenital malformations, deformations and chromosomal abnormalities	Congenital absence, atresia and stenosis of small intestine, part unspecified	Orpha Match	1	93890	Rare developmental defect during embryogenesis
Q420	Q00-Q99 Congenital malformations, deformations and chromosomal abnormalities	Congenital absence, atresia and stenosis of rectum with fistula	Manual Review	1	93890	Rare developmental defect during embryogenesis
Q4200	Q00-Q99 Congenital malformations, deformations and chromosomal abnormalities	Congenital absence, atresia and stenosis of rectum with unspecified fistula	Orpha Match	1	93890	Rare developmental defect during embryogenesis
Q4201	Q00-Q99 Congenital malformations, deformations and chromosomal abnormalities	Congenital absence, atresia and stenosis of rectum with rectourethral fistula	Orpha Match	1	93890	Rare developmental defect during embryogenesis
Q4202	Q00-Q99 Congenital malformations, deformations and chromosomal abnormalities	Congenital absence, atresia and stenosis of rectum with rectovesical fistula	Orpha Match	1	93890	Rare developmental defect during embryogenesis
Q4203	Q00-Q99 Congenital malformations, deformations and chromosomal abnormalities	Congenital absence, atresia and stenosis of rectum with rectovulval fistula	Orpha Match	1	93890	Rare developmental defect during embryogenesis
Q4204	Q00-Q99 Congenital malformations, deformations and chromosomal abnormalities	Congenital absence, atresia and stenosis of rectum with rectocutaneous fistula	Orpha Match	1	93890	Rare developmental defect during embryogenesis
Q4205	Q00-Q99 Congenital malformations, deformations and chromosomal abnormalities	Congenital absence, atresia and stenosis of rectum with rectocloacal fistula	Orpha Match	1	93890	Rare developmental defect during embryogenesis
Q4209	Q00-Q99 Congenital malformations, deformations and chromosomal abnormalities	Congenital absence, atresia and stenosis of rectum with other fistula	Orpha Match	1	93890	Rare developmental defect during embryogenesis
Q421	Q00-Q99 Congenital malformations, deformations and chromosomal abnormalities	Congenital absence, atresia and stenosis of rectum without fistula	Orpha Match	1	93890	Rare developmental defect during embryogenesis
Q422	Q00-Q99 Congenital malformations, deformations and chromosomal abnormalities	Congenital absence, atresia and stenosis of anus with fistula	Manual Review	1	93890	Rare developmental defect during embryogenesis
Q4220	Q00-Q99 Congenital malformations, deformations and chromosomal abnormalities	Congenital absence, atresia and stenosis of anus with unspecified fistula	Orpha Match	1	93890	Rare developmental defect during embryogenesis
Q4221	Q00-Q99 Congenital malformations, deformations and chromosomal abnormalities	Congenital absence, atresia and stenosis of anus with anocutaneous fistula	Orpha Match	1	93890	Rare developmental defect during embryogenesis
Q4222	Q00-Q99 Congenital malformations, deformations and chromosomal abnormalities	Congenital absence, atresia and stenosis of anus with anovestibular fistula	Orpha Match	1	93890	Rare developmental defect during embryogenesis
Q4229	Q00-Q99 Congenital malformations, deformations and chromosomal abnormalities	Congenital absence, atresia and stenosis of anus with other fistula	Orpha Match	1	93890	Rare developmental defect during embryogenesis
Q423	Q00-Q99 Congenital malformations, deformations and chromosomal abnormalities	Congenital absence, atresia and stenosis of anus without fistula	Orpha Match	1	93890	Rare developmental defect during embryogenesis
Q429	Q00-Q99 Congenital malformations, deformations and chromosomal abnormalities	Congenital absence, atresia and stenosis of large intestine, part unspecified	Orpha Match	1	93890	Rare developmental defect during embryogenesis
Q430	Q00-Q99 Congenital malformations, deformations and chromosomal abnormalities	Meckel's diverticulum	Orpha Match	1	93890	Rare developmental defect during embryogenesis
Q431	Q00-Q99 Congenital malformations, deformations and chromosomal abnormalities	Hirschsprung's disease	Manual Review	1	93890	Rare developmental defect during embryogenesis
Q4310	Q00-Q99 Congenital malformations, deformations and chromosomal abnormalities	Hirschsprung's disease, unspecified	Orpha Match	1	97935	Rare gastroenterologic disease
Q4311	Q00-Q99 Congenital malformations, deformations and chromosomal abnormalities	Short segment Hirschsprung's disease	Orpha Match	1	97935	Rare gastroenterologic disease
Q4312	Q00-Q99 Congenital malformations, deformations and chromosomal abnormalities	Long segment Hirschsprung's disease	Orpha Match	1	97935	Rare gastroenterologic disease
Q4313	Q00-Q99 Congenital malformations, deformations and chromosomal abnormalities	Total aganglionosis of colon and intestine	Orpha Match	1	97935	Rare gastroenterologic disease
Q4319	Q00-Q99 Congenital malformations, deformations and chromosomal abnormalities	Other Hirschsprung's disease	Orpha Match	8	93890 97935	Rare developmental defect during embryogenesis Rare gastroenterologic disease	Y
Q434	Q00-Q99 Congenital malformations, deformations and chromosomal abnormalities	Duplication of intestine	Orpha Match	2	93890	Rare developmental defect during embryogenesis
Q4381	Q00-Q99 Congenital malformations, deformations and chromosomal abnormalities	Congenital microcolon	Orpha Match	1	93890	Rare developmental defect during embryogenesis
Q4382	Q00-Q99 Congenital malformations, deformations and chromosomal abnormalities	Congenital transposition of intestine	Orpha Match	1	93890	Rare developmental defect during embryogenesis
Q4389	Q00-Q99 Congenital malformations, deformations and chromosomal abnormalities	Other specified congenital malformations of intestine	Orpha Match	3	93890	Rare developmental defect during embryogenesis
Q440	Q00-Q99 Congenital malformations, deformations and chromosomal abnormalities	Agenesis, aplasia and hypoplasia of gallbladder	Orpha Match	1	57146	Rare hepatic disease
Q442	Q00-Q99 Congenital malformations, deformations and chromosomal abnormalities	Atresia of bile ducts	Orpha Match	2	93890	Rare developmental defect during embryogenesis
Q444	Q00-Q99 Congenital malformations, deformations and chromosomal abnormalities	Choledochal cyst	Orpha Match	1	57146	Rare hepatic disease
Q446	Q00-Q99 Congenital malformations, deformations and chromosomal abnormalities	Cystic disease of liver	Orpha Match	4	57146	Rare hepatic disease
Q4471	Q00-Q99 Congenital malformations, deformations and chromosomal abnormalities	Alagille syndrome	Orpha Match	4	93890	Rare developmental defect during embryogenesis
Q4472	Q00-Q99 Congenital malformations, deformations and chromosomal abnormalities	Congenital absence of liver	Orpha Match	1	93890	Rare developmental defect during embryogenesis
Q4479	Q00-Q99 Congenital malformations, deformations and chromosomal abnormalities	Other congenital malformations of liver	Orpha Match	4	93890	Rare developmental defect during embryogenesis
Q450	Q00-Q99 Congenital malformations, deformations and chromosomal abnormalities	Agenesis, aplasia and hypoplasia of pancreas	Orpha Match	1	93890	Rare developmental defect during embryogenesis
Q451	Q00-Q99 Congenital malformations, deformations and chromosomal abnormalities	Annular pancreas	Orpha Match	1	93890	Rare developmental defect during embryogenesis
Q452	Q00-Q99 Congenital malformations, deformations and chromosomal abnormalities	Congenital pancreatic cyst	Orpha Match	1	97935	Rare gastroenterologic disease
Q4530	Q00-Q99 Congenital malformations, deformations and chromosomal abnormalities	Congenital malformation of pancreas and pancreatic duct, unspecified	Orpha Match	1	93890	Rare developmental defect during embryogenesis
Q4531	Q00-Q99 Congenital malformations, deformations and chromosomal abnormalities	Ectopic pancreas	Orpha Match	1	93890	Rare developmental defect during embryogenesis
Q4532	Q00-Q99 Congenital malformations, deformations and chromosomal abnormalities	Congenital accessory pancreas	Orpha Match	1	93890	Rare developmental defect during embryogenesis
Q4539	Q00-Q99 Congenital malformations, deformations and chromosomal abnormalities	Other congenital malformations of pancreas and pancreatic duct	Orpha Match	1	93890	Rare developmental defect during embryogenesis
Q4581	Q00-Q99 Congenital malformations, deformations and chromosomal abnormalities	Absence (complete) (partial) of alimentary tract, not elsewhere classified	Orpha Match	1	93890	Rare developmental defect during embryogenesis
Q4582	Q00-Q99 Congenital malformations, deformations and chromosomal abnormalities	Duplication of digestive organs, not elsewhere classified	Orpha Match	1	93890	Rare developmental defect during embryogenesis
Q4583	Q00-Q99 Congenital malformations, deformations and chromosomal abnormalities	Congenital malposition of digestive organs, not elsewhere classified	Orpha Match	1	93890	Rare developmental defect during embryogenesis
Q4584	Q00-Q99 Congenital malformations, deformations and chromosomal abnormalities	Congenital mesenteric cyst, not elsewhere classified	Orpha Match	1	93890	Rare developmental defect during embryogenesis
Q4585	Q00-Q99 Congenital malformations, deformations and chromosomal abnormalities	Congenital ectopic digestive organs, not elsewhere classified	Orpha Match	1	93890	Rare developmental defect during embryogenesis
Q4586	Q00-Q99 Congenital malformations, deformations and chromosomal abnormalities	Congenital malformation of mesentery, not elsewhere classified	Orpha Match	1	93890	Rare developmental defect during embryogenesis
Q4589	Q00-Q99 Congenital malformations, deformations and chromosomal abnormalities	Other specified congenital malformations of digestive system	Orpha Match	1	93890	Rare developmental defect during embryogenesis
Q510	Q00-Q99 Congenital malformations, deformations and chromosomal abnormalities	Agenesis and aplasia of uterus	Orpha Match	1	93890	Rare developmental defect during embryogenesis
Q511	Q00-Q99 Congenital malformations, deformations and chromosomal abnormalities	Doubling of uterus with doubling of cervix and vagina	Orpha Match	3	93890	Rare developmental defect during embryogenesis
Q512	Q00-Q99 Congenital malformations, deformations and chromosomal abnormalities	Other doubling of uterus	Orpha Match	4	93890	Rare developmental defect during embryogenesis
Q513	Q00-Q99 Congenital malformations, deformations and chromosomal abnormalities	Bicornuate uterus	Orpha Match	2	93890	Rare developmental defect during embryogenesis
Q514	Q00-Q99 Congenital malformations, deformations and chromosomal abnormalities	Unicornuate uterus	Orpha Match	3	93890	Rare developmental defect during embryogenesis
Q515	Q00-Q99 Congenital malformations, deformations and chromosomal abnormalities	Agenesis and aplasia of cervix	Orpha Match	1	93890	Rare developmental defect during embryogenesis
Q520	Q00-Q99 Congenital malformations, deformations and chromosomal abnormalities	Congenital absence of vagina	Orpha Match	2	93890	Rare developmental defect during embryogenesis
Q521	Q00-Q99 Congenital malformations, deformations and chromosomal abnormalities	Doubling of vagina	Orpha Match	3	93890	Rare developmental defect during embryogenesis
Q5241	Q00-Q99 Congenital malformations, deformations and chromosomal abnormalities	Congenital atresia of vagina	Manual Review	1	93890	Rare developmental defect during embryogenesis
Q542	Q00-Q99 Congenital malformations, deformations and chromosomal abnormalities	Hypospadias, penoscrotal	Orpha Match	1	93890	Rare developmental defect during embryogenesis
Q543	Q00-Q99 Congenital malformations, deformations and chromosomal abnormalities	Hypospadias, perineal	Orpha Match	1	93890	Rare developmental defect during embryogenesis
Q550	Q00-Q99 Congenital malformations, deformations and chromosomal abnormalities	Absence and aplasia of testis	Manual Review	2	93890	Rare developmental defect during embryogenesis
Q5500	Q00-Q99 Congenital malformations, deformations and chromosomal abnormalities	Absence and aplasia of testis, unspecified	Orpha Match	2	93890	Rare developmental defect during embryogenesis
Q5501	Q00-Q99 Congenital malformations, deformations and chromosomal abnormalities	Absence and aplasia of testis, unilateral	Orpha Match	2	93890	Rare developmental defect during embryogenesis
Q5502	Q00-Q99 Congenital malformations, deformations and chromosomal abnormalities	Absence and aplasia of testis, bilateral	Orpha Match	2	93890	Rare developmental defect during embryogenesis
Q5523	Q00-Q99 Congenital malformations, deformations and chromosomal abnormalities	Absence of scrotum	Manual Review	1	93890	Rare developmental defect during embryogenesis
Q5524	Q00-Q99 Congenital malformations, deformations and chromosomal abnormalities	Polyorchism	Manual Review	1	93890	Rare developmental defect during embryogenesis
Q553	Q00-Q99 Congenital malformations, deformations and chromosomal abnormalities	Atresia of vas deferens	Manual Review	1	93890	Rare developmental defect during embryogenesis
Q5540	Q00-Q99 Congenital malformations, deformations and chromosomal abnormalities	Congenital malformation of vas deferens, epididymis, seminal vesicles and prostate, unspecified	Orpha Match	1	93890	Rare developmental defect during embryogenesis
Q5541	Q00-Q99 Congenital malformations, deformations and chromosomal abnormalities	Other congenital malformations of vas deferens	Orpha Match	1	93890	Rare developmental defect during embryogenesis
Q5542	Q00-Q99 Congenital malformations, deformations and chromosomal abnormalities	Other congenital malformations of epididymis	Orpha Match	1	93890	Rare developmental defect during embryogenesis
Q5543	Q00-Q99 Congenital malformations, deformations and chromosomal abnormalities	Other congenital malformations of seminal vesicles	Orpha Match	1	93890	Rare developmental defect during embryogenesis
Q5544	Q00-Q99 Congenital malformations, deformations and chromosomal abnormalities	Other congenital malformations of prostate	Orpha Match	1	93890	Rare developmental defect during embryogenesis
Q555	Q00-Q99 Congenital malformations, deformations and chromosomal abnormalities	Congenital absence and aplasia of penis	Orpha Match	1	93890	Rare developmental defect during embryogenesis
Q5560	Q00-Q99 Congenital malformations, deformations and chromosomal abnormalities	Congenital malformation of penis, unspecified	Orpha Match	1	93890	Rare developmental defect during embryogenesis
Q5561	Q00-Q99 Congenital malformations, deformations and chromosomal abnormalities	Congenital circumcision	Orpha Match	1	93890	Rare developmental defect during embryogenesis
Q5562	Q00-Q99 Congenital malformations, deformations and chromosomal abnormalities	Congenital dysplasia of penis	Orpha Match	1	93890	Rare developmental defect during embryogenesis
Q5563	Q00-Q99 Congenital malformations, deformations and chromosomal abnormalities	Congenital curvature of penis	Orpha Match	1	93890	Rare developmental defect during embryogenesis
Q5564	Q00-Q99 Congenital malformations, deformations and chromosomal abnormalities	Congenital hooded prepuce	Orpha Match	1	93890	Rare developmental defect during embryogenesis
Q5565	Q00-Q99 Congenital malformations, deformations and chromosomal abnormalities	Congenital hypoplasia of penis	Orpha Match	1	93890	Rare developmental defect during embryogenesis
Q5569	Q00-Q99 Congenital malformations, deformations and chromosomal abnormalities	Other congenital malformations of penis	Orpha Match	1	93890	Rare developmental defect during embryogenesis
Q558	Q00-Q99 Congenital malformations, deformations and chromosomal abnormalities	Other specified congenital malformations of male genital organs	Orpha Match	2	93890	Rare developmental defect during embryogenesis
Q560	Q00-Q99 Congenital malformations, deformations and chromosomal abnormalities	Hermaphroditism, not elsewhere classified	Orpha Match	3	93890	Rare developmental defect during embryogenesis
Q561	Q00-Q99 Congenital malformations, deformations and chromosomal abnormalities	Male pseudohermaphroditism, not elsewhere classified	Orpha Match	7	93890	Rare developmental defect during embryogenesis
Q562	Q00-Q99 Congenital malformations, deformations and chromosomal abnormalities	Female pseudohermaphroditism, not elsewhere classified	Orpha Match	6	93890	Rare developmental defect during embryogenesis
Q563	Q00-Q99 Congenital malformations, deformations and chromosomal abnormalities	Pseudohermaphroditism, unspecified	Orpha Match	1	93890	Rare developmental defect during embryogenesis
Q564	Q00-Q99 Congenital malformations, deformations and chromosomal abnormalities	Indeterminate sex and ambiguous genitalia	Manual Review	1	93890	Rare developmental defect during embryogenesis
Q5641	Q00-Q99 Congenital malformations, deformations and chromosomal abnormalities	Ambiguous genitalia	Manual Review	1	93890	Rare developmental defect during embryogenesis
Q5642	Q00-Q99 Congenital malformations, deformations and chromosomal abnormalities	Indeterminate sex	Manual Review	1	93890	Rare developmental defect during embryogenesis
Q600	Q00-Q99 Congenital malformations, deformations and chromosomal abnormalities	Renal agenesis, unilateral	Orpha Match	1	93890	Rare developmental defect during embryogenesis
Q601	Q00-Q99 Congenital malformations, deformations and chromosomal abnormalities	Renal agenesis, bilateral	Orpha Match	1	93890	Rare developmental defect during embryogenesis
Q602	Q00-Q99 Congenital malformations, deformations and chromosomal abnormalities	Renal agenesis, unspecified	Orpha Match	1	93890	Rare developmental defect during embryogenesis
Q603	Q00-Q99 Congenital malformations, deformations and chromosomal abnormalities	Renal hypoplasia, unilateral	Orpha Match	1	93890	Rare developmental defect during embryogenesis
Q604	Q00-Q99 Congenital malformations, deformations and chromosomal abnormalities	Renal hypoplasia, bilateral	Orpha Match	3	93890	Rare developmental defect during embryogenesis
Q605	Q00-Q99 Congenital malformations, deformations and chromosomal abnormalities	Renal hypoplasia, unspecified	Orpha Match	1	93890	Rare developmental defect during embryogenesis
Q606	Q00-Q99 Congenital malformations, deformations and chromosomal abnormalities	Potter's syndrome	Manual Review	1	93890	Rare developmental defect during embryogenesis
Q611	Q00-Q99 Congenital malformations, deformations and chromosomal abnormalities	Polycystic kidney, autosomal recessive	Orpha Match	2	93626 97978	Rare renal disease Rare endocrine disease	Y
Q612	Q00-Q99 Congenital malformations, deformations and chromosomal abnormalities	Polycystic kidney, autosomal dominant	Orpha Match	1	93626	Rare renal disease
Q6140	Q00-Q99 Congenital malformations, deformations and chromosomal abnormalities	Renal dysplasia, unspecified	Orpha Match	1	93890	Rare developmental defect during embryogenesis
Q6141	Q00-Q99 Congenital malformations, deformations and chromosomal abnormalities	Cystic renal dysplasia, unilateral	Orpha Match	1	93890	Rare developmental defect during embryogenesis
Q6142	Q00-Q99 Congenital malformations, deformations and chromosomal abnormalities	Cystic renal dysplasia, bilateral	Orpha Match	1	93890	Rare developmental defect during embryogenesis
Q6143	Q00-Q99 Congenital malformations, deformations and chromosomal abnormalities	Cystic renal dysplasia, unspecified	Orpha Match	1	93626	Rare renal disease
Q6144	Q00-Q99 Congenital malformations, deformations and chromosomal abnormalities	Renal dysplasia, unilateral	Orpha Match	1	93890	Rare developmental defect during embryogenesis
Q6145	Q00-Q99 Congenital malformations, deformations and chromosomal abnormalities	Renal dysplasia, bilateral	Orpha Match	1	93890	Rare developmental defect during embryogenesis
Q6150	Q00-Q99 Congenital malformations, deformations and chromosomal abnormalities	Medullary cystic kidney, unspecified	Orpha Match	5	93890 93626	Rare developmental defect during embryogenesis Rare renal disease	Y
Q6151	Q00-Q99 Congenital malformations, deformations and chromosomal abnormalities	Juvenile medullary cystic kidney	Orpha Match	3	93890 93626	Rare developmental defect during embryogenesis Rare renal disease	Y
Q6152	Q00-Q99 Congenital malformations, deformations and chromosomal abnormalities	Adult type medullary cystic kidney	Orpha Match	3	93626	Rare renal disease
Q618	Q00-Q99 Congenital malformations, deformations and chromosomal abnormalities	Other cystic kidney diseases	Orpha Match	2	93626	Rare renal disease
Q619	Q00-Q99 Congenital malformations, deformations and chromosomal abnormalities	Cystic kidney disease, unspecified	Orpha Match	1	93626	Rare renal disease
Q622	Q00-Q99 Congenital malformations, deformations and chromosomal abnormalities	Congenital megaloureter	Orpha Match	6	101433	Rare urogenital disease
Q624	Q00-Q99 Congenital malformations, deformations and chromosomal abnormalities	Agenesis of ureter	Manual Review	1	93890	Rare developmental defect during embryogenesis
Q6381	Q00-Q99 Congenital malformations, deformations and chromosomal abnormalities	Congenital calyceal diverticulum	Orpha Match	3	93890	Rare developmental defect during embryogenesis
Q6382	Q00-Q99 Congenital malformations, deformations and chromosomal abnormalities	Congenital renal calculi	Orpha Match	1	93890	Rare developmental defect during embryogenesis
Q6389	Q00-Q99 Congenital malformations, deformations and chromosomal abnormalities	Other specified congenital malformations of kidney	Orpha Match	4	93890	Rare developmental defect during embryogenesis
Q640	Q00-Q99 Congenital malformations, deformations and chromosomal abnormalities	Epispadias	Orpha Match	1	93890	Rare developmental defect during embryogenesis
Q641	Q00-Q99 Congenital malformations, deformations and chromosomal abnormalities	Exstrophy of urinary bladder	Manual Review	2	93890	Rare developmental defect during embryogenesis
Q6411	Q00-Q99 Congenital malformations, deformations and chromosomal abnormalities	Cloacal exstrophy	Orpha Match	1	93890	Rare developmental defect during embryogenesis
Q6419	Q00-Q99 Congenital malformations, deformations and chromosomal abnormalities	Exstrophy of urinary bladder	Orpha Match	2	93890	Rare developmental defect during embryogenesis
Q6420	Q00-Q99 Congenital malformations, deformations and chromosomal abnormalities	Congenital urethral valves, unspecified	Orpha Match	1	93890	Rare developmental defect during embryogenesis
Q6421	Q00-Q99 Congenital malformations, deformations and chromosomal abnormalities	Congenital posterior urethral valves	Orpha Match	1	93890	Rare developmental defect during embryogenesis
Q6422	Q00-Q99 Congenital malformations, deformations and chromosomal abnormalities	Congenital anterior urethral valves	Orpha Match	1	93890	Rare developmental defect during embryogenesis
Q6431	Q00-Q99 Congenital malformations, deformations and chromosomal abnormalities	Congenital bladder neck obstruction	Orpha Match	1	93890	Rare developmental defect during embryogenesis
Q6432	Q00-Q99 Congenital malformations, deformations and chromosomal abnormalities	Congenital stricture of urethra	Orpha Match	1	93890	Rare developmental defect during embryogenesis
Q6433	Q00-Q99 Congenital malformations, deformations and chromosomal abnormalities	Congenital stricture of urethral meatus	Orpha Match	1	93890	Rare developmental defect during embryogenesis
Q6434	Q00-Q99 Congenital malformations, deformations and chromosomal abnormalities	Hypoplasia of urethra	Orpha Match	1	93890	Rare developmental defect during embryogenesis
Q6439	Q00-Q99 Congenital malformations, deformations and chromosomal abnormalities	Other atresia and stenosis of urethra and bladder neck	Orpha Match	1	93890	Rare developmental defect during embryogenesis
Q6441	Q00-Q99 Congenital malformations, deformations and chromosomal abnormalities	Cyst of urachus	Orpha Match	1	93890	Rare developmental defect during embryogenesis
Q6442	Q00-Q99 Congenital malformations, deformations and chromosomal abnormalities	Patent urachus	Orpha Match	1	93890	Rare developmental defect during embryogenesis
Q6443	Q00-Q99 Congenital malformations, deformations and chromosomal abnormalities	Urachal diverticulum	Orpha Match	1	93890	Rare developmental defect during embryogenesis
Q6449	Q00-Q99 Congenital malformations, deformations and chromosomal abnormalities	Other specified malformation of urachus	Orpha Match	1	93890	Rare developmental defect during embryogenesis
Q645	Q00-Q99 Congenital malformations, deformations and chromosomal abnormalities	Congenital absence of bladder and urethra	Manual Review	1	93890	Rare developmental defect during embryogenesis
Q6471	Q00-Q99 Congenital malformations, deformations and chromosomal abnormalities	Congenital anterior urethral diverticulum	Orpha Match	1	93890	Rare developmental defect during embryogenesis
Q6472	Q00-Q99 Congenital malformations, deformations and chromosomal abnormalities	Congenital prolapse of bladder (mucosa)	Orpha Match	1	93890	Rare developmental defect during embryogenesis
Q6473	Q00-Q99 Congenital malformations, deformations and chromosomal abnormalities	Double urethra	Orpha Match	1	93890	Rare developmental defect during embryogenesis
Q6474	Q00-Q99 Congenital malformations, deformations and chromosomal abnormalities	Ectopic urethra or urethral orifice	Orpha Match	1	93890	Rare developmental defect during embryogenesis
Q6475	Q00-Q99 Congenital malformations, deformations and chromosomal abnormalities	Congenital gastrointestinal-urinary tract fistula	Orpha Match	1	93890	Rare developmental defect during embryogenesis
Q6476	Q00-Q99 Congenital malformations, deformations and chromosomal abnormalities	Congenital megaurethra	Orpha Match	1	93890	Rare developmental defect during embryogenesis
Q6477	Q00-Q99 Congenital malformations, deformations and chromosomal abnormalities	Megacystitis-megaureter syndrome	Orpha Match	1	93890	Rare developmental defect during embryogenesis
Q6478	Q00-Q99 Congenital malformations, deformations and chromosomal abnormalities	Congenital urethral syringocele	Orpha Match	1	93890	Rare developmental defect during embryogenesis
Q6479	Q00-Q99 Congenital malformations, deformations and chromosomal abnormalities	Other congenital malformations of bladder and urethra	Orpha Match	1	93890	Rare developmental defect during embryogenesis
Q648	Q00-Q99 Congenital malformations, deformations and chromosomal abnormalities	Other specified congenital malformations of urinary system	Orpha Match	1	93626	Rare renal disease
Q6589	Q00-Q99 Congenital malformations, deformations and chromosomal abnormalities	Other congenital deformities of hip	Orpha Match	1	93419	Rare bone disease
Q6681	Q00-Q99 Congenital malformations, deformations and chromosomal abnormalities	Other congenital deformities of feet, clawfoot	Orpha Match	1	93890	Rare developmental defect during embryogenesis
Q6682	Q00-Q99 Congenital malformations, deformations and chromosomal abnormalities	Congenital hammer toe	Orpha Match	1	93890	Rare developmental defect during embryogenesis
Q6683	Q00-Q99 Congenital malformations, deformations and chromosomal abnormalities	Congenital shortening of Achilles tendon	Orpha Match	1	93890	Rare developmental defect during embryogenesis
Q6684	Q00-Q99 Congenital malformations, deformations and chromosomal abnormalities	Congenital spade-like foot	Orpha Match	1	93890	Rare developmental defect during embryogenesis
Q6689	Q00-Q99 Congenital malformations, deformations and chromosomal abnormalities	Other congenital deformities of feet	Orpha Match	8	93890	Rare developmental defect during embryogenesis
Q6741	Q00-Q99 Congenital malformations, deformations and chromosomal abnormalities	Depressions in skull	Orpha Match	1	93890	Rare developmental defect during embryogenesis
Q6742	Q00-Q99 Congenital malformations, deformations and chromosomal abnormalities	Deviation of nasal septum, congenital	Orpha Match	1	93890	Rare developmental defect during embryogenesis
Q6743	Q00-Q99 Congenital malformations, deformations and chromosomal abnormalities	Congenital hemifacial atrophy	Orpha Match	4	93890	Rare developmental defect during embryogenesis
Q6744	Q00-Q99 Congenital malformations, deformations and chromosomal abnormalities	Congenital hemifacial hypertrophy	Orpha Match	2	93890	Rare developmental defect during embryogenesis
Q6749	Q00-Q99 Congenital malformations, deformations and chromosomal abnormalities	Other congenital deformities of skull, face and jaw	Orpha Match	2	93890	Rare developmental defect during embryogenesis
Q6810	Q00-Q99 Congenital malformations, deformations and chromosomal abnormalities	Congenital deformity of hand, unspecified	Orpha Match	1	93890	Rare developmental defect during embryogenesis
Q6811	Q00-Q99 Congenital malformations, deformations and chromosomal abnormalities	Congenital clubhand	Orpha Match	1	93890	Rare developmental defect during embryogenesis
Q6812	Q00-Q99 Congenital malformations, deformations and chromosomal abnormalities	Congenital spade-like hand	Orpha Match	1	93890	Rare developmental defect during embryogenesis
Q6813	Q00-Q99 Congenital malformations, deformations and chromosomal abnormalities	Congenital accessory carpal bones	Orpha Match	1	93890	Rare developmental defect during embryogenesis
Q6814	Q00-Q99 Congenital malformations, deformations and chromosomal abnormalities	Congenital macrodactylia	Orpha Match	1	93890	Rare developmental defect during embryogenesis
Q6815	Q00-Q99 Congenital malformations, deformations and chromosomal abnormalities	Congenital triphalangeal thumb	Orpha Match	1	93890	Rare developmental defect during embryogenesis
Q6819	Q00-Q99 Congenital malformations, deformations and chromosomal abnormalities	Other congenital deformities of hand	Orpha Match	6	93890	Rare developmental defect during embryogenesis
Q683	Q00-Q99 Congenital malformations, deformations and chromosomal abnormalities	Congenital bowing of femur	Orpha Match	1	93419	Rare bone disease
Q684	Q00-Q99 Congenital malformations, deformations and chromosomal abnormalities	Congenital bowing of tibia and fibula	Orpha Match	2	93419	Rare bone disease
Q685	Q00-Q99 Congenital malformations, deformations and chromosomal abnormalities	Congenital bowing of long bones of leg, unspecified	Orpha Match	1	93419	Rare bone disease
Q690	Q00-Q99 Congenital malformations, deformations and chromosomal abnormalities	Accessory finger(s)	Orpha Match	4	93890	Rare developmental defect during embryogenesis
Q691	Q00-Q99 Congenital malformations, deformations and chromosomal abnormalities	Accessory thumb(s)	Orpha Match	2	93890	Rare developmental defect during embryogenesis
Q699	Q00-Q99 Congenital malformations, deformations and chromosomal abnormalities	Polydactyly, unspecified	Orpha Match	1	93890	Rare developmental defect during embryogenesis
Q700	Q00-Q99 Congenital malformations, deformations and chromosomal abnormalities	Fused fingers	Orpha Match	11	93890	Rare developmental defect during embryogenesis
Q701	Q00-Q99 Congenital malformations, deformations and chromosomal abnormalities	Webbed fingers	Orpha Match	6	93890	Rare developmental defect during embryogenesis
Q702	Q00-Q99 Congenital malformations, deformations and chromosomal abnormalities	Fused toes	Orpha Match	10	93890	Rare developmental defect during embryogenesis
Q703	Q00-Q99 Congenital malformations, deformations and chromosomal abnormalities	Webbed toes	Orpha Match	6	93890	Rare developmental defect during embryogenesis
Q704	Q00-Q99 Congenital malformations, deformations and chromosomal abnormalities	Polysyndactyly	Orpha Match	4	93890	Rare developmental defect during embryogenesis
Q709	Q00-Q99 Congenital malformations, deformations and chromosomal abnormalities	Syndactyly, unspecified	Orpha Match	3	93890	Rare developmental defect during embryogenesis
Q71	Q00-Q99 Congenital malformations, deformations and chromosomal abnormalities	Reduction defects of upper limb	Manual Review	1	93890	Rare developmental defect during embryogenesis
Q710	Q00-Q99 Congenital malformations, deformations and chromosomal abnormalities	Congenital complete absence of upper limb(s)	Orpha Match	2	93890	Rare developmental defect during embryogenesis
Q711	Q00-Q99 Congenital malformations, deformations and chromosomal abnormalities	Congenital absence of upper arm and forearm with hand present	Manual Review	1	93890	Rare developmental defect during embryogenesis
Q7111	Q00-Q99 Congenital malformations, deformations and chromosomal abnormalities	Congenital absence of upper arm with hand present	Orpha Match	2	93890	Rare developmental defect during embryogenesis
Q7112	Q00-Q99 Congenital malformations, deformations and chromosomal abnormalities	Congenital absence of forearm with hand present	Orpha Match	2	93890	Rare developmental defect during embryogenesis
Q7113	Q00-Q99 Congenital malformations, deformations and chromosomal abnormalities	Congenital absence of both upper arm and forearm with hand present	Orpha Match	2	93890	Rare developmental defect during embryogenesis
Q712	Q00-Q99 Congenital malformations, deformations and chromosomal abnormalities	Congenital absence of both forearm and hand	Orpha Match	2	93890	Rare developmental defect during embryogenesis
Q713	Q00-Q99 Congenital malformations, deformations and chromosomal abnormalities	Congenital absence of hand and finger(s)	Manual Review	2	93890	Rare developmental defect during embryogenesis
Q7131	Q00-Q99 Congenital malformations, deformations and chromosomal abnormalities	Congenital absence of finger(s) with remainder of hand intact	Orpha Match	2	93890	Rare developmental defect during embryogenesis
Q7132	Q00-Q99 Congenital malformations, deformations and chromosomal abnormalities	Congenital absence of thumb with all other digits intact	Orpha Match	2	93890	Rare developmental defect during embryogenesis
Q7133	Q00-Q99 Congenital malformations, deformations and chromosomal abnormalities	Congenital absence of hand and finger(s)	Orpha Match	2	93890	Rare developmental defect during embryogenesis
Q714	Q00-Q99 Congenital malformations, deformations and chromosomal abnormalities	Longitudinal reduction defects of radius	Manual Review	1	93890	Rare developmental defect during embryogenesis
Q7140	Q00-Q99 Congenital malformations, deformations and chromosomal abnormalities	Congenital longitudinal reduction defect of radius, unspecified	Orpha Match	1	93890	Rare developmental defect during embryogenesis
Q7141	Q00-Q99 Congenital malformations, deformations and chromosomal abnormalities	Congenital absence of radius	Orpha Match	1	93890	Rare developmental defect during embryogenesis
Q7149	Q00-Q99 Congenital malformations, deformations and chromosomal abnormalities	Other longitudinal reduction defects of radius	Orpha Match	1	93890	Rare developmental defect during embryogenesis
Q715	Q00-Q99 Congenital malformations, deformations and chromosomal abnormalities	Longitudinal reduction defects of ulna	Manual Review	1	93890	Rare developmental defect during embryogenesis
Q7150	Q00-Q99 Congenital malformations, deformations and chromosomal abnormalities	Congenital longitudinal reduction defect of ulna, unspecified	Orpha Match	1	93890	Rare developmental defect during embryogenesis
Q7151	Q00-Q99 Congenital malformations, deformations and chromosomal abnormalities	Congenital absence of ulna	Orpha Match	1	93890	Rare developmental defect during embryogenesis
Q7159	Q00-Q99 Congenital malformations, deformations and chromosomal abnormalities	Other longitudinal reduction defects of ulna	Orpha Match	1	93890	Rare developmental defect during embryogenesis
Q716	Q00-Q99 Congenital malformations, deformations and chromosomal abnormalities	Lobster-claw hand	Orpha Match	1	93890	Rare developmental defect during embryogenesis
Q718	Q00-Q99 Congenital malformations, deformations and chromosomal abnormalities	Other reduction defects of upper limb(s)	Manual Review	1	93890	Rare developmental defect during embryogenesis
Q7181	Q00-Q99 Congenital malformations, deformations and chromosomal abnormalities	Other reduction defects of upper arm(s)	Orpha Match	4	93890	Rare developmental defect during embryogenesis
Q7182	Q00-Q99 Congenital malformations, deformations and chromosomal abnormalities	Other reduction defects of forearm(s)	Orpha Match	4	93890	Rare developmental defect during embryogenesis
Q7183	Q00-Q99 Congenital malformations, deformations and chromosomal abnormalities	Other reduction defects of hand(s)	Orpha Match	1	93890	Rare developmental defect during embryogenesis
Q7184	Q00-Q99 Congenital malformations, deformations and chromosomal abnormalities	Other reduction defects of finger(s) and thumb(s)	Orpha Match	2	93890	Rare developmental defect during embryogenesis
Q7189	Q00-Q99 Congenital malformations, deformations and chromosomal abnormalities	Other reduction defects of upper limb(s)	Orpha Match	4	93890	Rare developmental defect during embryogenesis
Q719	Q00-Q99 Congenital malformations, deformations and chromosomal abnormalities	Reduction defect of upper limb, unspecified	Orpha Match	1	93890	Rare developmental defect during embryogenesis
Q72	Q00-Q99 Congenital malformations, deformations and chromosomal abnormalities	Reduction defects of lower limb	Manual Review	1	93890	Rare developmental defect during embryogenesis
Q720	Q00-Q99 Congenital malformations, deformations and chromosomal abnormalities	Congenital complete absence of lower limb(s)	Orpha Match	1	93890	Rare developmental defect during embryogenesis
Q721	Q00-Q99 Congenital malformations, deformations and chromosomal abnormalities	Congenital absence of thigh and lower leg with foot present	Manual Review	1	93890	Rare developmental defect during embryogenesis
Q7211	Q00-Q99 Congenital malformations, deformations and chromosomal abnormalities	Congenital absence of thigh with foot present	Orpha Match	1	93890	Rare developmental defect during embryogenesis
Q7212	Q00-Q99 Congenital malformations, deformations and chromosomal abnormalities	Congenital absence of lower leg with foot present	Orpha Match	1	93890	Rare developmental defect during embryogenesis
Q7213	Q00-Q99 Congenital malformations, deformations and chromosomal abnormalities	Congenital absence of both thigh and lower leg with foot present	Orpha Match	1	93890	Rare developmental defect during embryogenesis
Q722	Q00-Q99 Congenital malformations, deformations and chromosomal abnormalities	Congenital absence of both lower leg and foot	Orpha Match	1	93890	Rare developmental defect during embryogenesis
Q723	Q00-Q99 Congenital malformations, deformations and chromosomal abnormalities	Congenital absence of foot and toe(s)	Manual Review	1	93890	Rare developmental defect during embryogenesis
Q7231	Q00-Q99 Congenital malformations, deformations and chromosomal abnormalities	Congenital absence of toe(s) with remainder of foot intact	Orpha Match	1	93890	Rare developmental defect during embryogenesis
Q7232	Q00-Q99 Congenital malformations, deformations and chromosomal abnormalities	Congenital absence of first toe with all other digits intact	Orpha Match	1	93890	Rare developmental defect during embryogenesis
Q7233	Q00-Q99 Congenital malformations, deformations and chromosomal abnormalities	Congenital absence of foot and toe(s)	Orpha Match	1	93890	Rare developmental defect during embryogenesis
Q724	Q00-Q99 Congenital malformations, deformations and chromosomal abnormalities	Longitudinal reduction defect of femur	Orpha Match	1	93890	Rare developmental defect during embryogenesis
Q725	Q00-Q99 Congenital malformations, deformations and chromosomal abnormalities	Longitudinal reduction defect of tibia	Orpha Match	1	93890	Rare developmental defect during embryogenesis
Q726	Q00-Q99 Congenital malformations, deformations and chromosomal abnormalities	Longitudinal reduction defect of fibula	Orpha Match	1	93890	Rare developmental defect during embryogenesis
Q727	Q00-Q99 Congenital malformations, deformations and chromosomal abnormalities	Split foot	Orpha Match	1	93890	Rare developmental defect during embryogenesis
Q728	Q00-Q99 Congenital malformations, deformations and chromosomal abnormalities	Other reduction defects of lower limb(s)	Manual Review	1	93890	Rare developmental defect during embryogenesis
Q7281	Q00-Q99 Congenital malformations, deformations and chromosomal abnormalities	Other reduction defects of lower leg(s)	Orpha Match	2	93890	Rare developmental defect during embryogenesis
Q7282	Q00-Q99 Congenital malformations, deformations and chromosomal abnormalities	Other reduction defects of foot/feet	Orpha Match	2	93890	Rare developmental defect during embryogenesis
Q7283	Q00-Q99 Congenital malformations, deformations and chromosomal abnormalities	Other reduction defects of toe(s)	Orpha Match	2	93890	Rare developmental defect during embryogenesis
Q7289	Q00-Q99 Congenital malformations, deformations and chromosomal abnormalities	Other reduction defects of lower limb(s)	Orpha Match	2	93890	Rare developmental defect during embryogenesis
Q729	Q00-Q99 Congenital malformations, deformations and chromosomal abnormalities	Reduction defect of lower limb, unspecified	Orpha Match	1	93890	Rare developmental defect during embryogenesis
Q730	Q00-Q99 Congenital malformations, deformations and chromosomal abnormalities	Congenital absence of unspecified limb(s)	Orpha Match	4	93890	Rare developmental defect during embryogenesis
Q731	Q00-Q99 Congenital malformations, deformations and chromosomal abnormalities	Phocomelia, unspecified limb(s)	Orpha Match	1	93890	Rare developmental defect during embryogenesis
Q738	Q00-Q99 Congenital malformations, deformations and chromosomal abnormalities	Other reduction defects of unspecified limb(s)	Manual Review	1	93890	Rare developmental defect during embryogenesis
Q7380	Q00-Q99 Congenital malformations, deformations and chromosomal abnormalities	Reduction defects of unspecified limb(s), unspecified	Orpha Match	1	93890	Rare developmental defect during embryogenesis
Q7389	Q00-Q99 Congenital malformations, deformations and chromosomal abnormalities	Other reduction defects of unspecified limb(s)	Orpha Match	11	93890 93419	Rare developmental defect during embryogenesis Rare bone disease	Y
Q7400	Q00-Q99 Congenital malformations, deformations and chromosomal abnormalities	Congenital malformation of upper limb(s), including shoulder girdle, unspecified	Orpha Match	12	93890 93419	Rare developmental defect during embryogenesis Rare bone disease	Y
Q7404	Q00-Q99 Congenital malformations, deformations and chromosomal abnormalities	Radioulnar synostosis	Orpha Match	3	93890	Rare developmental defect during embryogenesis
Q7405	Q00-Q99 Congenital malformations, deformations and chromosomal abnormalities	Humeroulnar synostosis	Orpha Match	3	93890	Rare developmental defect during embryogenesis
Q7406	Q00-Q99 Congenital malformations, deformations and chromosomal abnormalities	Humeroradial synostosis	Orpha Match	1	93890	Rare developmental defect during embryogenesis
Q7408	Q00-Q99 Congenital malformations, deformations and chromosomal abnormalities	Sprengel's deformity	Orpha Match	1	93890	Rare developmental defect during embryogenesis
Q7409	Q00-Q99 Congenital malformations, deformations and chromosomal abnormalities	Other congenital malformations of upper limb(s), including shoulder girdle	Orpha Match	12	93890 93419	Rare developmental defect during embryogenesis Rare bone disease	Y
Q7410	Q00-Q99 Congenital malformations, deformations and chromosomal abnormalities	Congenital malformation of knee, unspecified	Orpha Match	3	93890	Rare developmental defect during embryogenesis
Q7411	Q00-Q99 Congenital malformations, deformations and chromosomal abnormalities	Congenital absence of patella	Orpha Match	1	93890	Rare developmental defect during embryogenesis
Q7412	Q00-Q99 Congenital malformations, deformations and chromosomal abnormalities	Congenital dislocation of patella	Orpha Match	1	93890	Rare developmental defect during embryogenesis
Q7413	Q00-Q99 Congenital malformations, deformations and chromosomal abnormalities	Rudimentary patella	Orpha Match	1	93890	Rare developmental defect during embryogenesis
Q7414	Q00-Q99 Congenital malformations, deformations and chromosomal abnormalities	Genu valgum	Orpha Match	1	93890	Rare developmental defect during embryogenesis
Q7415	Q00-Q99 Congenital malformations, deformations and chromosomal abnormalities	Genu varum	Orpha Match	1	93890	Rare developmental defect during embryogenesis
Q7419	Q00-Q99 Congenital malformations, deformations and chromosomal abnormalities	Other congenital malformations of knee	Orpha Match	3	93890	Rare developmental defect during embryogenesis
Q7420	Q00-Q99 Congenital malformations, deformations and chromosomal abnormalities	Congenital malformation of lower limb(s), including pelvic girdle, unspecified	Orpha Match	1	93890	Rare developmental defect during embryogenesis
Q7421	Q00-Q99 Congenital malformations, deformations and chromosomal abnormalities	Other congenital malformations of pelvis, not elsewhere classified	Orpha Match	1	93890	Rare developmental defect during embryogenesis
Q7422	Q00-Q99 Congenital malformations, deformations and chromosomal abnormalities	Other congenital malformations of thigh, not elsewhere classified	Orpha Match	2	93890	Rare developmental defect during embryogenesis
Q7423	Q00-Q99 Congenital malformations, deformations and chromosomal abnormalities	Other congenital malformations of lower leg, not elsewhere classified	Orpha Match	4	93890	Rare developmental defect during embryogenesis
Q7424	Q00-Q99 Congenital malformations, deformations and chromosomal abnormalities	Other congenital malformations of ankle, not elsewhere classified	Orpha Match	1	93890	Rare developmental defect during embryogenesis
Q7425	Q00-Q99 Congenital malformations, deformations and chromosomal abnormalities	Other congenital malformations of foot, not elsewhere classified	Orpha Match	1	93890	Rare developmental defect during embryogenesis
Q7426	Q00-Q99 Congenital malformations, deformations and chromosomal abnormalities	Other congenital malformations of toe(s), not elsewhere classified	Orpha Match	3	93890	Rare developmental defect during embryogenesis
Q743	Q00-Q99 Congenital malformations, deformations and chromosomal abnormalities	Arthrogryposis multiplex congenita	Orpha Match	4	93890 98006	Rare developmental defect during embryogenesis Rare neurologic disease	Y
Q744	Q00-Q99 Congenital malformations, deformations and chromosomal abnormalities	Distal arthrogryposis syndromes	Manual Review	1	93890	Rare developmental defect during embryogenesis
Q745	Q00-Q99 Congenital malformations, deformations and chromosomal abnormalities	Pterygium syndromes	Manual Review	1	93890	Rare developmental defect during embryogenesis
Q7481	Q00-Q99 Congenital malformations, deformations and chromosomal abnormalities	Brachydactyly	Orpha Match	17	93890	Rare developmental defect during embryogenesis
Q7482	Q00-Q99 Congenital malformations, deformations and chromosomal abnormalities	Congenital overgrowth of limb(s)	Orpha Match	1	93890	Rare developmental defect during embryogenesis
Q7483	Q00-Q99 Congenital malformations, deformations and chromosomal abnormalities	Congenital undergrowth of limb(s)	Orpha Match	1	93890	Rare developmental defect during embryogenesis
Q7484	Q00-Q99 Congenital malformations, deformations and chromosomal abnormalities	Congenital limb asymmetry	Orpha Match	1	93890	Rare developmental defect during embryogenesis
Q7485	Q00-Q99 Congenital malformations, deformations and chromosomal abnormalities	Larsen's syndrome	Orpha Match	4	93419	Rare bone disease
Q7489	Q00-Q99 Congenital malformations, deformations and chromosomal abnormalities	Other specified congenital malformations of limb(s)	Orpha Match	19	93890 93419	Rare developmental defect during embryogenesis Rare bone disease	Y
Q750	Q00-Q99 Congenital malformations, deformations and chromosomal abnormalities	Craniosynostosis	Manual Review	1	93890	Rare developmental defect during embryogenesis
Q7501	Q00-Q99 Congenital malformations, deformations and chromosomal abnormalities	Coronal craniosynostosis	Orpha Match	3	93890	Rare developmental defect during embryogenesis
Q7502	Q00-Q99 Congenital malformations, deformations and chromosomal abnormalities	Sagittal craniosynostosis	Orpha Match	3	93890	Rare developmental defect during embryogenesis
Q7503	Q00-Q99 Congenital malformations, deformations and chromosomal abnormalities	Trigonocephaly	Orpha Match	3	93890	Rare developmental defect during embryogenesis
Q7504	Q00-Q99 Congenital malformations, deformations and chromosomal abnormalities	Craniosynostosis of other multiple sutures	Orpha Match	8	93890	Rare developmental defect during embryogenesis
Q7505	Q00-Q99 Congenital malformations, deformations and chromosomal abnormalities	Pfeiffer syndrome	Orpha Match	4	93890	Rare developmental defect during embryogenesis
Q7506	Q00-Q99 Congenital malformations, deformations and chromosomal abnormalities	Clover leaf skull	Orpha Match	4	93890	Rare developmental defect during embryogenesis
Q7509	Q00-Q99 Congenital malformations, deformations and chromosomal abnormalities	Other and unspecified craniosynostosis	Orpha Match	2	93890	Rare developmental defect during embryogenesis
Q751	Q00-Q99 Congenital malformations, deformations and chromosomal abnormalities	Craniofacial dysostosis	Orpha Match	4	93890	Rare developmental defect during embryogenesis
Q7531	Q00-Q99 Congenital malformations, deformations and chromosomal abnormalities	Familial (benign) macrocephaly	Orpha Match	1	93890	Rare developmental defect during embryogenesis
Q7539	Q00-Q99 Congenital malformations, deformations and chromosomal abnormalities	Other and unspecified macrocephaly	Orpha Match	1	93890	Rare developmental defect during embryogenesis
Q754	Q00-Q99 Congenital malformations, deformations and chromosomal abnormalities	Mandibulofacial dysostosis	Orpha Match	14	93890 93419	Rare developmental defect during embryogenesis Rare bone disease	Y
Q755	Q00-Q99 Congenital malformations, deformations and chromosomal abnormalities	Oculomandibular dysostosis	Manual Review	1	93890	Rare developmental defect during embryogenesis
Q7581	Q00-Q99 Congenital malformations, deformations and chromosomal abnormalities	Frontonasal dysplasia	Orpha Match	1	93890	Rare developmental defect during embryogenesis
Q7589	Q00-Q99 Congenital malformations, deformations and chromosomal abnormalities	Other specified congenital malformations of skull and face bones	Orpha Match	13	93890 93419 98006	Rare developmental defect during embryogenesis Rare bone disease Rare neurologic disease	Y
Q760	Q00-Q99 Congenital malformations, deformations and chromosomal abnormalities	Spina bifida occulta	Orpha Match	1	93890	Rare developmental defect during embryogenesis
Q761	Q00-Q99 Congenital malformations, deformations and chromosomal abnormalities	Klippel-Feil syndrome	Orpha Match	2	93890	Rare developmental defect during embryogenesis
Q7631	Q00-Q99 Congenital malformations, deformations and chromosomal abnormalities	Single hemivertebra with congenital scoliosis	Orpha Match	1	93890	Rare developmental defect during embryogenesis
Q7632	Q00-Q99 Congenital malformations, deformations and chromosomal abnormalities	Congenital scoliosis due to absence of vertebra	Orpha Match	1	93890	Rare developmental defect during embryogenesis
Q7633	Q00-Q99 Congenital malformations, deformations and chromosomal abnormalities	Congenital scoliosis due to anomalies of vertebra	Orpha Match	1	93890	Rare developmental defect during embryogenesis
Q7634	Q00-Q99 Congenital malformations, deformations and chromosomal abnormalities	Congenital kyphoscoliosis	Orpha Match	1	93890	Rare developmental defect during embryogenesis
Q7639	Q00-Q99 Congenital malformations, deformations and chromosomal abnormalities	Congenital scoliosis due to other specified congenital bony malformation	Orpha Match	5	93890 93419	Rare developmental defect during embryogenesis Rare bone disease	Y
Q7640	Q00-Q99 Congenital malformations, deformations and chromosomal abnormalities	Congenital malformation of spine, not associated with scoliosis, unspecified	Orpha Match	3	93890 93419	Rare developmental defect during embryogenesis Rare bone disease	Y
Q7641	Q00-Q99 Congenital malformations, deformations and chromosomal abnormalities	Congenital absence of vertebra(e)	Orpha Match	1	93890	Rare developmental defect during embryogenesis
Q7643	Q00-Q99 Congenital malformations, deformations and chromosomal abnormalities	Other congenital anomalies of vertebra(e)	Orpha Match	3	93890 93419	Rare developmental defect during embryogenesis Rare bone disease	Y
Q7646	Q00-Q99 Congenital malformations, deformations and chromosomal abnormalities	Sacral agenesis	Orpha Match	2	93890	Rare developmental defect during embryogenesis
Q7649	Q00-Q99 Congenital malformations, deformations and chromosomal abnormalities	Other congenital malformations of spine, not associated with scoliosis	Orpha Match	3	93890 93419	Rare developmental defect during embryogenesis Rare bone disease	Y
Q7671	Q00-Q99 Congenital malformations, deformations and chromosomal abnormalities	Congenital absence of sternum	Orpha Match	1	93890	Rare developmental defect during embryogenesis
Q7672	Q00-Q99 Congenital malformations, deformations and chromosomal abnormalities	Sternum bifidum	Orpha Match	1	93890	Rare developmental defect during embryogenesis
Q7673	Q00-Q99 Congenital malformations, deformations and chromosomal abnormalities	Congenital misshapen sternum	Orpha Match	1	93890	Rare developmental defect during embryogenesis
Q7679	Q00-Q99 Congenital malformations, deformations and chromosomal abnormalities	Other specified congenital malformation of sternum	Orpha Match	1	93890	Rare developmental defect during embryogenesis
Q770	Q00-Q99 Congenital malformations, deformations and chromosomal abnormalities	Achondrogenesis	Manual Review	1	93890	Rare developmental defect during embryogenesis
Q7700	Q00-Q99 Congenital malformations, deformations and chromosomal abnormalities	Achondrogenesis, unspecified	Orpha Match	1	93419	Rare bone disease
Q7701	Q00-Q99 Congenital malformations, deformations and chromosomal abnormalities	Achondrogenesis, type I	Orpha Match	2	93419	Rare bone disease
Q7702	Q00-Q99 Congenital malformations, deformations and chromosomal abnormalities	Achondrogenesis, type II	Orpha Match	1	93419	Rare bone disease
Q7703	Q00-Q99 Congenital malformations, deformations and chromosomal abnormalities	Hypochondrogenesis	Orpha Match	1	93419	Rare bone disease
Q7709	Q00-Q99 Congenital malformations, deformations and chromosomal abnormalities	Other achondrogenesis	Orpha Match	1	93419	Rare bone disease
Q771	Q00-Q99 Congenital malformations, deformations and chromosomal abnormalities	Thanatophoric short stature	Orpha Match	3	93419	Rare bone disease
Q772	Q00-Q99 Congenital malformations, deformations and chromosomal abnormalities	Short rib syndrome	Orpha Match	10	93419	Rare bone disease
Q773	Q00-Q99 Congenital malformations, deformations and chromosomal abnormalities	Chondrodysplasia punctata	Orpha Match	21	93419	Rare bone disease
Q774	Q00-Q99 Congenital malformations, deformations and chromosomal abnormalities	Achondroplasia	Orpha Match	3	93419	Rare bone disease
Q775	Q00-Q99 Congenital malformations, deformations and chromosomal abnormalities	Dystrophic dysplasia	Orpha Match	2	93419	Rare bone disease
Q776	Q00-Q99 Congenital malformations, deformations and chromosomal abnormalities	Chondroectodermal dysplasia	Orpha Match	2	93890 93419	Rare developmental defect during embryogenesis Rare bone disease	Y
Q777	Q00-Q99 Congenital malformations, deformations and chromosomal abnormalities	Spondyloepiphyseal dysplasia	Orpha Match	46	93419	Rare bone disease
Q778	Q00-Q99 Congenital malformations, deformations and chromosomal abnormalities	Other osteochondrodysplasia with defects of growth of tubular bones and spine	Manual Review	1	93419	Rare bone disease
Q7781	Q00-Q99 Congenital malformations, deformations and chromosomal abnormalities	Metatropic dwarfism	Orpha Match	1	93419	Rare bone disease
Q7782	Q00-Q99 Congenital malformations, deformations and chromosomal abnormalities	Metaphyseal chondroplasia	Orpha Match	4	93419	Rare bone disease
Q7789	Q00-Q99 Congenital malformations, deformations and chromosomal abnormalities	Other osteochondrodysplasia with defects of growth of tubular bones and spine	Orpha Match	28	93890 93419	Rare developmental defect during embryogenesis Rare bone disease	Y
Q779	Q00-Q99 Congenital malformations, deformations and chromosomal abnormalities	Osteochondrodysplasia with defects of growth of tubular bones and spine, unspecified	Manual Review	1	93419	Rare bone disease
Q780	Q00-Q99 Congenital malformations, deformations and chromosomal abnormalities	Osteogenesis imperfecta	Orpha Match	10	93419	Rare bone disease
Q781	Q00-Q99 Congenital malformations, deformations and chromosomal abnormalities	Polyostotic fibrous dysplasia	Orpha Match	3	93419	Rare bone disease
Q782	Q00-Q99 Congenital malformations, deformations and chromosomal abnormalities	Osteopetrosis	Orpha Match	12	93890 93419	Rare developmental defect during embryogenesis Rare bone disease	Y
Q783	Q00-Q99 Congenital malformations, deformations and chromosomal abnormalities	Progressive diaphyseal dysplasia	Orpha Match	1	93419	Rare bone disease
Q784	Q00-Q99 Congenital malformations, deformations and chromosomal abnormalities	Enchondromatosis	Orpha Match	7	93890 93419	Rare developmental defect during embryogenesis Rare bone disease	Y
Q785	Q00-Q99 Congenital malformations, deformations and chromosomal abnormalities	Metaphyseal dysplasia	Orpha Match	9	93419	Rare bone disease
Q786	Q00-Q99 Congenital malformations, deformations and chromosomal abnormalities	Multiple congenital exostoses	Orpha Match	1	93419	Rare bone disease
Q788	Q00-Q99 Congenital malformations, deformations and chromosomal abnormalities	Other specified osteochondrodysplasias	Manual Review	1	93419	Rare bone disease
Q7881	Q00-Q99 Congenital malformations, deformations and chromosomal abnormalities	Osteopoikilosis	Orpha Match	2	93419	Rare bone disease
Q7882	Q00-Q99 Congenital malformations, deformations and chromosomal abnormalities	Albright's osteodystrophy	Orpha Match	1	93419	Rare bone disease
Q7889	Q00-Q99 Congenital malformations, deformations and chromosomal abnormalities	Other specified osteochondrodysplasias	Orpha Match	46	93890 93419	Rare developmental defect during embryogenesis Rare bone disease	Y
Q789	Q00-Q99 Congenital malformations, deformations and chromosomal abnormalities	Osteochondrodysplasia, unspecified	Manual Review	1	93419	Rare bone disease
Q790	Q00-Q99 Congenital malformations, deformations and chromosomal abnormalities	Congenital diaphragmatic hernia	Orpha Match	1	93890	Rare developmental defect during embryogenesis
Q7911	Q00-Q99 Congenital malformations, deformations and chromosomal abnormalities	Absence of diaphragm	Manual Review	1	93890	Rare developmental defect during embryogenesis
Q792	Q00-Q99 Congenital malformations, deformations and chromosomal abnormalities	Exomphalos	Orpha Match	2	93890	Rare developmental defect during embryogenesis
Q793	Q00-Q99 Congenital malformations, deformations and chromosomal abnormalities	Gastroschisis	Orpha Match	1	93890	Rare developmental defect during embryogenesis
Q794	Q00-Q99 Congenital malformations, deformations and chromosomal abnormalities	Prune belly syndrome	Orpha Match	1	93890	Rare developmental defect during embryogenesis
Q7951	Q00-Q99 Congenital malformations, deformations and chromosomal abnormalities	Limb body wall complex	Manual Review	1	93890	Rare developmental defect during embryogenesis
Q796	Q00-Q99 Congenital malformations, deformations and chromosomal abnormalities	Ehlers-Danlos syndrome	Orpha Match	23	98023	Rare systemic or rheumatologic disease
Q7981	Q00-Q99 Congenital malformations, deformations and chromosomal abnormalities	Other congenital malformations of muscle, not elsewhere classified	Orpha Match	2	93890 93419	Rare developmental defect during embryogenesis Rare bone disease	Y
Q7982	Q00-Q99 Congenital malformations, deformations and chromosomal abnormalities	Other congenital malformations of tendon, not elsewhere classified	Orpha Match	5	93890	Rare developmental defect during embryogenesis
Q7983	Q00-Q99 Congenital malformations, deformations and chromosomal abnormalities	Amyotrophia congenita	Orpha Match	1	93890	Rare developmental defect during embryogenesis
Q7984	Q00-Q99 Congenital malformations, deformations and chromosomal abnormalities	Poland's syndrome	Orpha Match	1	93890	Rare developmental defect during embryogenesis
Q7989	Q00-Q99 Congenital malformations, deformations and chromosomal abnormalities	Other congenital malformations of musculoskeletal system	Orpha Match	35	93890 93419 98006	Rare developmental defect during embryogenesis Rare bone disease Rare neurologic disease	Y
Q80	Q00-Q99 Congenital malformations, deformations and chromosomal abnormalities	Congenital ichthyosis	Manual Review	1	89826	Rare skin disease
Q801	Q00-Q99 Congenital malformations, deformations and chromosomal abnormalities	X-linked ichthyosis	Orpha Match	3	89826	Rare skin disease
Q802	Q00-Q99 Congenital malformations, deformations and chromosomal abnormalities	Lamellar ichthyosis	Orpha Match	5	89826	Rare skin disease
Q803	Q00-Q99 Congenital malformations, deformations and chromosomal abnormalities	Congenital bullous ichthyosiform erythroderma	Orpha Match	2	89826	Rare skin disease
Q804	Q00-Q99 Congenital malformations, deformations and chromosomal abnormalities	Harlequin fetus	Orpha Match	1	89826	Rare skin disease
Q808	Q00-Q99 Congenital malformations, deformations and chromosomal abnormalities	Other congenital ichthyosis	Orpha Match	13	93890 89826	Rare developmental defect during embryogenesis Rare skin disease	Y
Q809	Q00-Q99 Congenital malformations, deformations and chromosomal abnormalities	Congenital ichthyosis, unspecified	Manual Review	1	89826	Rare skin disease
Q81	Q00-Q99 Congenital malformations, deformations and chromosomal abnormalities	Epidermolysis bullosa	Manual Review	1	89826	Rare skin disease
Q810	Q00-Q99 Congenital malformations, deformations and chromosomal abnormalities	Epidermolysis bullosa simplex	Orpha Match	16	89826	Rare skin disease
Q811	Q00-Q99 Congenital malformations, deformations and chromosomal abnormalities	Epidermolysis bullosa letalis	Orpha Match	2	89826	Rare skin disease
Q812	Q00-Q99 Congenital malformations, deformations and chromosomal abnormalities	Epidermolysis bullosa dystrophica	Orpha Match	11	89826	Rare skin disease
Q818	Q00-Q99 Congenital malformations, deformations and chromosomal abnormalities	Other epidermolysis bullosa	Orpha Match	10	93890 89826	Rare developmental defect during embryogenesis Rare skin disease	Y
Q819	Q00-Q99 Congenital malformations, deformations and chromosomal abnormalities	Epidermolysis bullosa, unspecified	Orpha Match	1	89826	Rare skin disease
Q820	Q00-Q99 Congenital malformations, deformations and chromosomal abnormalities	Hereditary lymphoedema	Orpha Match	7	93890	Rare developmental defect during embryogenesis
Q821	Q00-Q99 Congenital malformations, deformations and chromosomal abnormalities	Xeroderma pigmentosum	Orpha Match	3	89826	Rare skin disease
Q822	Q00-Q99 Congenital malformations, deformations and chromosomal abnormalities	Mastocytosis	Orpha Match	12	93890 89826	Rare developmental defect during embryogenesis Rare skin disease	Y
Q823	Q00-Q99 Congenital malformations, deformations and chromosomal abnormalities	Incontinentia pigmenti	Orpha Match	1	93890	Rare developmental defect during embryogenesis
Q824	Q00-Q99 Congenital malformations, deformations and chromosomal abnormalities	Ectodermal dysplasia (anhidrotic)	Orpha Match	18	93890 89826	Rare developmental defect during embryogenesis Rare skin disease	Y
Q8281	Q00-Q99 Congenital malformations, deformations and chromosomal abnormalities	Hidrotic ectodermal dysplasia	Orpha Match	3	93890	Rare developmental defect during embryogenesis
Q8282	Q00-Q99 Congenital malformations, deformations and chromosomal abnormalities	Cutis laxa	Orpha Match	9	93890 89826	Rare developmental defect during embryogenesis Rare skin disease	Y
Q8289	Q00-Q99 Congenital malformations, deformations and chromosomal abnormalities	Other specified congenital malformations of skin	Orpha Match	110	93890 89826 97966 97992 93419 98004	Rare developmental defect during embryogenesis Rare skin disease Rare ophthalmic disorder Rare hematologic disease Rare bone disease Rare immune disease	Y
Q830	Q00-Q99 Congenital malformations, deformations and chromosomal abnormalities	Congenital absence of breast with absent nipple	Orpha Match	1	93890	Rare developmental defect during embryogenesis
Q831	Q00-Q99 Congenital malformations, deformations and chromosomal abnormalities	Accessory breast	Orpha Match	1	93890	Rare developmental defect during embryogenesis
Q840	Q00-Q99 Congenital malformations, deformations and chromosomal abnormalities	Congenital alopecia	Orpha Match	3	93890 89826 97966	Rare developmental defect during embryogenesis Rare skin disease Rare ophthalmic disorder	Y
Q841	Q00-Q99 Congenital malformations, deformations and chromosomal abnormalities	Congenital morphological disturbances of hair, not elsewhere classified	Orpha Match	5	89826	Rare skin disease
Q842	Q00-Q99 Congenital malformations, deformations and chromosomal abnormalities	Other congenital malformations of hair	Orpha Match	4	93890 89826	Rare developmental defect during embryogenesis Rare skin disease	Y
Q843	Q00-Q99 Congenital malformations, deformations and chromosomal abnormalities	Anonychia	Orpha Match	3	89826	Rare skin disease
Q844	Q00-Q99 Congenital malformations, deformations and chromosomal abnormalities	Congenital leukonychia	Orpha Match	1	89826	Rare skin disease
Q845	Q00-Q99 Congenital malformations, deformations and chromosomal abnormalities	Enlarged and hypertrophic nails	Orpha Match	1	89826	Rare skin disease
Q8460	Q00-Q99 Congenital malformations, deformations and chromosomal abnormalities	Congenital malformation of nails, unspecified	Orpha Match	1	93890	Rare developmental defect during embryogenesis
Q8461	Q00-Q99 Congenital malformations, deformations and chromosomal abnormalities	Congenital clubnail	Orpha Match	1	93890	Rare developmental defect during embryogenesis
Q8462	Q00-Q99 Congenital malformations, deformations and chromosomal abnormalities	Congenital koilonychias	Orpha Match	1	93890	Rare developmental defect during embryogenesis
Q8469	Q00-Q99 Congenital malformations, deformations and chromosomal abnormalities	Other congenital malformations of nails	Orpha Match	3	93890 89826	Rare developmental defect during embryogenesis Rare skin disease	Y
Q8481	Q00-Q99 Congenital malformations, deformations and chromosomal abnormalities	Aplasia cutis congenita	Orpha Match	3	93890 89826	Rare developmental defect during embryogenesis Rare skin disease	Y
Q8489	Q00-Q99 Congenital malformations, deformations and chromosomal abnormalities	Other specified congenital malformations of integument	Orpha Match	4	93890 89826	Rare developmental defect during embryogenesis Rare skin disease	Y
Q85	Q00-Q99 Congenital malformations, deformations and chromosomal abnormalities	Phakomatoses, not elsewhere classified	Manual Review	1	93890	Rare developmental defect during embryogenesis
Q850	Q00-Q99 Congenital malformations, deformations and chromosomal abnormalities	Neurofibromatosis (nonmalignant)	Orpha Match	6	93890 89826 98036	Rare developmental defect during embryogenesis Rare skin disease Rare otorhinolaryngologic disease	Y
Q851	Q00-Q99 Congenital malformations, deformations and chromosomal abnormalities	Tuberous sclerosis	Orpha Match	1	93890	Rare developmental defect during embryogenesis
Q858	Q00-Q99 Congenital malformations, deformations and chromosomal abnormalities	Other phakomatoses	Manual Review	1	93890	Rare developmental defect during embryogenesis
Q8581	Q00-Q99 Congenital malformations, deformations and chromosomal abnormalities	Peutz-Jeghers syndrome	Orpha Match	1	97935	Rare gastroenterologic disease
Q8582	Q00-Q99 Congenital malformations, deformations and chromosomal abnormalities	Sturge-Weber(-Dimitri) syndrome	Orpha Match	1	93890	Rare developmental defect during embryogenesis
Q8583	Q00-Q99 Congenital malformations, deformations and chromosomal abnormalities	Von Hippel-Lindau syndrome	Orpha Match	1	250908	Rare neoplastic disease
Q8584	Q00-Q99 Congenital malformations, deformations and chromosomal abnormalities	Gardner's syndrome	Orpha Match	1	97935	Rare gastroenterologic disease
Q8589	Q00-Q99 Congenital malformations, deformations and chromosomal abnormalities	Other specified phakomatoses	Orpha Match	9	93890	Rare developmental defect during embryogenesis
Q859	Q00-Q99 Congenital malformations, deformations and chromosomal abnormalities	Phakomatosis, unspecified	Manual Review	1	93890	Rare developmental defect during embryogenesis
Q860	Q00-Q99 Congenital malformations, deformations and chromosomal abnormalities	Fetal alcohol syndrome (dysmorphic)	Orpha Match	1	93890	Rare developmental defect during embryogenesis
Q861	Q00-Q99 Congenital malformations, deformations and chromosomal abnormalities	Fetal hydantoin syndrome	Orpha Match	1	93890	Rare developmental defect during embryogenesis
Q862	Q00-Q99 Congenital malformations, deformations and chromosomal abnormalities	Dysmorphism due to warfarin	Orpha Match	1	93890	Rare developmental defect during embryogenesis
Q8681	Q00-Q99 Congenital malformations, deformations and chromosomal abnormalities	Congenital malformations due to valproate	Orpha Match	1	93890	Rare developmental defect during embryogenesis
Q8682	Q00-Q99 Congenital malformations, deformations and chromosomal abnormalities	Congenital malformations due to Vitamin A	Orpha Match	1	93890	Rare developmental defect during embryogenesis
Q8683	Q00-Q99 Congenital malformations, deformations and chromosomal abnormalities	Congenital malformations due to thalidomide	Orpha Match	1	93890	Rare developmental defect during embryogenesis
Q8684	Q00-Q99 Congenital malformations, deformations and chromosomal abnormalities	Congenital malformations due to cytotoxic agents	Orpha Match	1	93890	Rare developmental defect during embryogenesis
Q8685	Q00-Q99 Congenital malformations, deformations and chromosomal abnormalities	Congenital malformations due to other drugs	Orpha Match	15	93890	Rare developmental defect during embryogenesis
Q8686	Q00-Q99 Congenital malformations, deformations and chromosomal abnormalities	Congenital malformations due to ionising radiation	Orpha Match	1	93890	Rare developmental defect during embryogenesis
Q8687	Q00-Q99 Congenital malformations, deformations and chromosomal abnormalities	Congenital malformations due to methylmercury	Orpha Match	1	93890	Rare developmental defect during embryogenesis
Q8689	Q00-Q99 Congenital malformations, deformations and chromosomal abnormalities	Congenital malformations due to other specified exogenous causes	Orpha Match	2	93890	Rare developmental defect during embryogenesis
Q870	Q00-Q99 Congenital malformations, deformations and chromosomal abnormalities	Congenital malformation syndromes predominantly affecting facial appearance	Manual Review	1	93890	Rare developmental defect during embryogenesis
Q8700	Q00-Q99 Congenital malformations, deformations and chromosomal abnormalities	Cyclopia	Orpha Match	1	93890	Rare developmental defect during embryogenesis
Q8701	Q00-Q99 Congenital malformations, deformations and chromosomal abnormalities	Acrocephalopolysyndactyly	Orpha Match	1	93890	Rare developmental defect during embryogenesis
Q8702	Q00-Q99 Congenital malformations, deformations and chromosomal abnormalities	Acrocephalosyndactyly	Orpha Match	2	93890	Rare developmental defect during embryogenesis
Q8703	Q00-Q99 Congenital malformations, deformations and chromosomal abnormalities	Cryptophthalmos syndrome	Orpha Match	1	93890	Rare developmental defect during embryogenesis
Q8704	Q00-Q99 Congenital malformations, deformations and chromosomal abnormalities	Treacher Collins [-Franceschetti] [-Klein] syndrome	Orpha Match	1	93890	Rare developmental defect during embryogenesis
Q8705	Q00-Q99 Congenital malformations, deformations and chromosomal abnormalities	Hallerman-Streiff syndrome	Orpha Match	2	93890	Rare developmental defect during embryogenesis
Q8706	Q00-Q99 Congenital malformations, deformations and chromosomal abnormalities	Pierre Robin sequence	Orpha Match	6	93890	Rare developmental defect during embryogenesis
Q8707	Q00-Q99 Congenital malformations, deformations and chromosomal abnormalities	Pena-Shokeir syndrome	Orpha Match	2	93890	Rare developmental defect during embryogenesis
Q8708	Q00-Q99 Congenital malformations, deformations and chromosomal abnormalities	Goldenhar syndrome	Orpha Match	1	93890	Rare developmental defect during embryogenesis
Q8709	Q00-Q99 Congenital malformations, deformations and chromosomal abnormalities	Other specified congenital malformation syndromes predominantly affecting facial appearance	Orpha Match	114	93890 98006 97966 68329 93419	Rare developmental defect during embryogenesis Rare neurologic disease Rare ophthalmic disorder Rare maxillo-facial surgical disease Rare bone disease	Y
Q871	Q00-Q99 Congenital malformations, deformations and chromosomal abnormalities	Congenital malformation syndromes predominantly associated with short stature	Manual Review	1	93890	Rare developmental defect during embryogenesis
Q8711	Q00-Q99 Congenital malformations, deformations and chromosomal abnormalities	Cockayne syndrome	Orpha Match	5	93890 89826	Rare developmental defect during embryogenesis Rare skin disease	Y
Q8712	Q00-Q99 Congenital malformations, deformations and chromosomal abnormalities	Cornelia de Lange syndrome	Orpha Match	1	93890	Rare developmental defect during embryogenesis
Q8713	Q00-Q99 Congenital malformations, deformations and chromosomal abnormalities	Noonan syndrome	Orpha Match	6	93890	Rare developmental defect during embryogenesis
Q8714	Q00-Q99 Congenital malformations, deformations and chromosomal abnormalities	Prader-Willi syndrome	Orpha Match	11	93890	Rare developmental defect during embryogenesis
Q8715	Q00-Q99 Congenital malformations, deformations and chromosomal abnormalities	Russell-Silver syndrome	Orpha Match	7	93890	Rare developmental defect during embryogenesis
Q8716	Q00-Q99 Congenital malformations, deformations and chromosomal abnormalities	Seckel syndrome	Orpha Match	1	93419	Rare bone disease
Q8717	Q00-Q99 Congenital malformations, deformations and chromosomal abnormalities	Smith-Lemli-Opitz syndrome	Orpha Match	1	93890	Rare developmental defect during embryogenesis
Q8718	Q00-Q99 Congenital malformations, deformations and chromosomal abnormalities	Sjogren-Larsson syndrome	Orpha Match	1	89826	Rare skin disease
Q8719	Q00-Q99 Congenital malformations, deformations and chromosomal abnormalities	Other specified congenital malformation syndromes predominantly associated with short stature	Orpha Match	58	93890 97978 93419	Rare developmental defect during embryogenesis Rare endocrine disease Rare bone disease	Y
Q872	Q00-Q99 Congenital malformations, deformations and chromosomal abnormalities	Congenital malformation syndromes predominantly involving limbs	Manual Review	1	93890	Rare developmental defect during embryogenesis
Q8721	Q00-Q99 Congenital malformations, deformations and chromosomal abnormalities	Holt-Oram syndrome	Orpha Match	1	93890	Rare developmental defect during embryogenesis
Q8722	Q00-Q99 Congenital malformations, deformations and chromosomal abnormalities	Klippel-Trenaunay-Weber syndrome	Orpha Match	4	93890	Rare developmental defect during embryogenesis
Q8723	Q00-Q99 Congenital malformations, deformations and chromosomal abnormalities	Nail patella syndrome	Orpha Match	1	93890	Rare developmental defect during embryogenesis
Q8724	Q00-Q99 Congenital malformations, deformations and chromosomal abnormalities	Rubinstein-Taybi syndrome	Orpha Match	4	93890	Rare developmental defect during embryogenesis
Q8725	Q00-Q99 Congenital malformations, deformations and chromosomal abnormalities	Sirenomelia syndrome	Orpha Match	1	93890	Rare developmental defect during embryogenesis
Q8726	Q00-Q99 Congenital malformations, deformations and chromosomal abnormalities	Thrombocytopenia with absent radius syndrome	Orpha Match	1	93890	Rare developmental defect during embryogenesis
Q8727	Q00-Q99 Congenital malformations, deformations and chromosomal abnormalities	VATER association	Orpha Match	1	93890	Rare developmental defect during embryogenesis
Q8728	Q00-Q99 Congenital malformations, deformations and chromosomal abnormalities	Congenital malformation syndrome with ectrodactyly, not elsewhere classified	Orpha Match	1	93890	Rare developmental defect during embryogenesis
Q8729	Q00-Q99 Congenital malformations, deformations and chromosomal abnormalities	Other specified congenital malformation syndromes predominantly involving limbs	Orpha Match	48	93890 93419	Rare developmental defect during embryogenesis Rare bone disease	Y
Q873	Q00-Q99 Congenital malformations, deformations and chromosomal abnormalities	Congenital malformation syndromes involving early overgrowth	Manual Review	1	93890	Rare developmental defect during embryogenesis
Q8731	Q00-Q99 Congenital malformations, deformations and chromosomal abnormalities	Beckwith-Wiedemann syndrome	Orpha Match	8	93890	Rare developmental defect during embryogenesis
Q8732	Q00-Q99 Congenital malformations, deformations and chromosomal abnormalities	Sotos syndrome	Orpha Match	2	93890	Rare developmental defect during embryogenesis
Q8733	Q00-Q99 Congenital malformations, deformations and chromosomal abnormalities	Weaver syndrome	Orpha Match	1	93890	Rare developmental defect during embryogenesis
Q8739	Q00-Q99 Congenital malformations, deformations and chromosomal abnormalities	Other specified congenital malformation syndromes involving early overgrowth	Orpha Match	18	93890 97978 250908	Rare developmental defect during embryogenesis Rare endocrine disease Rare neoplastic disease
Q874	Q00-Q99 Congenital malformations, deformations and chromosomal abnormalities	Marfan's syndrome	Orpha Match	5	98023	Rare systemic or rheumatologic disease
Q875	Q00-Q99 Congenital malformations, deformations and chromosomal abnormalities	Other congenital malformation syndromes with other skeletal changes	Orpha Match	39	93890 93419 97978	Rare developmental defect during embryogenesis Rare bone disease Rare endocrine disease	Y
Q878	Q00-Q99 Congenital malformations, deformations and chromosomal abnormalities	Other specified congenital malformation syndromes, not elsewhere classified	Manual Review	1	93890	Rare developmental defect during embryogenesis
Q8781	Q00-Q99 Congenital malformations, deformations and chromosomal abnormalities	Alport's syndrome	Orpha Match	6	93890 93626	Rare developmental defect during embryogenesis Rare renal disease	Y
Q8782	Q00-Q99 Congenital malformations, deformations and chromosomal abnormalities	Laurence-Moon-Biedl syndrome	Orpha Match	1	93890	Rare developmental defect during embryogenesis
Q8783	Q00-Q99 Congenital malformations, deformations and chromosomal abnormalities	Zellweger syndrome	Orpha Match	4	98006 68367	Rare neurologic disease Rare inborn errors of metabolism	Y
Q8784	Q00-Q99 Congenital malformations, deformations and chromosomal abnormalities	William's syndrome	Orpha Match	1	93890	Rare developmental defect during embryogenesis
Q8785	Q00-Q99 Congenital malformations, deformations and chromosomal abnormalities	Angelman syndrome	Orpha Match	7	93890 98006	Rare developmental defect during embryogenesis Rare neurologic disease	Y
Q8786	Q00-Q99 Congenital malformations, deformations and chromosomal abnormalities	CHARGE syndrome	Orpha Match	2	93890	Rare developmental defect during embryogenesis
Q8787	Q00-Q99 Congenital malformations, deformations and chromosomal abnormalities	Velocardiofacial syndrome [VCFS]	Orpha Match	1	93890	Rare developmental defect during embryogenesis
Q8788	Q00-Q99 Congenital malformations, deformations and chromosomal abnormalities	Opitz BBB/G syndrome	Orpha Match	2	93890	Rare developmental defect during embryogenesis
Q8789	Q00-Q99 Congenital malformations, deformations and chromosomal abnormalities	Other specified congenital malformation syndromes, not elsewhere classified	Orpha Match	391	93890 93419 97966 98006 68367 98023 97929 98036 89826 97978 93626 98028 97992	Rare developmental defect during embryogenesis Rare bone disease Rare ophthalmic disorder Rare neurologic disease Rare inborn errors of metabolism Rare systemic or rheumatologic disease Rare cardiac disease Rare otorhinolaryngologic disease Rare skin disease Rare endocrine disease Rare renal disease Rare circulatory system disease Rare hematologic disease	Y
Q890	Q00-Q99 Congenital malformations, deformations and chromosomal abnormalities	Congenital malformations of spleen	Manual Review	1	93890	Rare developmental defect during embryogenesis
Q8900	Q00-Q99 Congenital malformations, deformations and chromosomal abnormalities	Congenital malformation of spleen, unspecified	Orpha Match	1	93890	Rare developmental defect during embryogenesis
Q8901	Q00-Q99 Congenital malformations, deformations and chromosomal abnormalities	Congenital asplenia	Orpha Match	1	93890	Rare developmental defect during embryogenesis
Q8902	Q00-Q99 Congenital malformations, deformations and chromosomal abnormalities	Accessory spleen	Orpha Match	1	93890	Rare developmental defect during embryogenesis
Q8903	Q00-Q99 Congenital malformations, deformations and chromosomal abnormalities	Ectopic spleen	Orpha Match	1	93890	Rare developmental defect during embryogenesis
Q8904	Q00-Q99 Congenital malformations, deformations and chromosomal abnormalities	Congenital hypoplasia of spleen	Orpha Match	1	93890	Rare developmental defect during embryogenesis
Q8905	Q00-Q99 Congenital malformations, deformations and chromosomal abnormalities	Congenital hyperplasia of spleen	Orpha Match	1	93890	Rare developmental defect during embryogenesis
Q8909	Q00-Q99 Congenital malformations, deformations and chromosomal abnormalities	Other specified congenital malformations of spleen	Orpha Match	1	93890	Rare developmental defect during embryogenesis
Q8911	Q00-Q99 Congenital malformations, deformations and chromosomal abnormalities	Congenital absence of adrenal gland	Manual Review	1	97978	Rare endocrine disease
Q8912	Q00-Q99 Congenital malformations, deformations and chromosomal abnormalities	Congenital adrenal hypoplasia	Manual Review	1	97978	Rare endocrine disease
Q893	Q00-Q99 Congenital malformations, deformations and chromosomal abnormalities	Situs inversus	Manual Review	1	93890	Rare developmental defect during embryogenesis
Q8930	Q00-Q99 Congenital malformations, deformations and chromosomal abnormalities	Situs inversus, unspecified	Orpha Match	2	93890	Rare developmental defect during embryogenesis
Q8931	Q00-Q99 Congenital malformations, deformations and chromosomal abnormalities	Dextrocardia with situs inversus	Orpha Match	1	93890	Rare developmental defect during embryogenesis
Q8932	Q00-Q99 Congenital malformations, deformations and chromosomal abnormalities	Mirror-image atrial arrangement with situs inversus	Orpha Match	1	93890	Rare developmental defect during embryogenesis
Q8933	Q00-Q99 Congenital malformations, deformations and chromosomal abnormalities	Situs inversus abdominalis	Orpha Match	1	93890	Rare developmental defect during embryogenesis
Q8934	Q00-Q99 Congenital malformations, deformations and chromosomal abnormalities	Situs inversus thoracis	Orpha Match	1	93890	Rare developmental defect during embryogenesis
Q8935	Q00-Q99 Congenital malformations, deformations and chromosomal abnormalities	Kartagener's syndrome	Orpha Match	1	97955	Rare respiratory disease
Q8939	Q00-Q99 Congenital malformations, deformations and chromosomal abnormalities	Other specified situs inversus	Orpha Match	2	93890	Rare developmental defect during embryogenesis
Q897	Q00-Q99 Congenital malformations, deformations and chromosomal abnormalities	Multiple congenital malformations, not elsewhere classified	Manual Review	1	93890	Rare developmental defect during embryogenesis
Q8979	Q00-Q99 Congenital malformations, deformations and chromosomal abnormalities	Multiple congenital malformations, not elsewhere classified	Orpha Match	1	93890	Rare developmental defect during embryogenesis
Q898	Q00-Q99 Congenital malformations, deformations and chromosomal abnormalities	Other specified congenital malformations	Manual Review	1	93890	Rare developmental defect during embryogenesis
Q8981	Q00-Q99 Congenital malformations, deformations and chromosomal abnormalities	Caudal dysplasia sequence	Manual Review	1	93890	Rare developmental defect during embryogenesis
Q8982	Q00-Q99 Congenital malformations, deformations and chromosomal abnormalities	Pentalogy of Cantrell	Manual Review	1	93890	Rare developmental defect during embryogenesis
Q8983	Q00-Q99 Congenital malformations, deformations and chromosomal abnormalities	Meckel-Gruber syndrome	Manual Review	1	93890	Rare developmental defect during embryogenesis
Q90	Q00-Q99 Congenital malformations, deformations and chromosomal abnormalities	Down's syndrome	Manual Review	1	93890	Rare developmental defect during embryogenesis
Q900	Q00-Q99 Congenital malformations, deformations and chromosomal abnormalities	Trisomy 21, meiotic nondisjunction	Orpha Match	1	93890	Rare developmental defect during embryogenesis
Q901	Q00-Q99 Congenital malformations, deformations and chromosomal abnormalities	Trisomy 21, mosaicism	Orpha Match	1	93890	Rare developmental defect during embryogenesis
Q902	Q00-Q99 Congenital malformations, deformations and chromosomal abnormalities	Trisomy 21, translocation	Orpha Match	1	93890	Rare developmental defect during embryogenesis
Q909	Q00-Q99 Congenital malformations, deformations and chromosomal abnormalities	Down's syndrome, unspecified	Orpha Match	1	93890	Rare developmental defect during embryogenesis
Q91	Q00-Q99 Congenital malformations, deformations and chromosomal abnormalities	Edwards' syndrome and Patau's syndrome	Manual Review	1	93890	Rare developmental defect during embryogenesis
Q910	Q00-Q99 Congenital malformations, deformations and chromosomal abnormalities	Trisomy 18, meiotic nondisjunction	Orpha Match	1	93890	Rare developmental defect during embryogenesis
Q911	Q00-Q99 Congenital malformations, deformations and chromosomal abnormalities	Trisomy 18, mosaicism	Orpha Match	1	93890	Rare developmental defect during embryogenesis
Q912	Q00-Q99 Congenital malformations, deformations and chromosomal abnormalities	Trisomy 18, translocation	Orpha Match	1	93890	Rare developmental defect during embryogenesis
Q913	Q00-Q99 Congenital malformations, deformations and chromosomal abnormalities	Edwards' syndrome, unspecified	Orpha Match	1	93890	Rare developmental defect during embryogenesis
Q914	Q00-Q99 Congenital malformations, deformations and chromosomal abnormalities	Trisomy 13, meiotic nondisjunction	Orpha Match	1	93890	Rare developmental defect during embryogenesis
Q915	Q00-Q99 Congenital malformations, deformations and chromosomal abnormalities	Trisomy 13, mosaicism	Orpha Match	1	93890	Rare developmental defect during embryogenesis
Q916	Q00-Q99 Congenital malformations, deformations and chromosomal abnormalities	Trisomy 13, translocation	Orpha Match	1	93890	Rare developmental defect during embryogenesis
Q917	Q00-Q99 Congenital malformations, deformations and chromosomal abnormalities	Patau's syndrome, unspecified	Orpha Match	1	93890	Rare developmental defect during embryogenesis
Q92	Q00-Q99 Congenital malformations, deformations and chromosomal abnormalities	Other trisomies and partial trisomies of the autosomes, not elsewhere classified	Manual Review	1	93890	Rare developmental defect during embryogenesis
Q920	Q00-Q99 Congenital malformations, deformations and chromosomal abnormalities	Whole chromosome trisomy, meiotic nondisjunction	Manual Review	1	93890	Rare developmental defect during embryogenesis
Q921	Q00-Q99 Congenital malformations, deformations and chromosomal abnormalities	Whole chromosome trisomy, mosaicism	Orpha Match	16	93890	Rare developmental defect during embryogenesis
Q922	Q00-Q99 Congenital malformations, deformations and chromosomal abnormalities	Major partial trisomy	Orpha Match	10	93890	Rare developmental defect during embryogenesis
Q923	Q00-Q99 Congenital malformations, deformations and chromosomal abnormalities	Minor partial trisomy	Orpha Match	57	93890	Rare developmental defect during embryogenesis
Q925	Q00-Q99 Congenital malformations, deformations and chromosomal abnormalities	Duplications with other complex rearrangements	Manual Review	1	93890	Rare developmental defect during embryogenesis
Q926	Q00-Q99 Congenital malformations, deformations and chromosomal abnormalities	Extra marker chromosomes	Orpha Match	1	93890	Rare developmental defect during embryogenesis
Q927	Q00-Q99 Congenital malformations, deformations and chromosomal abnormalities	Triploidy and polyploidy	Manual Review	1	93890	Rare developmental defect during embryogenesis
Q9271	Q00-Q99 Congenital malformations, deformations and chromosomal abnormalities	Triploidy	Orpha Match	1	93890	Rare developmental defect during embryogenesis
Q9272	Q00-Q99 Congenital malformations, deformations and chromosomal abnormalities	Tetraploidy	Orpha Match	1	93890	Rare developmental defect during embryogenesis
Q9273	Q00-Q99 Congenital malformations, deformations and chromosomal abnormalities	Polyploidy	Orpha Match	1	93890	Rare developmental defect during embryogenesis
Q928	Q00-Q99 Congenital malformations, deformations and chromosomal abnormalities	Other specified trisomies and partial trisomies of autosomes	Orpha Match	1	93890	Rare developmental defect during embryogenesis
Q929	Q00-Q99 Congenital malformations, deformations and chromosomal abnormalities	Trisomy and partial trisomy of autosomes, unspecified	Manual Review	1	93890	Rare developmental defect during embryogenesis
Q93	Q00-Q99 Congenital malformations, deformations and chromosomal abnormalities	Monosomies and deletions from the autosomes, not elsewhere classified	Manual Review	1	93890	Rare developmental defect during embryogenesis
Q930	Q00-Q99 Congenital malformations, deformations and chromosomal abnormalities	Whole chromosome monosomy, meiotic nondisjunction	Orpha Match	4	93890	Rare developmental defect during embryogenesis
Q931	Q00-Q99 Congenital malformations, deformations and chromosomal abnormalities	Whole chromosome monosomy, mosaicism	Orpha Match	2	93890	Rare developmental defect during embryogenesis
Q932	Q00-Q99 Congenital malformations, deformations and chromosomal abnormalities	Chromosome replaced with ring or dicentric	Orpha Match	22	93890	Rare developmental defect during embryogenesis
Q933	Q00-Q99 Congenital malformations, deformations and chromosomal abnormalities	Deletion of short arm of chromosome 4	Orpha Match	3	93890	Rare developmental defect during embryogenesis
Q934	Q00-Q99 Congenital malformations, deformations and chromosomal abnormalities	Deletion of short arm of chromosome 5	Orpha Match	3	93890	Rare developmental defect during embryogenesis
Q935	Q00-Q99 Congenital malformations, deformations and chromosomal abnormalities	Other deletions of part of a chromosome	Orpha Match	163	93890 98006 68367 98036 93419	Rare developmental defect during embryogenesis Rare neurologic disease Rare inborn errors of metabolism Rare otorhinolaryngologic disease Rare bone disease	Y
Q936	Q00-Q99 Congenital malformations, deformations and chromosomal abnormalities	Deletions seen only at prometaphase	Orpha Match	1	93890	Rare developmental defect during embryogenesis
Q937	Q00-Q99 Congenital malformations, deformations and chromosomal abnormalities	Deletions with other complex rearrangements	Orpha Match	1	93890	Rare developmental defect during embryogenesis
Q938	Q00-Q99 Congenital malformations, deformations and chromosomal abnormalities	Other deletions from the autosomes	Orpha Match	1	93890	Rare developmental defect during embryogenesis
Q939	Q00-Q99 Congenital malformations, deformations and chromosomal abnormalities	Deletion from autosomes, unspecified	Orpha Match	1	93890	Rare developmental defect during embryogenesis
Q952	Q00-Q99 Congenital malformations, deformations and chromosomal abnormalities	Balanced autosomal rearrangement in abnormal individual	Orpha Match	1	93890	Rare developmental defect during embryogenesis
Q953	Q00-Q99 Congenital malformations, deformations and chromosomal abnormalities	Balanced sex/autosomal rearrangement in abnormal individual	Manual Review	1	93890	Rare developmental defect during embryogenesis
Q96	Q00-Q99 Congenital malformations, deformations and chromosomal abnormalities	Turner's syndrome	Manual Review	1	93890	Rare developmental defect during embryogenesis
Q960	Q00-Q99 Congenital malformations, deformations and chromosomal abnormalities	Karyotype 45,X	Orpha Match	1	93890	Rare developmental defect during embryogenesis
Q961	Q00-Q99 Congenital malformations, deformations and chromosomal abnormalities	Karyotype 46,X iso (Xq)	Orpha Match	2	93890	Rare developmental defect during embryogenesis
Q962	Q00-Q99 Congenital malformations, deformations and chromosomal abnormalities	Karyotype 46,X with abnormal sex chromosome, except iso (Xq)	Orpha Match	2	93890	Rare developmental defect during embryogenesis
Q963	Q00-Q99 Congenital malformations, deformations and chromosomal abnormalities	Mosaicism, 45,X/46,XX or XY	Orpha Match	2	93890	Rare developmental defect during embryogenesis
Q964	Q00-Q99 Congenital malformations, deformations and chromosomal abnormalities	Mosaicism, 45,X/other cell line(s) with abnormal sex chromosome	Orpha Match	2	93890	Rare developmental defect during embryogenesis
Q968	Q00-Q99 Congenital malformations, deformations and chromosomal abnormalities	Other variants of Turner's syndrome	Orpha Match	2	93890	Rare developmental defect during embryogenesis
Q969	Q00-Q99 Congenital malformations, deformations and chromosomal abnormalities	Turner's syndrome, unspecified	Orpha Match	2	93890	Rare developmental defect during embryogenesis
Q970	Q00-Q99 Congenital malformations, deformations and chromosomal abnormalities	Karyotype 47,XXX	Orpha Match	1	93890	Rare developmental defect during embryogenesis
Q971	Q00-Q99 Congenital malformations, deformations and chromosomal abnormalities	Female with more than three X chromosomes	Orpha Match	2	93890	Rare developmental defect during embryogenesis
Q973	Q00-Q99 Congenital malformations, deformations and chromosomal abnormalities	Female with 46,XY karyotype	Manual Review	1	93890	Rare developmental defect during embryogenesis
Q983	Q00-Q99 Congenital malformations, deformations and chromosomal abnormalities	Other male with 46,XX karyotype	Manual Review	1	93890	Rare developmental defect during embryogenesis
Q987	Q00-Q99 Congenital malformations, deformations and chromosomal abnormalities	Male with sex chromosome mosaicism	Orpha Match	1	93890	Rare developmental defect during embryogenesis
Q988	Q00-Q99 Congenital malformations, deformations and chromosomal abnormalities	Other specified male sex chromosome abnormalities	Orpha Match	5	93890	Rare developmental defect during embryogenesis
Q99	Q00-Q99 Congenital malformations, deformations and chromosomal abnormalities	Other chromosome abnormalities, not elsewhere classified	Manual Review	1	93890	Rare developmental defect during embryogenesis
Q990	Q00-Q99 Congenital malformations, deformations and chromosomal abnormalities	Chimera 46,XX/46,XY	Orpha Match	1	93890	Rare developmental defect during embryogenesis
Q991	Q00-Q99 Congenital malformations, deformations and chromosomal abnormalities	46,XX true hermaphrodite	Orpha Match	4	93890	Rare developmental defect during embryogenesis
Q992	Q00-Q99 Congenital malformations, deformations and chromosomal abnormalities	Fragile X chromosome	Orpha Match	2	93890 96344	Rare developmental defect during embryogenesis Rare gynecologic or obstetric disease	Y
Q998	Q00-Q99 Congenital malformations, deformations and chromosomal abnormalities	Other specified chromosome abnormalities	Orpha Match	53	93890 98006	Rare developmental defect during embryogenesis Rare neurologic disease	Y
T883	S00-T98 Injury, poisoning and certain other consequences of external causes	Malignant hyperthermia due to anaesthesia	Orpha Match	2	98006	Rare neurologic disease
U049	U00-U49 Provisional assignment of new diseases of uncertain etiology or emergency use	Severe acute respiratory syndrome [SARS]	Orpha Match	1	97955	Rare respiratory disease
U075	U00-U49 Provisional assignment of new diseases of uncertain etiology or emergency use	Multisystem inflammatory syndrome associated with coronavirus disease 2019 [COVID-19]	Orpha Match	1	98023	Rare systemic or rheumatologic disease
U782	U78-U88 Supplementary codes for chronic conditions	Cystic fibrosis	Manual Review	1	97955	Rare respiratory disease
U863	U78-U88 Supplementary codes for chronic conditions	Systemic lupus erythematosus	Manual Review	1	98023	Rare systemic or rheumatologic disease
U881	U78-U88 Supplementary codes for chronic conditions	Spina bifida	Manual Review	1	93890	Rare developmental defect during embryogenesis
U882	U78-U88 Supplementary codes for chronic conditions	Down's syndrome	Manual Review	1	93890	Rare developmental defect during embryogenesis

## Sheet: ORPHAcode list
ICD-10-AM	ICD-10-AM Chapter	ICD-10-AM Descriptor	ICD-10	ICD-10 descriptor	ORPHACode	ORPHAcode Descriptor	Orphanet Classification Code	Orphanet Classification	Relationship
C07	C00-D48 Neoplasms	Malignant neoplasm of parotid gland	C07	Malignant neoplasm of parotid gland	276145	Malignant epithelial tumor of salivary glands	250908	Rare neoplastic disease	BTNT
C07	C00-D48 Neoplasms	Malignant neoplasm of parotid gland	C07	Malignant neoplasm of parotid gland	500481	Squamous cell carcinoma of salivary glands	250908	Rare neoplastic disease	BTNT
C08	C00-D48 Neoplasms	Malignant neoplasm of other and unspecified major salivary glands	C08	Malignant neoplasm of other and unspecified major salivary glands	276142	Rare tumour of salivery glands	250908	Rare neoplastic disease	BTNT
C080	C00-D48 Neoplasms	Malignant neoplasm of submandibular gland	C080	Malignant neoplasm: Submandibular gland	276145	Malignant epithelial tumor of salivary glands	250908	Rare neoplastic disease	BTNT
C081	C00-D48 Neoplasms	Malignant neoplasm of sublingual gland	C081	Malignant neoplasm: Sublingual gland	276145	Malignant epithelial tumor of salivary glands	250908	Rare neoplastic disease	BTNT
C088	C00-D48 Neoplasms	Overlapping malignant lesion of major salivary glands	C088	Malignant neoplasm: Overlapping lesion of major salivary glands	276145	Malignant epithelial tumor of salivary glands	250908	Rare neoplastic disease	BTNT
C088	C00-D48 Neoplasms	Overlapping malignant lesion of major salivary glands	C088	Malignant neoplasm: Overlapping lesion of major salivary glands	500481	Squamous cell carcinoma of salivary glands	250908	Rare neoplastic disease	BTNT
C089	C00-D48 Neoplasms	Malignant neoplasm of major salivary gland, unspecified	C089	Malignant neoplasm: Major salivary gland, unspecified	276142	Rare tumour of salivery glands	250908	Rare neoplastic disease	BTNT
C108	C00-D48 Neoplasms	Overlapping malignant lesion of oropharynx	C108	Malignant neoplasm: Overlapping lesion of oropharynx	500478	Squamous cell carcinoma of the oropharynx	250908	Rare neoplastic disease	NTBT
C110	C00-D48 Neoplasms	Malignant neoplasm of superior wall of nasopharynx	C110	Malignant neoplasm: Superior wall of nasopharynx	150	Nasopharyngeal carcinoma	250908	Rare neoplastic disease	BTNT
C111	C00-D48 Neoplasms	Malignant neoplasm of posterior wall of nasopharynx	C111	Malignant neoplasm: Posterior wall of nasopharynx	150	Nasopharyngeal carcinoma	250908	Rare neoplastic disease	BTNT
C112	C00-D48 Neoplasms	Malignant neoplasm of lateral wall of nasopharynx	C112	Malignant neoplasm: Lateral wall of nasopharynx	150	Nasopharyngeal carcinoma	250908	Rare neoplastic disease	BTNT
C113	C00-D48 Neoplasms	Malignant neoplasm of anterior wall of nasopharynx	C113	Malignant neoplasm: Anterior wall of nasopharynx	150	Nasopharyngeal carcinoma	250908	Rare neoplastic disease	BTNT
C17	C00-D48 Neoplasms	Malignant neoplasm of small intestine	C17	Malignant neoplasm of small intestine	423957	Rare carcinoma of small intestine	250908	Rare neoplastic disease	ND
C170	C00-D48 Neoplasms	Malignant neoplasm of duodenum	C170	Malignant neoplasm: Duodenum	104076	Leiomyosarcoma of small intestine	250908	Rare neoplastic disease	BTNT
C170	C00-D48 Neoplasms	Malignant neoplasm of duodenum	C170	Malignant neoplasm: Duodenum	423968	Squamous cell carcinoma of the small intestine	250908	Rare neoplastic disease	BTNT
C171	C00-D48 Neoplasms	Malignant neoplasm of jejunum	C171	Malignant neoplasm: Jejunum	104076	Leiomyosarcoma of small intestine	250908	Rare neoplastic disease	BTNT
C171	C00-D48 Neoplasms	Malignant neoplasm of jejunum	C171	Malignant neoplasm: Jejunum	423968	Squamous cell carcinoma of the small intestine	250908	Rare neoplastic disease	BTNT
C172	C00-D48 Neoplasms	Malignant neoplasm of ileum	C172	Malignant neoplasm: Ileum	100078	Ileal neuroendocrine tumor	250908	Rare neoplastic disease	NTBT
C172	C00-D48 Neoplasms	Malignant neoplasm of ileum	C172	Malignant neoplasm: Ileum	104076	Leiomyosarcoma of small intestine	250908	Rare neoplastic disease	BTNT
C172	C00-D48 Neoplasms	Malignant neoplasm of ileum	C172	Malignant neoplasm: Ileum	423968	Squamous cell carcinoma of the small intestine	250908	Rare neoplastic disease	BTNT
C173	C00-D48 Neoplasms	Malignant neoplasm of Meckel's diverticulum	C173	Malignant neoplasm: Meckel diverticulum	104076	Leiomyosarcoma of small intestine	250908	Rare neoplastic disease	BTNT
C173	C00-D48 Neoplasms	Malignant neoplasm of Meckel's diverticulum	C173	Malignant neoplasm: Meckel diverticulum	423968	Squamous cell carcinoma of the small intestine	250908	Rare neoplastic disease	BTNT
C178	C00-D48 Neoplasms	Overlapping malignant lesion of small intestine	C178	Malignant neoplasm: Overlapping lesion of small intestine	104076	Leiomyosarcoma of small intestine	250908	Rare neoplastic disease	BTNT
C178	C00-D48 Neoplasms	Overlapping malignant lesion of small intestine	C178	Malignant neoplasm: Overlapping lesion of small intestine	423968	Squamous cell carcinoma of the small intestine	250908	Rare neoplastic disease	BTNT
C179	C00-D48 Neoplasms	Malignant neoplasm of small intestine, unspecified	C179	Malignant neoplasm: Small intestine, unspecified	456333	Hereditary neuroendocrine tumor of small intestine	250908	Rare neoplastic disease	NTBT
C211	C00-D48 Neoplasms	Malignant neoplasm of anal canal	C211	Malignant neoplasm: Anal canal	100082	Neuroendocrine tumor of anal canal	250908	Rare neoplastic disease	NTBT
C211	C00-D48 Neoplasms	Malignant neoplasm of anal canal	C211	Malignant neoplasm: Anal canal	424016	Adenocarcinoma of the anal canal	250908	Rare neoplastic disease	NTBT
C211	C00-D48 Neoplasms	Malignant neoplasm of anal canal	C211	Malignant neoplasm: Anal canal	424019	Squamous cell carcinoma of the anal canal	250908	Rare neoplastic disease	NTBT
C23	C00-D48 Neoplasms	Malignant neoplasm of gallbladder	C23	Malignant neoplasm of gallbladder	100086	Gallbladder neuroendocrine tumor	250908	Rare neoplastic disease	NTBT
C23	C00-D48 Neoplasms	Malignant neoplasm of gallbladder	C23	Malignant neoplasm of gallbladder	424991	Adenocarcinoma of the gallbladder and extrahepatic biliary tract	250908	Rare neoplastic disease	BTNT
C23	C00-D48 Neoplasms	Malignant neoplasm of gallbladder	C23	Malignant neoplasm of gallbladder	424996	Squamous cell carcinoma of gallbladder and extrahepatic biliary tract	250908	Rare neoplastic disease	BTNT
C24	C00-D48 Neoplasms	Malignant neoplasm of other and unspecified parts of biliary tract	C24	Malignant neoplasm of other and unspecified parts of biliary tract	101943	Rare hepatic and biliary tract tumor	250908	Rare neoplastic disease	ND
C240	C00-D48 Neoplasms	Malignant neoplasm of extrahepatic bile duct	C240	Malignant neoplasm: Extrahepatic bile duct	70567	Cholangiocarcinoma	250908	Rare neoplastic disease	BTNT
C240	C00-D48 Neoplasms	Malignant neoplasm of extrahepatic bile duct	C240	Malignant neoplasm: Extrahepatic bile duct	99978	Klatskin tumor	250908	Rare neoplastic disease	NTBT
C240	C00-D48 Neoplasms	Malignant neoplasm of extrahepatic bile duct	C240	Malignant neoplasm: Extrahepatic bile duct	424991	Adenocarcinoma of the gallbladder and extrahepatic biliary tract	250908	Rare neoplastic disease	BTNT
C240	C00-D48 Neoplasms	Malignant neoplasm of extrahepatic bile duct	C240	Malignant neoplasm: Extrahepatic bile duct	424996	Squamous cell carcinoma of gallbladder and extrahepatic biliary tract	250908	Rare neoplastic disease	BTNT
C241	C00-D48 Neoplasms	Malignant neoplasm of ampulla of Vater	C241	Malignant neoplasm: Ampulla of Vater	300557	Carcinoma of the ampulla of Vater	250908	Rare neoplastic disease	NTBT
C241	C00-D48 Neoplasms	Malignant neoplasm of ampulla of Vater	C241	Malignant neoplasm: Ampulla of Vater	424991	Adenocarcinoma of the gallbladder and extrahepatic biliary tract	250908	Rare neoplastic disease	BTNT
C241	C00-D48 Neoplasms	Malignant neoplasm of ampulla of Vater	C241	Malignant neoplasm: Ampulla of Vater	424996	Squamous cell carcinoma of gallbladder and extrahepatic biliary tract	250908	Rare neoplastic disease	BTNT
C248	C00-D48 Neoplasms	Overlapping malignant lesion of biliary tract	C248	Malignant neoplasm: Overlapping lesion of biliary tract	70567	Cholangiocarcinoma	250908	Rare neoplastic disease	BTNT
C248	C00-D48 Neoplasms	Overlapping malignant lesion of biliary tract	C248	Malignant neoplasm: Overlapping lesion of biliary tract	424991	Adenocarcinoma of the gallbladder and extrahepatic biliary tract	250908	Rare neoplastic disease	BTNT
C248	C00-D48 Neoplasms	Overlapping malignant lesion of biliary tract	C248	Malignant neoplasm: Overlapping lesion of biliary tract	424996	Squamous cell carcinoma of gallbladder and extrahepatic biliary tract	250908	Rare neoplastic disease	BTNT
C249	C00-D48 Neoplasms	Malignant neoplasm of biliary tract, unspecified	C249	Malignant neoplasm: Biliary tract, unspecified	70567	Cholangiocarcinoma	250908	Rare neoplastic disease	BTNT
C249	C00-D48 Neoplasms	Malignant neoplasm of biliary tract, unspecified	C249	Malignant neoplasm: Biliary tract, unspecified	424996	Squamous cell carcinoma of gallbladder and extrahepatic biliary tract	250908	Rare neoplastic disease	BTNT
C30	C00-D48 Neoplasms	Malignant neoplasm of nasal cavity and middle ear	C30	Malignant neoplasm of nasal cavity and middle ear	98061	Rare otorhinolaryngologic tumor	250908	Rare neoplastic disease	BTNT
C300	C00-D48 Neoplasms	Malignant neoplasm of nasal cavity	C300	Malignant neoplasm: Nasal cavity	1957	Esthesioneuroblastoma	250908	Rare neoplastic disease	NTBT
C301	C00-D48 Neoplasms	Malignant neoplasm of middle ear	C301	Malignant neoplasm: Middle ear	100084	Middle ear neuroendocrine tumor	250908	Rare neoplastic disease	NTBT
C31	C00-D48 Neoplasms	Malignant neoplasm of accessory sinuses	C31	Malignant neoplasm of accessory sinuses	98061	Rare otorhinolaryngologic tumor	250908	Rare neoplastic disease	BTNT
C37	C00-D48 Neoplasms	Malignant neoplasm of thymus	C37	Malignant neoplasm of thymus	3398	Thymic epithelial neoplasm	250908	Rare neoplastic disease	NTBT
C37	C00-D48 Neoplasms	Malignant neoplasm of thymus	C37	Malignant neoplasm of thymus	97289	Thymic neuroendocrine tumor	250908	Rare neoplastic disease	NTBT
C37	C00-D48 Neoplasms	Malignant neoplasm of thymus	C37	Malignant neoplasm of thymus	99868	Thymic carcinoma	250908	Rare neoplastic disease	NTBT
C37	C00-D48 Neoplasms	Malignant neoplasm of thymus	C37	Malignant neoplasm of thymus	99869	Thymic neuroendocrine carcinoma	250908	Rare neoplastic disease	NTBT
C37	C00-D48 Neoplasms	Malignant neoplasm of thymus	C37	Malignant neoplasm of thymus	263310	Thymoma type A	250908	Rare neoplastic disease	NTBT
C37	C00-D48 Neoplasms	Malignant neoplasm of thymus	C37	Malignant neoplasm of thymus	263317	Thymoma type B	250908	Rare neoplastic disease	NTBT
C37	C00-D48 Neoplasms	Malignant neoplasm of thymus	C37	Malignant neoplasm of thymus	263324	Thymoma type AB	250908	Rare neoplastic disease	NTBT
C37	C00-D48 Neoplasms	Malignant neoplasm of thymus	C37	Malignant neoplasm of thymus	263331	Well-differentiated thymic neuroendocrine carcinoma	250908	Rare neoplastic disease	NTBT
C37	C00-D48 Neoplasms	Malignant neoplasm of thymus	C37	Malignant neoplasm of thymus	263335	Moderately-differentiated thymic neuroendocrine carcinoma	250908	Rare neoplastic disease	NTBT
C37	C00-D48 Neoplasms	Malignant neoplasm of thymus	C37	Malignant neoplasm of thymus	263339	Poorly differentiated thymic neuroendocrine carcinoma	250908	Rare neoplastic disease	NTBT
C380	C00-D48 Neoplasms	Malignant neoplasm of heart	C380	Malignant neoplasm: Heart	874	Primary adult heart tumor	250908	Rare neoplastic disease	NTBT
C380	C00-D48 Neoplasms	Malignant neoplasm of heart	C380	Malignant neoplasm: Heart	875	Primary pediatric heart tumor	250908	Rare neoplastic disease	NTBT
C383	C00-D48 Neoplasms	Malignant neoplasm of mediastinum, part unspecified	C383	Malignant neoplasm: Mediastinum, part unspecified	182127	Extragonadal germinoma	250908	Rare neoplastic disease	NTBT
C40	C00-D48 Neoplasms	Malignant neoplasm of bone and articular cartilage of limbs	C40	Malignant neoplasm of bone and articular cartilage of limbs	68411	Rare bone tumour	250908	Rare neoplastic disease	BTNT
C400	C00-D48 Neoplasms	Malignant neoplasm of scapula and long bones of upper limb	C400	Malignant neoplasm: Scapula and long bones of upper limb	319	Skeletal Ewing sarcoma	250908	Rare neoplastic disease	NTBT
C401	C00-D48 Neoplasms	Malignant neoplasm of short bones of upper limb	C401	Malignant neoplasm: Short bones of upper limb	319	Skeletal Ewing sarcoma	250908	Rare neoplastic disease	NTBT
C402	C00-D48 Neoplasms	Malignant neoplasm of long bones of lower limb	C402	Malignant neoplasm: Long bones of lower limb	319	Skeletal Ewing sarcoma	250908	Rare neoplastic disease	NTBT
C402	C00-D48 Neoplasms	Malignant neoplasm of long bones of lower limb	C402	Malignant neoplasm: Long bones of lower limb	55881	Adamantinoma	250908	Rare neoplastic disease	NTBT
C403	C00-D48 Neoplasms	Malignant neoplasm of short bones of lower limb	C403	Malignant neoplasm: Short bones of lower limb	319	Skeletal Ewing sarcoma	250908	Rare neoplastic disease	NTBT
C41	C00-D48 Neoplasms	Malignant neoplasm of bone and articular cartilage of other and unspecified sites	C41	Malignant neoplasm of bone and articular cartilage of other and unspecified sites	68411	Rare bone tumour	250908	Rare neoplastic disease	BTNT
C411	C00-D48 Neoplasms	Malignant neoplasm of mandible	C411	Malignant neoplasm: Mandible	314422	Ameloblastic carcinoma	250908	Rare neoplastic disease	NTBT
C412	C00-D48 Neoplasms	Malignant neoplasm of vertebral column	C412	Malignant neoplasm: Vertebral column	319	Skeletal Ewing sarcoma	250908	Rare neoplastic disease	NTBT
C413	C00-D48 Neoplasms	Malignant neoplasm of ribs, sternum and clavicle	C413	Malignant neoplasm: Ribs, sternum and clavicle	319	Skeletal Ewing sarcoma	250908	Rare neoplastic disease	NTBT
C414	C00-D48 Neoplasms	Malignant neoplasm of pelvic bones, sacrum and coccyx	C414	Malignant neoplasm: Pelvic bones, sacrum and coccyx	319	Skeletal Ewing sarcoma	250908	Rare neoplastic disease	NTBT
C414	C00-D48 Neoplasms	Malignant neoplasm of pelvic bones, sacrum and coccyx	C414	Malignant neoplasm: Pelvic bones, sacrum and coccyx	494421	Sacrococcygeal teratoma	93890	Rare developmental defect during embryogenesis	BTNT
C419	C00-D48 Neoplasms	Malignant neoplasm of bone and articular cartilage, unspecified	C419	Malignant neoplasm: Bone and articular cartilage, unspecified	668	Osteosarcoma	250908	Rare neoplastic disease	NTBT
C419	C00-D48 Neoplasms	Malignant neoplasm of bone and articular cartilage, unspecified	C419	Malignant neoplasm: Bone and articular cartilage, unspecified	2760	OSLAM syndrome	93890	Rare developmental defect during embryogenesis	NTBT
C450	C00-D48 Neoplasms	Mesothelioma of pleura	C450	Mesothelioma of pleura	50251	Pleural mesothelioma	250908	Rare neoplastic disease	E
C451	C00-D48 Neoplasms	Mesothelioma of peritoneum	C451	Mesothelioma of peritoneum	168807	Primary malignant peritoneal tumor	250908	Rare neoplastic disease	BTNT
C451	C00-D48 Neoplasms	Mesothelioma of peritoneum	C451	Mesothelioma of peritoneum	168811	Malignant peritoneal mesothelioma	250908	Rare neoplastic disease	E
C451	C00-D48 Neoplasms	Mesothelioma of peritoneum	C451	Mesothelioma of peritoneum	168816	Peritoneal cystic mesothelioma	250908	Rare neoplastic disease	NTBT
C46	C00-D48 Neoplasms	Kaposi's sarcoma	C46	Kaposi sarcoma	33276	Kaposi sarcoma	250908	Rare neoplastic disease	E
C460	C00-D48 Neoplasms	Kaposi sarcoma of skin	C460	Kaposi sarcoma of skin	33276	Kaposi sarcoma	250908	Rare neoplastic disease	BTNT
C461	C00-D48 Neoplasms	Kaposi sarcoma of soft tissue	C461	Kaposi sarcoma of soft tissue	33276	Kaposi sarcoma	250908	Rare neoplastic disease	BTNT
C462	C00-D48 Neoplasms	Kaposi sarcoma of palate	C462	Kaposi sarcoma of palate	33276	Kaposi sarcoma	250908	Rare neoplastic disease	BTNT
C463	C00-D48 Neoplasms	Kaposi sarcoma of lymph nodes	C463	Kaposi sarcoma of lymph nodes	33276	Kaposi sarcoma	250908	Rare neoplastic disease	BTNT
C467	C00-D48 Neoplasms	Kaposi sarcoma of other sites	C467	Kaposi sarcoma of other sites	33276	Kaposi sarcoma	250908	Rare neoplastic disease	BTNT
C468	C00-D48 Neoplasms	Kaposi sarcoma of multiple organs	C468	Kaposi sarcoma of multiple organs	33276	Kaposi sarcoma	250908	Rare neoplastic disease	BTNT
C469	C00-D48 Neoplasms	Kaposi sarcoma, unspecified	C469	Kaposi sarcoma, unspecified	33276	Kaposi sarcoma	250908	Rare neoplastic disease	BTNT
C47	C00-D48 Neoplasms	Malignant neoplasm of peripheral nerves and autonomic nervous system	C47	Malignant neoplasm of peripheral nerves and autonomic nervous system	252057	Tumor of cranial and spinal nerves	250908	Rare neoplastic disease	ND
C470	C00-D48 Neoplasms	Malignant neoplasm of peripheral nerves of head, face and neck	C470	Malignant neoplasm: Peripheral nerves of head, face and neck	252057	Tumor of cranial and spinal nerves	250908	Rare neoplastic disease	BTNT
C471	C00-D48 Neoplasms	Malignant neoplasm of peripheral nerves of upper limb, including shoulder	C471	Malignant neoplasm: Peripheral nerves of upper limb, including shoulder	252057	Tumor of cranial and spinal nerves	250908	Rare neoplastic disease	BTNT
C472	C00-D48 Neoplasms	Malignant neoplasm of peripheral nerves of lower limb, including hip	C472	Malignant neoplasm: Peripheral nerves of lower limb, including hip	252057	Tumor of cranial and spinal nerves	250908	Rare neoplastic disease	BTNT
C473	C00-D48 Neoplasms	Malignant neoplasm of peripheral nerves of thorax	C473	Malignant neoplasm: Peripheral nerves of thorax	252057	Tumor of cranial and spinal nerves	250908	Rare neoplastic disease	BTNT
C474	C00-D48 Neoplasms	Malignant neoplasm of peripheral nerves of abdomen	C474	Malignant neoplasm: Peripheral nerves of abdomen	252057	Tumor of cranial and spinal nerves	250908	Rare neoplastic disease	BTNT
C475	C00-D48 Neoplasms	Malignant neoplasm of peripheral nerves of pelvis	C475	Malignant neoplasm: Peripheral nerves of pelvis	252057	Tumor of cranial and spinal nerves	250908	Rare neoplastic disease	BTNT
C476	C00-D48 Neoplasms	Malignant neoplasm of peripheral nerves of trunk, unspecified	C476	Malignant neoplasm: Peripheral nerves of trunk, unspecified	252057	Tumor of cranial and spinal nerves	250908	Rare neoplastic disease	BTNT
C478	C00-D48 Neoplasms	Overlapping malignant lesion of peripheral nerves and autonomic nervous system	C478	Malignant neoplasm: Overlapping lesion of peripheral nerves and autonomic nervous system	252057	Tumor of cranial and spinal nerves	250908	Rare neoplastic disease	BTNT
C479	C00-D48 Neoplasms	Malignant neoplasm of peripheral nerves and autonomic nervous system, unspecified	C479	Malignant neoplasm: Peripheral nerves and autonomic nervous system, unspecified	3148	Malignant peripheral nerve sheath tumor	250908	Rare neoplastic disease	NTBT
C479	C00-D48 Neoplasms	Malignant neoplasm of peripheral nerves and autonomic nervous system, unspecified	C479	Malignant neoplasm: Peripheral nerves and autonomic nervous system, unspecified	252128	Malignant peripheral nerve sheath tumor with perineurial differentiation	250908	Rare neoplastic disease	NTBT
C479	C00-D48 Neoplasms	Malignant neoplasm of peripheral nerves and autonomic nervous system, unspecified	C479	Malignant neoplasm: Peripheral nerves and autonomic nervous system, unspecified	252212	Malignant triton tumor	250908	Rare neoplastic disease	NTBT
C480	C00-D48 Neoplasms	Malignant neoplasm of retroperitoneum	C480	Malignant neoplasm: Retroperitoneum	398980	Primary peritoneal serous/papillary carcinoma	250908	Rare neoplastic disease	NTBT
C481	C00-D48 Neoplasms	Malignant neoplasm of specified parts of peritoneum	C481	Malignant neoplasm: Specified parts of peritoneum	168807	Primary malignant peritoneal tumor	250908	Rare neoplastic disease	BTNT
C481	C00-D48 Neoplasms	Malignant neoplasm of specified parts of peritoneum	C481	Malignant neoplasm: Specified parts of peritoneum	398980	Primary peritoneal serous/papillary carcinoma	250908	Rare neoplastic disease	NTBT
C482	C00-D48 Neoplasms	Malignant neoplasm of peritoneum, unspecified	C482	Malignant neoplasm: Peritoneum, unspecified	83469	Desmoplastic small round cell tumor	250908	Rare neoplastic disease	NTBT
C482	C00-D48 Neoplasms	Malignant neoplasm of peritoneum, unspecified	C482	Malignant neoplasm: Peritoneum, unspecified	168807	Primary malignant peritoneal tumor	250908	Rare neoplastic disease	BTNT
C482	C00-D48 Neoplasms	Malignant neoplasm of peritoneum, unspecified	C482	Malignant neoplasm: Peritoneum, unspecified	168829	Primary peritoneal carcinoma	250908	Rare neoplastic disease	NTBT
C482	C00-D48 Neoplasms	Malignant neoplasm of peritoneum, unspecified	C482	Malignant neoplasm: Peritoneum, unspecified	398980	Primary peritoneal serous/papillary carcinoma	250908	Rare neoplastic disease	NTBT
C488	C00-D48 Neoplasms	Overlapping malignant lesion of retroperitoneum and peritoneum	C488	Malignant neoplasm: Overlapping lesion of retroperitoneum and peritoneum	182127	Extragonadal germinoma	250908	Rare neoplastic disease	NTBT
C488	C00-D48 Neoplasms	Overlapping malignant lesion of retroperitoneum and peritoneum	C488	Malignant neoplasm: Overlapping lesion of retroperitoneum and peritoneum	398980	Primary peritoneal serous/papillary carcinoma	250908	Rare neoplastic disease	NTBT
C49	C00-D48 Neoplasms	Malignant neoplasm of other connective and soft tissue	C49	Malignant neoplasm of other connective and soft tissue	3394	Soft tissue sarcoma	250908	Rare neoplastic disease	ND
C490	C00-D48 Neoplasms	Malignant neoplasm of connective and soft tissue of head, face and neck	C490	Malignant neoplasm: Connective and soft tissue of head, face and neck	3394	Soft tissue sarcoma	250908	Rare neoplastic disease	BTNT
C491	C00-D48 Neoplasms	Malignant neoplasm of connective and soft tissue of upper limb, including shoulder	C491	Malignant neoplasm: Connective and soft tissue of upper limb, including shoulder	3394	Soft tissue sarcoma	250908	Rare neoplastic disease	BTNT
C492	C00-D48 Neoplasms	Malignant neoplasm of connective and soft tissue of lower limb, including hip	C492	Malignant neoplasm: Connective and soft tissue of lower limb, including hip	3394	Soft tissue sarcoma	250908	Rare neoplastic disease	BTNT
C493	C00-D48 Neoplasms	Malignant neoplasm of connective and soft tissue of thorax	C493	Malignant neoplasm: Connective and soft tissue of thorax	466962	SMARCA4-deficient sarcoma of thorax	250908	Rare neoplastic disease	NTBT
C494	C00-D48 Neoplasms	Malignant neoplasm of connective and soft tissue of abdomen	C494	Malignant neoplasm: Connective and soft tissue of abdomen	3394	Soft tissue sarcoma	250908	Rare neoplastic disease	BTNT
C495	C00-D48 Neoplasms	Malignant neoplasm of connective and soft tissue of pelvis	C495	Malignant neoplasm: Connective and soft tissue of pelvis	3394	Soft tissue sarcoma	250908	Rare neoplastic disease	BTNT
C496	C00-D48 Neoplasms	Malignant neoplasm of connective and soft tissue of trunk, unspecified	C496	Malignant neoplasm: Connective and soft tissue of trunk, unspecified	3394	Soft tissue sarcoma	250908	Rare neoplastic disease	BTNT
C498	C00-D48 Neoplasms	Overlapping malignant lesion of connective and soft tissue	C498	Malignant neoplasm: Overlapping lesion of connective and soft tissue	3394	Soft tissue sarcoma	250908	Rare neoplastic disease	BTNT
C499	C00-D48 Neoplasms	Malignant neoplasm of connective and soft tissue, unspecified	C499	Malignant neoplasm: Connective and soft tissue, unspecified	780	Rhabdomyosarcoma	250908	Rare neoplastic disease	NTBT
C499	C00-D48 Neoplasms	Malignant neoplasm of connective and soft tissue, unspecified	C499	Malignant neoplasm: Connective and soft tissue, unspecified	2023	Undifferentiated pleomorphic sarcoma	250908	Rare neoplastic disease	NTBT
C499	C00-D48 Neoplasms	Malignant neoplasm of connective and soft tissue, unspecified	C499	Malignant neoplasm: Connective and soft tissue, unspecified	2030	Fibrosarcoma	250908	Rare neoplastic disease	NTBT
C499	C00-D48 Neoplasms	Malignant neoplasm of connective and soft tissue, unspecified	C499	Malignant neoplasm: Connective and soft tissue, unspecified	2122	Kaposiform hemangioendothelioma	98028	Rare circulatory system disease	NTBT
C499	C00-D48 Neoplasms	Malignant neoplasm of connective and soft tissue, unspecified	C499	Malignant neoplasm: Connective and soft tissue, unspecified	3273	Synovial sarcoma	250908	Rare neoplastic disease	NTBT
C499	C00-D48 Neoplasms	Malignant neoplasm of connective and soft tissue, unspecified	C499	Malignant neoplasm: Connective and soft tissue, unspecified	31112	Dermatofibrosarcoma protuberans	250908	Rare neoplastic disease	NTBT
C499	C00-D48 Neoplasms	Malignant neoplasm of connective and soft tissue, unspecified	C499	Malignant neoplasm: Connective and soft tissue, unspecified	55880	Chondrosarcoma	250908	Rare neoplastic disease	NTBT
C499	C00-D48 Neoplasms	Malignant neoplasm of connective and soft tissue, unspecified	C499	Malignant neoplasm: Connective and soft tissue, unspecified	64720	Leiomyosarcoma	250908	Rare neoplastic disease	NTBT
C499	C00-D48 Neoplasms	Malignant neoplasm of connective and soft tissue, unspecified	C499	Malignant neoplasm: Connective and soft tissue, unspecified	69077	Rhabdoid tumor	250908	Rare neoplastic disease	NTBT
C499	C00-D48 Neoplasms	Malignant neoplasm of connective and soft tissue, unspecified	C499	Malignant neoplasm: Connective and soft tissue, unspecified	69078	Liposarcoma	250908	Rare neoplastic disease	NTBT
C499	C00-D48 Neoplasms	Malignant neoplasm of connective and soft tissue, unspecified	C499	Malignant neoplasm: Connective and soft tissue, unspecified	79105	Myxofibrosarcoma	250908	Rare neoplastic disease	NTBT
C499	C00-D48 Neoplasms	Malignant neoplasm of connective and soft tissue, unspecified	C499	Malignant neoplasm: Connective and soft tissue, unspecified	99756	Alveolar rhabdomyosarcoma	250908	Rare neoplastic disease	NTBT
C499	C00-D48 Neoplasms	Malignant neoplasm of connective and soft tissue, unspecified	C499	Malignant neoplasm: Connective and soft tissue, unspecified	99757	Embryonal rhabdomyosarcoma	250908	Rare neoplastic disease	NTBT
C499	C00-D48 Neoplasms	Malignant neoplasm of connective and soft tissue, unspecified	C499	Malignant neoplasm: Connective and soft tissue, unspecified	99966	Atypical teratoid rhabdoid tumor	250908	Rare neoplastic disease	NTBT
C499	C00-D48 Neoplasms	Malignant neoplasm of connective and soft tissue, unspecified	C499	Malignant neoplasm: Connective and soft tissue, unspecified	99967	Myxoid/round cell liposarcoma	250908	Rare neoplastic disease	NTBT
C499	C00-D48 Neoplasms	Malignant neoplasm of connective and soft tissue, unspecified	C499	Malignant neoplasm: Connective and soft tissue, unspecified	99969	Pleomorphic liposarcoma	250908	Rare neoplastic disease	NTBT
C499	C00-D48 Neoplasms	Malignant neoplasm of connective and soft tissue, unspecified	C499	Malignant neoplasm: Connective and soft tissue, unspecified	99970	Dedifferentiated liposarcoma	250908	Rare neoplastic disease	NTBT
C499	C00-D48 Neoplasms	Malignant neoplasm of connective and soft tissue, unspecified	C499	Malignant neoplasm: Connective and soft tissue, unspecified	99971	Well-differentiated liposarcoma	250908	Rare neoplastic disease	NTBT
C499	C00-D48 Neoplasms	Malignant neoplasm of connective and soft tissue, unspecified	C499	Malignant neoplasm: Connective and soft tissue, unspecified	163699	Alveolar soft tissue sarcoma	250908	Rare neoplastic disease	NTBT
C499	C00-D48 Neoplasms	Malignant neoplasm of connective and soft tissue, unspecified	C499	Malignant neoplasm: Connective and soft tissue, unspecified	178315	Undifferentiated embryonal sarcoma of the liver	250908	Rare neoplastic disease	NTBT
C499	C00-D48 Neoplasms	Malignant neoplasm of connective and soft tissue, unspecified	C499	Malignant neoplasm: Connective and soft tissue, unspecified	209916	Extraskeletal myxoid chondrosarcoma	250908	Rare neoplastic disease	NTBT
C499	C00-D48 Neoplasms	Malignant neoplasm of connective and soft tissue, unspecified	C499	Malignant neoplasm: Connective and soft tissue, unspecified	231108	Familial rhabdoid tumor	250908	Rare neoplastic disease	NTBT
C499	C00-D48 Neoplasms	Malignant neoplasm of connective and soft tissue, unspecified	C499	Malignant neoplasm: Connective and soft tissue, unspecified	263413	Angiosarcoma	250908	Rare neoplastic disease	NTBT
C499	C00-D48 Neoplasms	Malignant neoplasm of connective and soft tissue, unspecified	C499	Malignant neoplasm: Connective and soft tissue, unspecified	293199	Pleomorphic rhabdomyosarcoma	250908	Rare neoplastic disease	NTBT
C499	C00-D48 Neoplasms	Malignant neoplasm of connective and soft tissue, unspecified	C499	Malignant neoplasm: Connective and soft tissue, unspecified	293202	Epithelioid sarcoma	250908	Rare neoplastic disease	NTBT
C499	C00-D48 Neoplasms	Malignant neoplasm of connective and soft tissue, unspecified	C499	Malignant neoplasm: Connective and soft tissue, unspecified	370334	Extraskeletal Ewing sarcoma	250908	Rare neoplastic disease	NTBT
C52	C00-D48 Neoplasms	Malignant neoplasm of vagina	C52	Malignant neoplasm of vagina	180247	Vaginal carcinoma	250908	Rare neoplastic disease	NTBT
C52	C00-D48 Neoplasms	Malignant neoplasm of vagina	C52	Malignant neoplasm of vagina	206489	Malignant germ cell tumor of the vagina	250908	Rare neoplastic disease	NTBT
C52	C00-D48 Neoplasms	Malignant neoplasm of vagina	C52	Malignant neoplasm of vagina	206492	Vulvovaginal rhabdomyosarcoma	250908	Rare neoplastic disease	NTBT
C58	C00-D48 Neoplasms	Malignant neoplasm of placenta	C58	Malignant neoplasm of placenta	99926	Gestational choriocarcinoma	250908	Rare neoplastic disease	NTBT
C62	C00-D48 Neoplasms	Malignant neoplasm of testis	C62	Malignant neoplasm of testis	363472	Tumor of testis and paratestis	250908	Rare neoplastic disease	ND
C620	C00-D48 Neoplasms	Malignant neoplasm of undescended testis	C620	Malignant neoplasm: Undescended testis	363742	Tumor of testis and paratestis	250908	Rare neoplastic disease	BTNT
C621	C00-D48 Neoplasms	Malignant neoplasm of descended testis	C621	Malignant neoplasm: Descended testis	363489	Sex cord-stromal tumor of testis	250908	Rare neoplastic disease	BTNT
C621	C00-D48 Neoplasms	Malignant neoplasm of descended testis	C621	Malignant neoplasm: Descended testis	363494	Non-seminomatous germ cell tumor of testis	250908	Rare neoplastic disease	NTBT
C621	C00-D48 Neoplasms	Malignant neoplasm of descended testis	C621	Malignant neoplasm: Descended testis	363504	Germ cell tumor of testis	250908	Rare neoplastic disease	NTBT
C629	C00-D48 Neoplasms	Malignant neoplasm of testis, unspecified	C629	Malignant neoplasm: Testis, unspecified	842	Testicular seminomatous germ cell tumor	250908	Rare neoplastic disease	NTBT
C629	C00-D48 Neoplasms	Malignant neoplasm of testis, unspecified	C629	Malignant neoplasm: Testis, unspecified	876	Yolk sac tumor	250908	Rare neoplastic disease	NTBT
C629	C00-D48 Neoplasms	Malignant neoplasm of testis, unspecified	C629	Malignant neoplasm: Testis, unspecified	99865	Spermatocytic seminoma	250908	Rare neoplastic disease	NTBT
C629	C00-D48 Neoplasms	Malignant neoplasm of testis, unspecified	C629	Malignant neoplasm: Testis, unspecified	363483	Testicular teratoma	250908	Rare neoplastic disease	NTBT
C63	C00-D48 Neoplasms	Malignant neoplasm of other and unspecified male genital organs	C63	Malignant neoplasm of other and unspecified male genital organs	626609	Rare andrological tumor	250908	Rare neoplastic disease	ND
C630	C00-D48 Neoplasms	Malignant neoplasm of epididymis	C630	Malignant neoplasm: Epididymis	363478	Paratesticular adenocarcinoma	250908	Rare neoplastic disease	BTNT
C631	C00-D48 Neoplasms	Malignant neoplasm of spermatic cord	C631	Malignant neoplasm: Spermatic cord	363478	Paratesticular adenocarcinoma	250908	Rare neoplastic disease	BTNT
C638	C00-D48 Neoplasms	Overlapping malignant lesion of male genital organs	C638	Malignant neoplasm: Overlapping lesion of male genital organs	363478	Paratesticular adenocarcinoma	250908	Rare neoplastic disease	BTNT
C639	C00-D48 Neoplasms	Malignant neoplasm of male genital organ, unspecified	C639	Malignant neoplasm: Male genital organ, unspecified	626609	Rare andrological tumor	250908	Rare neoplastic disease	ND
C692	C00-D48 Neoplasms	Malignant neoplasm of retina	C692	Malignant neoplasm: Retina	790	Retinoblastoma	250908	Rare neoplastic disease	E
C692	C00-D48 Neoplasms	Malignant neoplasm of retina	C692	Malignant neoplasm: Retina	357027	Hereditary retinoblastoma	250908	Rare neoplastic disease	NTBT
C692	C00-D48 Neoplasms	Malignant neoplasm of retina	C692	Malignant neoplasm: Retina	357034	Non-hereditary retinoblastoma	250908	Rare neoplastic disease	NTBT
C693	C00-D48 Neoplasms	Malignant neoplasm of choroid	C693	Malignant neoplasm: Choroid	39044	Uveal melanoma	250908	Rare neoplastic disease	NTBT
C74	C00-D48 Neoplasms	Malignant neoplasm of adrenal gland	C74	Malignant neoplasm of adrenal gland	100091	Adrenal/paraganglial tumor	250908	Rare neoplastic disease	ND
C740	C00-D48 Neoplasms	Malignant neoplasm of cortex of adrenal gland	C740	Malignant neoplasm: Cortex of adrenal gland	1501	Adrenocortical carcinoma	250908	Rare neoplastic disease	E
C740	C00-D48 Neoplasms	Malignant neoplasm of cortex of adrenal gland	C740	Malignant neoplasm: Cortex of adrenal gland	231625	Adrenocortical carcinoma with pure aldosterone hypersecretion	97978	Rare endocrine disease	NTBT
C741	C00-D48 Neoplasms	Malignant neoplasm of medulla of adrenal gland	C741	Malignant neoplasm: Medulla of adrenal gland	29072	Hereditary pheochromocytoma-paraganglioma	97978	Rare endocrine disease	NTBT
C741	C00-D48 Neoplasms	Malignant neoplasm of medulla of adrenal gland	C741	Malignant neoplasm: Medulla of adrenal gland	276621	Sporadic pheochromocytoma/secreting paraganglioma	97978	Rare endocrine disease	NTBT
C749	C00-D48 Neoplasms	Malignant neoplasm of adrenal gland, unspecified	C749	Malignant neoplasm: Adrenal gland, unspecified	635	Neuroblastoma	250908	Rare neoplastic disease	NTBT
C75	C00-D48 Neoplasms	Malignant neoplasm of other endocrine glands and related structures	C75	Malignant neoplasm of other endocrine glands and related structures	182130	Tumour of endocrine glands	250908	Rare neoplastic disease	BTNT
C750	C00-D48 Neoplasms	Malignant neoplasm of parathyroid gland	C750	Malignant neoplasm: Parathyroid gland	143	Parathyroid carcinoma	250908	Rare neoplastic disease	NTBT
C751	C00-D48 Neoplasms	Malignant neoplasm of pituitary gland	C751	Malignant neoplasm: Pituitary gland	300385	Pituitary carcinoma	250908	Rare neoplastic disease	NTBT
C752	C00-D48 Neoplasms	Malignant neoplasm of craniopharyngeal duct	C752	Malignant neoplasm: Craniopharyngeal duct	182130	Tumour of endocrine glands	250908	Rare neoplastic disease	BTNT
C753	C00-D48 Neoplasms	Malignant neoplasm of pineal gland	C753	Malignant neoplasm: Pineal gland	251909	Pineoblastoma	250908	Rare neoplastic disease	NTBT
C754	C00-D48 Neoplasms	Malignant neoplasm of carotid body	C754	Malignant neoplasm: Carotid body	29072	Hereditary pheochromocytoma-paraganglioma	97978	Rare endocrine disease	NTBT
C755	C00-D48 Neoplasms	Malignant neoplasm of aortic body and other paraganglia	C755	Malignant neoplasm: Aortic body and other paraganglia	29072	Hereditary pheochromocytoma-paraganglioma	97978	Rare endocrine disease	NTBT
C758	C00-D48 Neoplasms	Malignant neoplasm of pluriglandular involvement, unspecified	C758	Malignant neoplasm: Pluriglandular involvement, unspecified	182130	Tumour of endocrine glands	250908	Rare neoplastic disease	BTNT
C759	C00-D48 Neoplasms	Malignant neoplasm of endocrine gland, unspecified	C759	Malignant neoplasm: Endocrine gland, unspecified	182130	Tumour of endocrine glands	250908	Rare neoplastic disease	ND
C81	C00-D48 Neoplasms	Hodgkin lymphoma	C81	Hodgkin lymphoma	98293	Hodgkin lymphoma	250908	Rare neoplastic disease	E
C810	C00-D48 Neoplasms	Nodular lymphocyte predominant Hodgkin lymphoma	C810	Nodular lymphocyte predominant Hodgkin lymphoma	391	Classic Hodgkin lymphoma	250908	Rare neoplastic disease	BTNT
C810	C00-D48 Neoplasms	Nodular lymphocyte predominant Hodgkin lymphoma	C810	Nodular lymphocyte predominant Hodgkin lymphoma	86893	Nodular lymphocyte predominant Hodgkin lymphoma	250908	Rare neoplastic disease	NTBT
C811	C00-D48 Neoplasms	Nodular sclerosis (classical) Hodgkin lymphoma	C811	Nodular sclerosis classical Hodgkin lymphoma	391	Classic Hodgkin lymphoma	250908	Rare neoplastic disease	BTNT
C811	C00-D48 Neoplasms	Nodular sclerosis (classical) Hodgkin lymphoma	C811	Nodular sclerosis classical Hodgkin lymphoma	98843	Classic Hodgkin lymphoma, nodular sclerosis type	250908	Rare neoplastic disease	E
C812	C00-D48 Neoplasms	Mixed cellularity (classical) Hodgkin lymphoma	C812	Mixed cellularity classical Hodgkin lymphoma	391	Classic Hodgkin lymphoma	250908	Rare neoplastic disease	BTNT
C812	C00-D48 Neoplasms	Mixed cellularity (classical) Hodgkin lymphoma	C812	Mixed cellularity classical Hodgkin lymphoma	98844	Classic Hodgkin lymphoma, mixed cellularity type	250908	Rare neoplastic disease	E
C813	C00-D48 Neoplasms	Lymphocyte depleted (classical) Hodgkin lymphoma	C813	Lymphocyte depleted classical Hodgkin lymphoma	391	Classic Hodgkin lymphoma	250908	Rare neoplastic disease	BTNT
C813	C00-D48 Neoplasms	Lymphocyte depleted (classical) Hodgkin lymphoma	C813	Lymphocyte depleted classical Hodgkin lymphoma	98846	Classic Hodgkin lymphoma, lymphocyte-depleted type	250908	Rare neoplastic disease	E
C814	C00-D48 Neoplasms	Lymphocyte-rich (classical) Hodgkin lymphoma	C814	Lymphocyte-rich (classical) Hodgkin lymphoma	391	Classic Hodgkin lymphoma	250908	Rare neoplastic disease	BTNT
C814	C00-D48 Neoplasms	Lymphocyte-rich (classical) Hodgkin lymphoma	C814	Lymphocyte-rich (classical) Hodgkin lymphoma	98845	Classic Hodgkin lymphoma, lymphocyte-rich type	250908	Rare neoplastic disease	E
C817	C00-D48 Neoplasms	Other (classical) Hodgkin lymphoma	C817	Other classical Hodgkin lymphoma	391	Classic Hodgkin lymphoma	250908	Rare neoplastic disease	BTNT
C817	C00-D48 Neoplasms	Other (classical) Hodgkin lymphoma	C817	Other classical Hodgkin lymphoma	168966	Composite lymphoma	250908	Rare neoplastic disease	NTBT
C819	C00-D48 Neoplasms	Hodgkin lymphoma, unspecified	C819	Hodgkin lymphoma, unspecified	391	Classic Hodgkin lymphoma	250908	Rare neoplastic disease	BTNT
C82	C00-D48 Neoplasms	Follicular lymphoma	C82	Follicular lymphoma	545	Follicular lymphoma	250908	Rare neoplastic disease	E
C820	C00-D48 Neoplasms	Follicular lymphoma grade 1	C820	Follicular lymphoma grade I	545	Follicular lymphoma	250908	Rare neoplastic disease	BTNT
C821	C00-D48 Neoplasms	Follicular lymphoma grade 2	C821	Follicular lymphoma grade II	545	Follicular lymphoma	250908	Rare neoplastic disease	BTNT
C822	C00-D48 Neoplasms	Follicular lymphoma grade 3, unspecified	C822	Follicular lymphoma grade III, unspecified	545	Follicular lymphoma	250908	Rare neoplastic disease	BTNT
C823	C00-D48 Neoplasms	Follicular lymphoma grade 3a	C823	Follicular lymphoma grade IIIa	545	Follicular lymphoma	250908	Rare neoplastic disease	BTNT
C824	C00-D48 Neoplasms	Follicular lymphoma grade 3b	C824	Follicular lymphoma grade IIIb	545	Follicular lymphoma	250908	Rare neoplastic disease	BTNT
C825	C00-D48 Neoplasms	Diffuse follicle centre lymphoma	C825	Diffuse follicle centre lymphoma	545	Follicular lymphoma	250908	Rare neoplastic disease	BTNT
C826	C00-D48 Neoplasms	Cutaneous follicle centre lymphoma	C826	Cutaneous follicle centre lymphoma	178540	Primary cutaneous follicle center lymphoma	250908	Rare neoplastic disease	E
C827	C00-D48 Neoplasms	Other types of follicular lymphoma	C827	Other types of follicular lymphoma	545	Follicular lymphoma	250908	Rare neoplastic disease	BTNT
C829	C00-D48 Neoplasms	Follicular lymphoma, unspecified	C829	Follicular lymphoma, unspecified	545	Follicular lymphoma	250908	Rare neoplastic disease	BTNT
C83	C00-D48 Neoplasms	Non-follicular lymphoma	C83	Non-follicular lymphoma	223735	Lymphoma	250908	Rare neoplastic disease	BTNT
C830	C00-D48 Neoplasms	Small cell B-cell lymphoma	C830	Small cell B-cell lymphoma	86854	Splenic marginal zone lymphoma	250908	Rare neoplastic disease	NTBT
C830	C00-D48 Neoplasms	Small cell B-cell lymphoma	C830	Small cell B-cell lymphoma	86867	Nodal marginal zone B-cell lymphoma	250908	Rare neoplastic disease	NTBT
C830	C00-D48 Neoplasms	Small cell B-cell lymphoma	C830	Small cell B-cell lymphoma	178536	Primary cutaneous marginal zone B-cell lymphoma	250908	Rare neoplastic disease	NTBT
C830	C00-D48 Neoplasms	Small cell B-cell lymphoma	C830	Small cell B-cell lymphoma	300869	Splenic diffuse red pulp small B-cell lymphoma	250908	Rare neoplastic disease	NTBT
C830	C00-D48 Neoplasms	Small cell B-cell lymphoma	C830	Small cell B-cell lymphoma	443159	Lymphoplasmacytic lymphoma without IgM production	250908	Rare neoplastic disease	NTBT
C831	C00-D48 Neoplasms	Mantle cell lymphoma	C831	Mantle cell lymphoma	52416	Mantle cell lymphoma	250908	Rare neoplastic disease	E
C832	C00-D48 Neoplasms	Mixed small and large cell (diffuse) non-Hodgkin lymphoma	C832	Mixed small and large cell (diffuse) non-Hodgkin lymphoma	547	Non-hodgkin lymphoma	250908	Rare neoplastic disease	BTNT
C834	C00-D48 Neoplasms	Immunoblastic (diffuse) non-Hodgkin lymphoma	C834	Immunoblastic (diffuse) non-Hodgkin lymphoma	547	Non-hodgkin lymphoma	250908	Rare neoplastic disease	BTNT
C835	C00-D48 Neoplasms	Lymphoblastic (diffuse) non-follicular lymphoma	C835	Lymphoblastic (diffuse) lymphoma	547	Non-hodgkin lymphoma	250908	Rare neoplastic disease	BTNT
C836	C00-D48 Neoplasms	Undifferentiated (diffuse) non-Hodgkin lymphoma	C836	Undifferentiated (diffuse) non-Hodgkin lymphoma	547	Non-hodgkin lymphoma	250908	Rare neoplastic disease	BTNT
C837	C00-D48 Neoplasms	Burkitt lymphoma	C837	Burkitt lymphoma	543	Burkitt lymphoma	250908	Rare neoplastic disease	BTNT
C838	C00-D48 Neoplasms	Other non-follicular lymphoma	C838	Other non-follicular lymphoma	48686	Primary effusion lymphoma	250908	Rare neoplastic disease	NTBT
C838	C00-D48 Neoplasms	Other non-follicular lymphoma	C838	Other non-follicular lymphoma	86869	Lymphomatoid granulomatosis	250908	Rare neoplastic disease	NTBT
C839	C00-D48 Neoplasms	Non-follicular (diffuse) lymphoma, unspecified	C839	Non-follicular (diffuse) lymphoma, unspecified	547	Non-hodgkin lymphoma	250908	Rare neoplastic disease	BTNT
C84	C00-D48 Neoplasms	Mature T/NK-cell lymphomas	C84	Mature T/NK-cell lymphomas	223735	Lymphoma	250908	Rare neoplastic disease	BTNT
C840	C00-D48 Neoplasms	Mycosis fungoides	C840	Mycosis fungoides	2584	Classic mycosis fungoides	250908	Rare neoplastic disease	NTBT
C840	C00-D48 Neoplasms	Mycosis fungoides	C840	Mycosis fungoides	33111	Granulomatous slack skin	250908	Rare neoplastic disease	NTBT
C840	C00-D48 Neoplasms	Mycosis fungoides	C840	Mycosis fungoides	178512	Folliculotropic mycosis fungoides	250908	Rare neoplastic disease	NTBT
C840	C00-D48 Neoplasms	Mycosis fungoides	C840	Mycosis fungoides	178517	Localized pagetoid reticulosis	250908	Rare neoplastic disease	NTBT
C840	C00-D48 Neoplasms	Mycosis fungoides	C840	Mycosis fungoides	178566	Mycosis fungoides and variants	250908	Rare neoplastic disease	NTBT
C841	C00-D48 Neoplasms	Sézary disease	C841	Sézary's disease	3162	Sézary syndrome	250908	Rare neoplastic disease	NTBT
C842	C00-D48 Neoplasms	T-zone lymphoma	C842	T-zone lymphoma	223735	Lymphoma	250908	Rare neoplastic disease	BTNT
C843	C00-D48 Neoplasms	Lymphoepithelioid lymphoma	C843	Lymphoepithelioid lymphoma	223735	Lymphoma	250908	Rare neoplastic disease	BTNT
C844	C00-D48 Neoplasms	Peripheral T-cell lymphoma, not elsewhere classified	C844	Peripheral T-cell lymphoma, not elsewhere classified	86885	Primary cutaneous peripheral T-cell lymphoma not otherwise specified	250908	Rare neoplastic disease	NTBT
C844	C00-D48 Neoplasms	Peripheral T-cell lymphoma, not elsewhere classified	C844	Peripheral T-cell lymphoma, not elsewhere classified	178533	Primary cutaneous gamma/delta-positive T-cell lymphoma	250908	Rare neoplastic disease	NTBT
C845	C00-D48 Neoplasms	Other mature T/NK-cell lymphomas	C845	Other mature T/NK-cell lymphomas	178528	Primary cutaneous aggressive epidermotropic CD8+ T-cell lymphoma	250908	Rare neoplastic disease	NTBT
C845	C00-D48 Neoplasms	Other mature T/NK-cell lymphomas	C845	Other mature T/NK-cell lymphomas	364039	Hydroa vacciniforme-like lymphoma	250908	Rare neoplastic disease	NTBT
C846	C00-D48 Neoplasms	Anaplastic large cell lymphoma, ALK-positive	C846	Anaplastic large cell lymphoma, ALK-positive	98841	Anaplastic large cell lymphoma	250908	Rare neoplastic disease	BTNT
C846	C00-D48 Neoplasms	Anaplastic large cell lymphoma, ALK-positive	C846	Anaplastic large cell lymphoma, ALK-positive	300895	ALK-positive anaplastic large cell lymphoma	250908	Rare neoplastic disease	E
C847	C00-D48 Neoplasms	Anaplastic large cell lymphoma, ALK-negative	C847	Anaplastic large cell lymphoma, ALK-negative	98841	Anaplastic large cell lymphoma	250908	Rare neoplastic disease	BTNT
C847	C00-D48 Neoplasms	Anaplastic large cell lymphoma, ALK-negative	C847	Anaplastic large cell lymphoma, ALK-negative	300903	ALK-negative anaplastic large cell lymphoma	250908	Rare neoplastic disease	E
C848	C00-D48 Neoplasms	Cutaneous T-cell lymphoma, unspecified	C848	Cutaneous T-cell lymphoma, unspecified	171901	Primary cutaneous T-cell lymphoma	250908	Rare neoplastic disease	NTBT
C848	C00-D48 Neoplasms	Cutaneous T-cell lymphoma, unspecified	C848	Cutaneous T-cell lymphoma, unspecified	178522	Primary cutaneous CD4+ small/medium-sized pleomorphic T-cell lymphoma	250908	Rare neoplastic disease	NTBT
C849	C00-D48 Neoplasms	Mature T/NK-cell lymphoma, unspecified	C849	Mature T/NK-cell lymphoma, unspecified	547	Non-hodgkin lymphoma	250908	Rare neoplastic disease	BTNT
C85	C00-D48 Neoplasms	Other and unspecified types of non-Hodgkin lymphoma	C85	Other and unspecified types of non-Hodgkin lymphoma	547	Non-hodgkin lymphoma	250908	Rare neoplastic disease	ND
C850	C00-D48 Neoplasms	Lymphosarcoma	C850	Lymphosarcoma	223735	Lymphoma	250908	Rare neoplastic disease	BTNT
C851	C00-D48 Neoplasms	B-cell lymphoma, unspecified	C851	B-cell lymphoma, unspecified	547	Non-hodgkin lymphoma	250908	Rare neoplastic disease	BTNT
C852	C00-D48 Neoplasms	Mediastinal (thymic) large B-cell lymphoma	C852	Mediastinal (thymic) large B-cell lymphoma	547	Non-hodgkin lymphoma	250908	Rare neoplastic disease	BTNT
C857	C00-D48 Neoplasms	Other specified types of non-Hodgkin lymphoma	C857	Other specified types of non-Hodgkin lymphoma	2420	Primary pulmonary lymphoma	250908	Rare neoplastic disease	NTBT
C857	C00-D48 Neoplasms	Other specified types of non-Hodgkin lymphoma	C857	Other specified types of non-Hodgkin lymphoma	97285	Thyroid lymphoma	250908	Rare neoplastic disease	NTBT
C857	C00-D48 Neoplasms	Other specified types of non-Hodgkin lymphoma	C857	Other specified types of non-Hodgkin lymphoma	168966	Composite lymphoma	250908	Rare neoplastic disease	NTBT
C857	C00-D48 Neoplasms	Other specified types of non-Hodgkin lymphoma	C857	Other specified types of non-Hodgkin lymphoma	279897	Primary oculocerebral lymphoma	250908	Rare neoplastic disease	NTBT
C857	C00-D48 Neoplasms	Other specified types of non-Hodgkin lymphoma	C857	Other specified types of non-Hodgkin lymphoma	279904	Primary intraocular lymphoma	250908	Rare neoplastic disease	NTBT
C857	C00-D48 Neoplasms	Other specified types of non-Hodgkin lymphoma	C857	Other specified types of non-Hodgkin lymphoma	314684	Primary bone lymphoma	250908	Rare neoplastic disease	NTBT
C857	C00-D48 Neoplasms	Other specified types of non-Hodgkin lymphoma	C857	Other specified types of non-Hodgkin lymphoma	319667	Primary lymphoma of the conjunctiva	97966	Rare ophthalmic disorder	NTBT
C857	C00-D48 Neoplasms	Other specified types of non-Hodgkin lymphoma	C857	Other specified types of non-Hodgkin lymphoma	480541	High grade B-cell lymphoma with MYC and/ or BCL2 and/or BCL6 rearrangement	250908	Rare neoplastic disease	NTBT
C86	C00-D48 Neoplasms	Other specified types of T/NK-cell lymphoma	C86	Other specified types of T/NK-cell lymphoma	223735	Lymphoma	250908	Rare neoplastic disease	BTNT
C860	C00-D48 Neoplasms	Extranodal NK/T-cell lymphoma, nasal type	C860	Extranodal NK/T-cell lymphoma, nasal type	86879	Extranodal nasal NK/T cell lymphoma	250908	Rare neoplastic disease	E
C861	C00-D48 Neoplasms	Hepatosplenic T-cell lymphoma	C861	Hepatosplenic T-cell lymphoma	86882	Hepatosplenic T-cell lymphoma	250908	Rare neoplastic disease	E
C862	C00-D48 Neoplasms	Enteropathy-type (intestinal) T-cell lymphoma	C862	Enteropathy-type (intestinal) T-cell lymphoma	86880	Enteropathy-associated T-cell lymphoma	250908	Rare neoplastic disease	E
C863	C00-D48 Neoplasms	Subcutaneous panniculitis-like T-cell lymphoma	C863	Subcutaneous panniculitis-like T-cell lymphoma	547	Non-hodgkin lymphoma	250908	Rare neoplastic disease	BTNT
C864	C00-D48 Neoplasms	Blastic NK-cell lymphoma	C864	Blastic NK-cell lymphoma	86870	CD4+/CD56+ hematodermic neoplasm	250908	Rare neoplastic disease	E
C865	C00-D48 Neoplasms	Angioimmunoblastic T-cell lymphoma	C865	Angioimmunoblastic T-cell lymphoma	86886	Angioimmunoblastic T-cell lymphoma	250908	Rare neoplastic disease	E
C866	C00-D48 Neoplasms	Primary cutaneous CD30-positive T-cell proliferations	C866	Primary cutaneous CD30-positive T-cell proliferations	541	Primary cutaneous CD30+ T-cell lymphoproliferative disease	250908	Rare neoplastic disease	E
C866	C00-D48 Neoplasms	Primary cutaneous CD30-positive T-cell proliferations	C866	Primary cutaneous CD30-positive T-cell proliferations	98842	Lymphomatoid papulosis	250908	Rare neoplastic disease	E
C866	C00-D48 Neoplasms	Primary cutaneous CD30-positive T-cell proliferations	C866	Primary cutaneous CD30-positive T-cell proliferations	300865	Primary cutaneous anaplastic large cell lymphoma	250908	Rare neoplastic disease	NTBT
C88	C00-D48 Neoplasms	Malignant immunoproliferative diseases	C88	Malignant immunoproliferative diseases	68347	Tumor of hematopoietic and lymphoid tissues	250908	Rare neoplastic disease	ND
C880	C00-D48 Neoplasms	Waldenström macroglobulinaemia	C880	Waldenström macroglobulinaemia	33226	Waldenström macroglobulinaemia	250908	Rare neoplastic disease	E
C8800	C00-D48 Neoplasms	Waldenstrom macroglobulinaemia, without mention of remission	C880	Waldenström macroglobulinaemia	33226	Waldenström macroglobulinaemia	250908	Rare neoplastic disease	E
C8801	C00-D48 Neoplasms	Waldenstrom macroglobulinaemia, in remission	C880	Waldenström macroglobulinaemia	33226	Waldenström macroglobulinaemia	250908	Rare neoplastic disease	E
C881	C00-D48 Neoplasms	Alpha heavy chain disease	C881	Alpha heavy chain disease	100025	Alpha-heavy chain disease	250908	Rare neoplastic disease	E
C8810	C00-D48 Neoplasms	Alpha heavy chain disease, without mention of remission	C881	Alpha heavy chain disease	100025	Alpha-heavy chain disease	250908	Rare neoplastic disease	BTNT
C8811	C00-D48 Neoplasms	Alpha heavy chain disease, in remission	C881	Alpha heavy chain disease	100025	Alpha-heavy chain disease	250908	Rare neoplastic disease	BTNT
C882	C00-D48 Neoplasms	Other heavy chain disease	C882	Other heavy chain disease	86864	Heavy chain disease	250908	Rare neoplastic disease	ND
C882	C00-D48 Neoplasms	Other heavy chain disease	C882	Other heavy chain disease	100024	Mu-heavy chain disease	250908	Rare neoplastic disease	NTBT
C8820	C00-D48 Neoplasms	Other heavy chain disease, without mention of remission	C882	Other heavy chain disease	86864	Heavy chain disease	250908	Rare neoplastic disease	BTNT
C8820	C00-D48 Neoplasms	Other heavy chain disease, without mention of remission	C882	Other heavy chain disease	100024	Mu-heavy chain disease	250908	Rare neoplastic disease	NTBT
C8820	C00-D48 Neoplasms	Other heavy chain disease, without mention of remission	C882	Other heavy chain disease	100026	Gamma-heavy chain disease	250908	Rare neoplastic disease	NTBT
C8821	C00-D48 Neoplasms	Other heavy chain disease, in remission	C882	Other heavy chain disease	86864	Heavy chain disease	250908	Rare neoplastic disease	BTNT
C8821	C00-D48 Neoplasms	Other heavy chain disease, in remission	C882	Other heavy chain disease	100024	Mu-heavy chain disease	250908	Rare neoplastic disease	NTBT
C8821	C00-D48 Neoplasms	Other heavy chain disease, in remission	C882	Other heavy chain disease	100026	Gamma-heavy chain disease	250908	Rare neoplastic disease	NTBT
C883	C00-D48 Neoplasms	Immunoproliferative small intestinal disease	C883	Immunoproliferative small intestinal disease	68347	Tumor of hematopoietic and lymphoid tissues	250908	Rare neoplastic disease	BTNT
C8830	C00-D48 Neoplasms	Immunoproliferative small intestinal disease, without mention of remission	C883	Immunoproliferative small intestinal disease	86864	Heavy chain disease	250908	Rare neoplastic disease	BTNT
C8830	C00-D48 Neoplasms	Immunoproliferative small intestinal disease, without mention of remission	C883	Immunoproliferative small intestinal disease	100025	Alpha-heavy chain disease	250908	Rare neoplastic disease	NTBT
C8831	C00-D48 Neoplasms	Immunoproliferative small intestinal disease, in remission	C883	Immunoproliferative small intestinal disease	86864	Heavy chain disease	250908	Rare neoplastic disease	BTNT
C8831	C00-D48 Neoplasms	Immunoproliferative small intestinal disease, in remission	C883	Immunoproliferative small intestinal disease	100025	Alpha-heavy chain disease	250908	Rare neoplastic disease	NTBT
C884	C00-D48 Neoplasms	Extranodal marginal zone B-cell lymphoma of mucosa-associated lymphoid tissue [MALT-lymphoma]	C884	Extranodal marginal zone B-cell lymphoma of mucosa-associated lymphoid tissue [MALT-lyphoma]	52417	MALT lymphoma	250908	Rare neoplastic disease	E
C8840	C00-D48 Neoplasms	Extranodal marginal zone B-cell lymphoma of mucosa-associated lymphoid tissue [MALT-lymphoma], without mention of remission	C884	Extranodal marginal zone B-cell lymphoma of mucosa-associated lymphoid tissue [MALT-lyphoma]	52417	MALT lymphoma	250908	Rare neoplastic disease	BTNT
C8841	C00-D48 Neoplasms	Extranodal marginal zone B-cell lymphoma of mucosa-associated lymphoid tissue [MALT-lymphoma], in remission	C884	Extranodal marginal zone B-cell lymphoma of mucosa-associated lymphoid tissue [MALT-lyphoma]	52417	MALT lymphoma	250908	Rare neoplastic disease	BTNT
C887	C00-D48 Neoplasms	Other malignant immunoproliferative diseases	C887	Other malignant immunoproliferative diseases	68347	Tumor of hematopoietic and lymphoid tissues	250908	Rare neoplastic disease	ND
C8870	C00-D48 Neoplasms	Other malignant immunoproliferative diseases, without mention of remission	C887	Other malignant immunoproliferative diseases	68347	Tumor of hematopoietic and lymphoid tissues	250908	Rare neoplastic disease	ND
C8871	C00-D48 Neoplasms	Other malignant immunoproliferative diseases, in remission	C887	Other malignant immunoproliferative diseases	68347	Tumor of hematopoietic and lymphoid tissues	250908	Rare neoplastic disease	ND
C889	C00-D48 Neoplasms	Malignant immunoproliferative disease, unspecified	C889	Malignant immunoproliferative disease, unspecified	68347	Tumor of hematopoietic and lymphoid tissues	250908	Rare neoplastic disease	ND
C8890	C00-D48 Neoplasms	Malignant immunoproliferative disease, unspecified, without mention of remission	C889	Malignant immunoproliferative disease, unspecified	68347	Tumor of hematopoietic and lymphoid tissues	250908	Rare neoplastic disease	ND
C8891	C00-D48 Neoplasms	Malignant immunoproliferative disease, unspecified, in remission	C889	Malignant immunoproliferative disease, unspecified	68347	Tumor of hematopoietic and lymphoid tissues	250908	Rare neoplastic disease	ND
C90	C00-D48 Neoplasms	Multiple myeloma and malignant plasma cell neoplasms	C90	Multiple myeloma and malignant plasma cell neoplasms	68347	Tumor of hematopoietic and lymphoid tissues	250908	Rare neoplastic disease	ND
C901	C00-D48 Neoplasms	Plasma cell leukaemia	C901	Plasma cell leukaemia	454714	Plasma cell leukemia	250908	Rare neoplastic disease	E
C9010	C00-D48 Neoplasms	Plasma cell leukaemia, without mention of remission	C901	Plasma cell leukaemia	454714	Plasma cell leukemia	250908	Rare neoplastic disease	BTNT
C9011	C00-D48 Neoplasms	Plasma cell leukaemia, in remission	C901	Plasma cell leukaemia	454714	Plasma cell leukemia	250908	Rare neoplastic disease	BTNT
C902	C00-D48 Neoplasms	Extramedullary plasmacytoma	C902	Extramedullary plasmacytoma	86855	Plasmacytoma	250908	Rare neoplastic disease	BTNT
C902	C00-D48 Neoplasms	Extramedullary plasmacytoma	C902	Extramedullary plasmacytoma	100022	Extramedullary soft tissue plasmacytoma	250908	Rare neoplastic disease	NTBT
C9020	C00-D48 Neoplasms	Extramedullary plasmacytoma, without mention of remission	C902	Extramedullary plasmacytoma	86855	Plasmacytoma	250908	Rare neoplastic disease	BTNT
C9020	C00-D48 Neoplasms	Extramedullary plasmacytoma, without mention of remission	C902	Extramedullary plasmacytoma	100022	Extramedullary soft tissue plasmacytoma	250908	Rare neoplastic disease	NTBT
C9021	C00-D48 Neoplasms	Extramedullary plasmacytoma, in remission	C902	Extramedullary plasmacytoma	86855	Plasmacytoma	250908	Rare neoplastic disease	BTNT
C9021	C00-D48 Neoplasms	Extramedullary plasmacytoma, in remission	C902	Extramedullary plasmacytoma	100022	Extramedullary soft tissue plasmacytoma	250908	Rare neoplastic disease	NTBT
C903	C00-D48 Neoplasms	Solitary plasmacytoma	C903	Solitary plasmacytoma	86855	Plasmacytoma	250908	Rare neoplastic disease	BTNT
C903	C00-D48 Neoplasms	Solitary plasmacytoma	C903	Solitary plasmacytoma	100021	Primary plasmacytoma of the bone	250908	Rare neoplastic disease	E
C9030	C00-D48 Neoplasms	Solitary plasmacytoma, without mention of remission	C903	Solitary plasmacytoma	86855	Plasmacytoma	250908	Rare neoplastic disease	BTNT
C9030	C00-D48 Neoplasms	Solitary plasmacytoma, without mention of remission	C903	Solitary plasmacytoma	100021	Primary plasmacytoma of the bone	250908	Rare neoplastic disease	BTNT
C9031	C00-D48 Neoplasms	Solitary plasmacytoma, in remission	C903	Solitary plasmacytoma	86855	Plasmacytoma	250908	Rare neoplastic disease	BTNT
C9031	C00-D48 Neoplasms	Solitary plasmacytoma, in remission	C903	Solitary plasmacytoma	100021	Primary plasmacytoma of the bone	250908	Rare neoplastic disease	BTNT
C91	C00-D48 Neoplasms	Lymphoid leukaemia	C91	Lymphoid leukaemia	513	Acute lymphoblastic leukemia	250908	Rare neoplastic disease	NTBT
C910	C00-D48 Neoplasms	Acute lymphoblastic leukaemia [ALL]	C910	Acute lymphoblastic leukaemia [ALL]	513	Acute lymphoblastic leukemia	250908	Rare neoplastic disease	E
C9100	C00-D48 Neoplasms	Acute lymphoblastic leukaemia [ALL], without mention of remission	C910	Acute lymphoblastic leukaemia [ALL]	513	Acute lymphoblastic leukemia	250908	Rare neoplastic disease	BTNT
C9100	C00-D48 Neoplasms	Acute lymphoblastic leukaemia [ALL], without mention of remission	C910	Acute lymphoblastic leukaemia [ALL]	99860	Precursor B-cell acute lymphoblastic leukemia	250908	Rare neoplastic disease	NTBT
C9100	C00-D48 Neoplasms	Acute lymphoblastic leukaemia [ALL], without mention of remission	C910	Acute lymphoblastic leukaemia [ALL]	99861	Precursor T-cell acute lymphoblastic leukemia	250908	Rare neoplastic disease	NTBT
C9100	C00-D48 Neoplasms	Acute lymphoblastic leukaemia [ALL], without mention of remission	C910	Acute lymphoblastic leukaemia [ALL]	585877	B-lymphoblastic leukemia/lymphoma with recurrent genetic abnormality	250908	Rare neoplastic disease	NTBT
C9100	C00-D48 Neoplasms	Acute lymphoblastic leukaemia [ALL], without mention of remission	C910	Acute lymphoblastic leukaemia [ALL]	585909	B-lymphoblastic leukemia/lymphoma with t(9;22)(q34.1;q11.2)	250908	Rare neoplastic disease	NTBT
C9100	C00-D48 Neoplasms	Acute lymphoblastic leukaemia [ALL], without mention of remission	C910	Acute lymphoblastic leukaemia [ALL]	585918	B-lymphoblastic leukemia/lymphoma with t(v;11q23.3)	250908	Rare neoplastic disease	NTBT
C9100	C00-D48 Neoplasms	Acute lymphoblastic leukaemia [ALL], without mention of remission	C910	Acute lymphoblastic leukaemia [ALL]	585929	B-lymphoblastic leukemia/lymphoma with t(12;21)(p13.2;q22.1)	250908	Rare neoplastic disease	NTBT
C9100	C00-D48 Neoplasms	Acute lymphoblastic leukaemia [ALL], without mention of remission	C910	Acute lymphoblastic leukaemia [ALL]	585936	B-lymphoblastic leukemia/lymphoma with hyperdiploidy	250908	Rare neoplastic disease	NTBT
C9100	C00-D48 Neoplasms	Acute lymphoblastic leukaemia [ALL], without mention of remission	C910	Acute lymphoblastic leukaemia [ALL]	585942	B-lymphoblastic leukemia/lymphoma with hypodiploidy	250908	Rare neoplastic disease	NTBT
C9100	C00-D48 Neoplasms	Acute lymphoblastic leukaemia [ALL], without mention of remission	C910	Acute lymphoblastic leukaemia [ALL]	585948	B-lymphoblastic leukemia/lymphoma with t(5;14)(q31.1;q32.3)	250908	Rare neoplastic disease	NTBT
C9100	C00-D48 Neoplasms	Acute lymphoblastic leukaemia [ALL], without mention of remission	C910	Acute lymphoblastic leukaemia [ALL]	585956	B-lymphoblastic leukemia/lymphoma with t(1;19)(q23;p13.3)	250908	Rare neoplastic disease	NTBT
C9101	C00-D48 Neoplasms	Acute lymphoblastic leukaemia [ALL], in remission	C910	Acute lymphoblastic leukaemia [ALL]	513	Acute lymphoblastic leukemia	250908	Rare neoplastic disease	BTNT
C9101	C00-D48 Neoplasms	Acute lymphoblastic leukaemia [ALL], in remission	C910	Acute lymphoblastic leukaemia [ALL]	99860	Precursor B-cell acute lymphoblastic leukemia	250908	Rare neoplastic disease	NTBT
C9101	C00-D48 Neoplasms	Acute lymphoblastic leukaemia [ALL], in remission	C910	Acute lymphoblastic leukaemia [ALL]	99861	Precursor T-cell acute lymphoblastic leukemia	250908	Rare neoplastic disease	NTBT
C9101	C00-D48 Neoplasms	Acute lymphoblastic leukaemia [ALL], in remission	C910	Acute lymphoblastic leukaemia [ALL]	585877	B-lymphoblastic leukemia/lymphoma with recurrent genetic abnormality	250908	Rare neoplastic disease	NTBT
C9101	C00-D48 Neoplasms	Acute lymphoblastic leukaemia [ALL], in remission	C910	Acute lymphoblastic leukaemia [ALL]	585909	B-lymphoblastic leukemia/lymphoma with t(9;22)(q34.1;q11.2)	250908	Rare neoplastic disease	NTBT
C9101	C00-D48 Neoplasms	Acute lymphoblastic leukaemia [ALL], in remission	C910	Acute lymphoblastic leukaemia [ALL]	585918	B-lymphoblastic leukemia/lymphoma with t(v;11q23.3)	250908	Rare neoplastic disease	NTBT
C9101	C00-D48 Neoplasms	Acute lymphoblastic leukaemia [ALL], in remission	C910	Acute lymphoblastic leukaemia [ALL]	585929	B-lymphoblastic leukemia/lymphoma with t(12;21)(p13.2;q22.1)	250908	Rare neoplastic disease	NTBT
C9101	C00-D48 Neoplasms	Acute lymphoblastic leukaemia [ALL], in remission	C910	Acute lymphoblastic leukaemia [ALL]	585936	B-lymphoblastic leukemia/lymphoma with hyperdiploidy	250908	Rare neoplastic disease	NTBT
C9101	C00-D48 Neoplasms	Acute lymphoblastic leukaemia [ALL], in remission	C910	Acute lymphoblastic leukaemia [ALL]	585942	B-lymphoblastic leukemia/lymphoma with hypodiploidy	250908	Rare neoplastic disease	NTBT
C9101	C00-D48 Neoplasms	Acute lymphoblastic leukaemia [ALL], in remission	C910	Acute lymphoblastic leukaemia [ALL]	585948	B-lymphoblastic leukemia/lymphoma with t(5;14)(q31.1;q32.3)	250908	Rare neoplastic disease	NTBT
C9101	C00-D48 Neoplasms	Acute lymphoblastic leukaemia [ALL], in remission	C910	Acute lymphoblastic leukaemia [ALL]	585956	B-lymphoblastic leukemia/lymphoma with t(1;19)(q23;p13.3)	250908	Rare neoplastic disease	NTBT
C911	C00-D48 Neoplasms	Chronic lymphocytic leukaemia of B-cell type	C911	Chronic lymphocytic leukaemia of B-cell type	67038	B-cell chronic lymphocytic leukemia	250908	Rare neoplastic disease	NTBT
C9110	C00-D48 Neoplasms	Chronic lymphocytic leukaemia of B-cell type, without mention of remission	C911	Chronic lymphocytic leukaemia of B-cell type	67038	B-cell chronic lymphocytic leukemia	250908	Rare neoplastic disease	NTBT
C9111	C00-D48 Neoplasms	Chronic lymphocytic leukaemia of B-cell type, in remission	C911	Chronic lymphocytic leukaemia of B-cell type	67038	B-cell chronic lymphocytic leukemia	250908	Rare neoplastic disease	NTBT
C912	C00-D48 Neoplasms	Subacute lymphocytic leukaemia	C912	Subacute lymphocytic leukaemia	513	Acute lymphoblastic leukemia	250908	Rare neoplastic disease	BTNT
C9120	C00-D48 Neoplasms	Subacute lymphocytic leukaemia, without mention of remission	C912	Subacute lymphocytic leukaemia	513	Acute lymphoblastic leukemia	250908	Rare neoplastic disease	BTNT
C9121	C00-D48 Neoplasms	Subacute lymphocytic leukaemia, in remission	C912	Subacute lymphocytic leukaemia	513	Acute lymphoblastic leukemia	250908	Rare neoplastic disease	BTNT
C913	C00-D48 Neoplasms	Prolymphocytic leukaemia of B-cell type	C913	Prolymphocytic leukaemia of B-cell type	86852	B-cell prolymphocytic leukemia	250908	Rare neoplastic disease	NTBT
C9130	C00-D48 Neoplasms	Prolymphocytic leukaemia of B-cell type, without mention of remission	C913	Prolymphocytic leukaemia of B-cell type	86852	B-cell prolymphocytic leukemia	250908	Rare neoplastic disease	NTBT
C9131	C00-D48 Neoplasms	Prolymphocytic leukaemia of B-cell type, in remission	C913	Prolymphocytic leukaemia of B-cell type	86852	B-cell prolymphocytic leukemia	250908	Rare neoplastic disease	NTBT
C914	C00-D48 Neoplasms	Hairy-cell leukaemia	C914	Hairy-cell leukaemia	58017	Classic hairy cell leukemia	250908	Rare neoplastic disease	NTBT
C914	C00-D48 Neoplasms	Hairy-cell leukaemia	C914	Hairy-cell leukaemia	300878	Hairy cell leukemia variant	250908	Rare neoplastic disease	NTBT
C9140	C00-D48 Neoplasms	Hairy-cell leukaemia, without mention of remission	C914	Hairy-cell leukaemia	58017	Classic hairy cell leukemia	250908	Rare neoplastic disease	NTBT
C9140	C00-D48 Neoplasms	Hairy-cell leukaemia, without mention of remission	C914	Hairy-cell leukaemia	300878	Hairy cell leukemia variant	250908	Rare neoplastic disease	NTBT
C9141	C00-D48 Neoplasms	Hairy-cell leukaemia, in remission	C914	Hairy-cell leukaemia	58017	Classic hairy cell leukemia	250908	Rare neoplastic disease	NTBT
C9141	C00-D48 Neoplasms	Hairy-cell leukaemia, in remission	C914	Hairy-cell leukaemia	300878	Hairy cell leukemia variant	250908	Rare neoplastic disease	NTBT
C915	C00-D48 Neoplasms	Adult T-cell leukaemia/lymphoma [HTLV-1-associated]	C915	Adult T-cell lymphoma/leukaemia [HTLV-1-associated]	86875	Adult T-cell leukemia/lymphoma	250908	Rare neoplastic disease	NTBT
C9150	C00-D48 Neoplasms	Adult T-cell leukaemia/lymphoma [HTLV-1-associated], without mention of remission	C915	Adult T-cell lymphoma/leukaemia [HTLV-1-associated]	86875	Adult T-cell leukemia/lymphoma	250908	Rare neoplastic disease	NTBT
C9151	C00-D48 Neoplasms	Adult T-cell leukaemia/lymphoma [HTLV-1-associated], in remission	C915	Adult T-cell lymphoma/leukaemia [HTLV-1-associated]	86875	Adult T-cell leukemia/lymphoma	250908	Rare neoplastic disease	NTBT
C916	C00-D48 Neoplasms	Prolymphocytic leukaemia of T-cell type	C916	Prolymphocytic leukaemia of T-cell type	86871	T-cell prolymphocytic leukemia	250908	Rare neoplastic disease	E
C9160	C00-D48 Neoplasms	Prolymphocytic leukaemia of T-cell type, without mention of remission	C916	Prolymphocytic leukaemia of T-cell type	86871	T-cell prolymphocytic leukemia	250908	Rare neoplastic disease	BTNT
C9161	C00-D48 Neoplasms	Prolymphocytic leukaemia of T-cell type, in remission	C916	Prolymphocytic leukaemia of T-cell type	86871	T-cell prolymphocytic leukemia	250908	Rare neoplastic disease	BTNT
C917	C00-D48 Neoplasms	Other lymphoid leukaemia	C917	Other lymphoid leukaemia	513	Acute lymphoblastic leukemia	250908	Rare neoplastic disease	BTNT
C9170	C00-D48 Neoplasms	Other lymphoid leukaemia, without mention of remission	C917	Other lymphoid leukaemia	86872	T-cell large granular lymphocyte leukemia	250908	Rare neoplastic disease	NTBT
C9170	C00-D48 Neoplasms	Other lymphoid leukaemia, without mention of remission	C917	Other lymphoid leukaemia	512017	Chronic lymphoproliferative disorder of natural killer cells	250908	Rare neoplastic disease	NTBT
C9171	C00-D48 Neoplasms	Other lymphoid leukaemia, in remission	C917	Other lymphoid leukaemia	86872	T-cell large granular lymphocyte leukemia	250908	Rare neoplastic disease	NTBT
C9171	C00-D48 Neoplasms	Other lymphoid leukaemia, in remission	C917	Other lymphoid leukaemia	512017	Chronic lymphoproliferative disorder of natural killer cells	250908	Rare neoplastic disease	NTBT
C918	C00-D48 Neoplasms	Mature B-cell leukaemia Burkitt-type	C918	Mature B-cell leukaemia Burkitt-type	543	Burkitt lymphoma	250908	Rare neoplastic disease	BTNT
C9180	C00-D48 Neoplasms	Mature B-cell leukaemia Burkitt-type, without mention of remission	C918	Mature B-cell leukaemia Burkitt-type	543	Burkitt lymphoma	250908	Rare neoplastic disease	BTNT
C9181	C00-D48 Neoplasms	Mature B-cell leukaemia Burkitt-type, in remission	C918	Mature B-cell leukaemia Burkitt-type	543	Burkitt lymphoma	250908	Rare neoplastic disease	BTNT
C919	C00-D48 Neoplasms	Lymphoid leukaemia, unspecified	C919	Lymphoid leukaemia, unspecified	513	Acute lymphoblastic leukemia	250908	Rare neoplastic disease	ND
C9190	C00-D48 Neoplasms	Lymphoid leukaemia, unspecified, without mention of remission	C919	Lymphoid leukaemia, unspecified	513	Acute lymphoblastic leukemia	250908	Rare neoplastic disease	BTNT
C9191	C00-D48 Neoplasms	Lymphoid leukaemia, unspecified, in remission	C919	Lymphoid leukaemia, unspecified	513	Acute lymphoblastic leukemia	250908	Rare neoplastic disease	BTNT
C92	C00-D48 Neoplasms	Myeloid leukaemia	C92	Myeloid leukaemia	171895	Myeloid hemopathy	250908	Rare neoplastic disease	ND
C920	C00-D48 Neoplasms	Acute myeloblastic leukaemia [AML]	C920	Acute myeloblastic leukaemia [AML]	519	Acute myeloid leukemia	250908	Rare neoplastic disease	E
C9200	C00-D48 Neoplasms	Acute myeloblastic leukaemia [AML], without mention of remission	C920	Acute myeloblastic leukaemia [AML]	519	Acute myeloid leukemia	250908	Rare neoplastic disease	BTNT
C9200	C00-D48 Neoplasms	Acute myeloblastic leukaemia [AML], without mention of remission	C920	Acute myeloblastic leukaemia [AML]	86846	Therapy related acute myeloid leukemia and myelodysplastic syndrome	250908	Rare neoplastic disease	NTBT
C9200	C00-D48 Neoplasms	Acute myeloblastic leukaemia [AML], without mention of remission	C920	Acute myeloblastic leukaemia [AML]	98832	Acute myeloid leukemia with minimal differentiation	250908	Rare neoplastic disease	NTBT
C9200	C00-D48 Neoplasms	Acute myeloblastic leukaemia [AML], without mention of remission	C920	Acute myeloblastic leukaemia [AML]	98833	Acute myeloblastic leukemia without maturation	250908	Rare neoplastic disease	NTBT
C9200	C00-D48 Neoplasms	Acute myeloblastic leukaemia [AML], without mention of remission	C920	Acute myeloblastic leukaemia [AML]	98834	Acute myeloblastic leukemia with maturation	250908	Rare neoplastic disease	NTBT
C9200	C00-D48 Neoplasms	Acute myeloblastic leukaemia [AML], without mention of remission	C920	Acute myeloblastic leukaemia [AML]	102381	Acute myeloid leukemia and myelodysplastic syndromes related to topoisomerase type 2 inhibitor	250908	Rare neoplastic disease	NTBT
C9200	C00-D48 Neoplasms	Acute myeloblastic leukaemia [AML], without mention of remission	C920	Acute myeloblastic leukaemia [AML]	102724	Acute myeloid leukemia with t(8;21)(q22;q22) translocation	250908	Rare neoplastic disease	NTBT
C9200	C00-D48 Neoplasms	Acute myeloblastic leukaemia [AML], without mention of remission	C920	Acute myeloblastic leukaemia [AML]	319465	Inherited acute myeloid leukemia	250908	Rare neoplastic disease	NTBT
C9200	C00-D48 Neoplasms	Acute myeloblastic leukaemia [AML], without mention of remission	C920	Acute myeloblastic leukaemia [AML]	319480	Acute myeloid leukemia with CEBPA somatic mutations	250908	Rare neoplastic disease	NTBT
C9200	C00-D48 Neoplasms	Acute myeloblastic leukaemia [AML], without mention of remission	C920	Acute myeloblastic leukaemia [AML]	370026	Acute myeloid leukemia with t(8;16)(p11;p13) translocation	250908	Rare neoplastic disease	NTBT
C9200	C00-D48 Neoplasms	Acute myeloblastic leukaemia [AML], without mention of remission	C920	Acute myeloblastic leukaemia [AML]	402014	Acute myeloid leukemia with t(6;9)(p23;q34)	250908	Rare neoplastic disease	NTBT
C9200	C00-D48 Neoplasms	Acute myeloblastic leukaemia [AML], without mention of remission	C920	Acute myeloblastic leukaemia [AML]	402017	Acute myeloid leukemia with t(9;11)(p22;q23)	250908	Rare neoplastic disease	NTBT
C9200	C00-D48 Neoplasms	Acute myeloblastic leukaemia [AML], without mention of remission	C920	Acute myeloblastic leukaemia [AML]	402020	Acute myeloid leukemia with inv(3)(q21q26.2) or t(3;3)(q21;q26.2)	250908	Rare neoplastic disease	NTBT
C9200	C00-D48 Neoplasms	Acute myeloblastic leukaemia [AML], without mention of remission	C920	Acute myeloblastic leukaemia [AML]	402026	Acute myeloid leukemia with NPM1 somatic mutations	250908	Rare neoplastic disease	NTBT
C9201	C00-D48 Neoplasms	Acute myeloblastic leukaemia [AML], in remission	C920	Acute myeloblastic leukaemia [AML]	519	Acute myeloid leukemia	250908	Rare neoplastic disease	BTNT
C9201	C00-D48 Neoplasms	Acute myeloblastic leukaemia [AML], in remission	C920	Acute myeloblastic leukaemia [AML]	86846	Therapy related acute myeloid leukemia and myelodysplastic syndrome	250908	Rare neoplastic disease	NTBT
C9201	C00-D48 Neoplasms	Acute myeloblastic leukaemia [AML], in remission	C920	Acute myeloblastic leukaemia [AML]	98832	Acute myeloid leukemia with minimal differentiation	250908	Rare neoplastic disease	NTBT
C9201	C00-D48 Neoplasms	Acute myeloblastic leukaemia [AML], in remission	C920	Acute myeloblastic leukaemia [AML]	98833	Acute myeloblastic leukemia without maturation	250908	Rare neoplastic disease	NTBT
C9201	C00-D48 Neoplasms	Acute myeloblastic leukaemia [AML], in remission	C920	Acute myeloblastic leukaemia [AML]	98834	Acute myeloblastic leukemia with maturation	250908	Rare neoplastic disease	NTBT
C9201	C00-D48 Neoplasms	Acute myeloblastic leukaemia [AML], in remission	C920	Acute myeloblastic leukaemia [AML]	102381	Acute myeloid leukemia and myelodysplastic syndromes related to topoisomerase type 2 inhibitor	250908	Rare neoplastic disease	NTBT
C9201	C00-D48 Neoplasms	Acute myeloblastic leukaemia [AML], in remission	C920	Acute myeloblastic leukaemia [AML]	102724	Acute myeloid leukemia with t(8;21)(q22;q22) translocation	250908	Rare neoplastic disease	NTBT
C9201	C00-D48 Neoplasms	Acute myeloblastic leukaemia [AML], in remission	C920	Acute myeloblastic leukaemia [AML]	319465	Inherited acute myeloid leukemia	250908	Rare neoplastic disease	NTBT
C9201	C00-D48 Neoplasms	Acute myeloblastic leukaemia [AML], in remission	C920	Acute myeloblastic leukaemia [AML]	319480	Acute myeloid leukemia with CEBPA somatic mutations	250908	Rare neoplastic disease	NTBT
C9201	C00-D48 Neoplasms	Acute myeloblastic leukaemia [AML], in remission	C920	Acute myeloblastic leukaemia [AML]	370026	Acute myeloid leukemia with t(8;16)(p11;p13) translocation	250908	Rare neoplastic disease	NTBT
C9201	C00-D48 Neoplasms	Acute myeloblastic leukaemia [AML], in remission	C920	Acute myeloblastic leukaemia [AML]	402014	Acute myeloid leukemia with t(6;9)(p23;q34)	250908	Rare neoplastic disease	NTBT
C9201	C00-D48 Neoplasms	Acute myeloblastic leukaemia [AML], in remission	C920	Acute myeloblastic leukaemia [AML]	402017	Acute myeloid leukemia with t(9;11)(p22;q23)	250908	Rare neoplastic disease	NTBT
C9201	C00-D48 Neoplasms	Acute myeloblastic leukaemia [AML], in remission	C920	Acute myeloblastic leukaemia [AML]	402020	Acute myeloid leukemia with inv(3)(q21q26.2) or t(3;3)(q21;q26.2)	250908	Rare neoplastic disease	NTBT
C9201	C00-D48 Neoplasms	Acute myeloblastic leukaemia [AML], in remission	C920	Acute myeloblastic leukaemia [AML]	402026	Acute myeloid leukemia with NPM1 somatic mutations	250908	Rare neoplastic disease	NTBT
C921	C00-D48 Neoplasms	Chronic myeloid leukaemia [CML], BCR/ABL-positive	C921	Chronic myeloid leukaemia [CML], BCR/ABL-positive	521	Chronic myeloid leukemia	250908	Rare neoplastic disease	E
C9210	C00-D48 Neoplasms	Chronic myeloid leukaemia [CML], BCR/ABL-positive, without mention of remission	C921	Chronic myeloid leukaemia [CML], BCR/ABL-positive	521	Chronic myeloid leukemia	250908	Rare neoplastic disease	BTNT
C9211	C00-D48 Neoplasms	Chronic myeloid leukaemia [CML], BCR/ABL-positive, in remission	C921	Chronic myeloid leukaemia [CML], BCR/ABL-positive	521	Chronic myeloid leukemia	250908	Rare neoplastic disease	BTNT
C922	C00-D48 Neoplasms	Atypical chronic myeloid leukaemia, BCR/ABL-negative	C922	Atypical chronic myeloid leukaemia, BCR/ABL- negative	98824	Atypical chronic myeloid leukemia	250908	Rare neoplastic disease	E
C9220	C00-D48 Neoplasms	Atypical chronic myeloid leukaemia, BCR/ABL-negative, without mention of remission	C922	Atypical chronic myeloid leukaemia, BCR/ABL- negative	98824	Atypical chronic myeloid leukemia	250908	Rare neoplastic disease	BTNT
C9221	C00-D48 Neoplasms	Atypical chronic myeloid leukaemia, BCR/ABL-negative, in remission	C922	Atypical chronic myeloid leukaemia, BCR/ABL- negative	98824	Atypical chronic myeloid leukemia	250908	Rare neoplastic disease	BTNT
C923	C00-D48 Neoplasms	Myeloid sarcoma	C923	Myeloid sarcoma	86850	Myeloid sarcoma	250908	Rare neoplastic disease	NTBT
C9230	C00-D48 Neoplasms	Myeloid sarcoma, without mention of remission	C923	Myeloid sarcoma	86850	Myeloid sarcoma	250908	Rare neoplastic disease	NTBT
C9231	C00-D48 Neoplasms	Myeloid sarcoma, in remission, in remission	C923	Myeloid sarcoma	86850	Myeloid sarcoma	250908	Rare neoplastic disease	NTBT
[truncated: 6,528 more rows]

## Sheet: Summary
Orphanet Classification	Orphanet Classification Code	n ORPHAcode	%		Type	n (unique)	Chapter/Classification
[truncated: 50 more rows]
